# Supplementary material for: Virus-induced gene silencing of the RPC5-like subunit of RNA polymerase III caused pleiotropic effects in Nicotiana benthamiana
Source: Sci Rep. 2016 Jun 10;6:27785. doi: 10.1038/srep27785 (PMC4901293; doi:10.1038/srep27785)
Supplement: Supplementary Table S1 [file srep27785-s2.xlsx]

## Sheet: Primers
Lev G. Nemchinov, Alexander M. Boutanaev and Olga A. Postnikova. Virus-induced gene silencing of the RPC5-like subunit of RNA polymerase III caused pleiotropic effects in Nicotiana benthamiana
Supplementary Table S1. Primers
Primer	sequence 5' to 3'
LN191	GATATCCTGCCCCTGGGTCACTTTTG
LN192	GATATCACATAATTCCTGCATAACCTTTT
Niben101Scf02353g01015.1	AGGGCACTCAACCATCAAA
Niben101Scf02353g01015.1	GCTCTTCTTCCGTTCAGGATAA
Niben101Scf02844g03014.1	AAGAGGAGGAGGAGACCTAAAG
Niben101Scf02844g03014.1	TCATCTGTTTCCTCCGATTTCTC
Niben101Scf07712g01003.1	AGTCTCGTAGGTGGACGTATC
Niben101Scf07712g01003.1	CGGAGTCACCATTGACTCTATTT
Niben101Scf10465g00013.1	CACAGGGTCCATGTCACAATA
Niben101Scf10465g00013.1	TAACATTCAGACGACGCATACA
Niben101Scf34790g00005.1	CCTCCCAAATCATCCCAACTTA
Niben101Scf34790g00005.1	GTTTGTGACAGAGAGGGCTAAT
Niben101Scf03595g15003.1	ATGTGCGTGCGGACAATA
Niben101Scf03595g15003.1	CGTATTTGCTTAGTTCGGCATTAG
Niben101Scf02588g00006.1	GGTTGAGGGCTTGCATTTATTT
Niben101Scf02588g00006.1	GGTTTCAATTTCCACCACCTATTT
Niben101Scf02486g06007.1	CTTCCCTACAGGTGTGTGTTATAG
Niben101Scf02486g06007.1	GTGTTGAGACAACGGAAGGA
Niben101Scf02408g03016.1	GGTTGCAGATTGCAGAAAGAAG
Niben101Scf02408g03016.1	CAGCCAATTGCCTTTCCATATC
Niben101Scf36076g00002.1	CCAGATCAATGAGCCCAAGAG
Niben101Scf36076g00002.1	CCAACAGGGACAGTACCAATAC
Niben101Scf15536g01001.1	CCAGGTCGTACTGACAATGAA
Niben101Scf15536g01001.1	GGTTTGGTTCAATTCCAACACT
Niben101Scf15536g01001.1	TCTCCAACATGCTCTCATTCAT
Niben101Scf15536g01001.1	GTTTCATTCTTTCCAAGGGACTTAG
Niben101Scf01964g05008.1	CACCATTTATCTCCGAACCAATTT
Niben101Scf01964g05008.1	TCGTAGGGTCAGTTCTGATAGT
Niben101Scf02395g02002.1	AGGAAGATGAGGAGGGTAACA
Niben101Scf02395g02002.1	CTTCATCTCCAGCCTTCTTCTC
Niben101Scf07086g00005.1	AACGTGGATCTTAGCCCTTTC
Niben101Scf07086g00005.1	CGTTCCTACATTCTGCTCTCAC
Niben101Scf01777g03022.1	CCAGCTCGAACAATCCATCT
Niben101Scf01777g03022.1	GCTCATCAACTCGTCCTTGATA
Niben101Scf07635g00001.1	TGTGTTGGCCGAAGTTACA
Niben101Scf07635g00001.1	TCCAGTCGAAATAAGGGAAAGG
Niben101Scf01578g00012.1	CCAGCGAATCAGTTGTTGTATTT
Niben101Scf01578g00012.1	CACACCGTAAGTACAGTCGAATA
Niben101Scf00173g09004.1	GAGCAAGATCACGTCCTTCATTA
Niben101Scf00173g09004.1	CAGTTCGGTGGAGGAACTTTAG
Niben101Scf00878g04013.1	GTCACCCATTCGAGAAGAAGAG
Niben101Scf00878g04013.1	GGCCATATCACCACCAAGAA
Niben101Scf01897g06013.1	CCTTTCTTGAAGGAGACCATGT
Niben101Scf01897g06013.1	CCTGTGGCAGAGTCACTTAAT
Niben101Scf07793g02024.1	CCTTTGATCCATGTCTCCTTCTC
Niben101Scf07793g02024.1	CTGGAGCAGCTTTCGTCATTA
Niben101Scf04387g01036.1	TCTTCCTCGTCATCGTCATTTC
Niben101Scf04387g01036.1	CAGCACAAGAGGTACAACCTTA
Niben101Scf04018g05006.1	ACAAGAGTGGTGCGGTTAAA
Niben101Scf04018g05006.1	CGCAAACGCACAATCCATAC
Niben101Scf04122g01009.1	GCCATTACGAAGCACAAAGAG
Niben101Scf04122g01009.1	GCCATTACGAAGCACAAAGAG
Niben101Scf04122g01009.1	ACGGGAACAGACAAGTGAATAG
Niben101Scf04122g01009.1	ACGGGAACAGACAAGTGAATAG
Niben101Scf13429g04018.1	GGTGCAATGGGACCTAACTAT
Niben101Scf13429g04018.1	TCCTTACACAGTGCTTCTCTTC
Niben101Scf01191g01010.1	GGCGTAAACACGCAGTTAATATC
Niben101Scf01191g01010.1	GCCTGAAGGTGCAGAGAAA
Niben101Scf06736g08010.1	CGTAACATCCCACATGCAATTC
Niben101Scf06736g08010.1	CTTTGGTCTCCAGAAGAAGATGAG
Niben101Scf06736g08010.1	CGTTCCCACCACGACAAATA
Niben101Scf06736g08010.1	CACCTTTGTAATCCGGCTAGTT
Niben101Scf05307g03009.1	GATTACCTCCTACTGCTGGATTTAG
Niben101Scf05307g03009.1	GGTCTCATGGGTGGAAAGAAA
Niben101Scf03913g01042.1	CAGGCATCTAGTTCAAGACTCTC
Niben101Scf03913g01042.1	CCCTCCTCTTCTTTCCTACCTA
Niben101Scf04267g00014.1	CAGTTCCGTTCTAGACCAAGAG
Niben101Scf04267g00014.1	GATCTGTATCACAGGGTGGTTT
Niben101Scf21960g01003.1	ACTCTCGCACTTCCTCTACT
Niben101Scf21960g01003.1	TCTCTGGATTGATGTGGACTTG
Niben101Scf01362g02001.1	AGAGAGGAAGAAGAGACGAAGA
Niben101Scf01362g02001.1	ACAGTCCTGAAGCTGCAATTA
Niben101Scf01362g02001.1	AGAGAGGAAGAAGAGACGAAGA
Niben101Scf01362g02001.1	ACAGTCCTGAAGCTGCAATTA
Niben101Scf01063g09014.1	CAAACCATGATCCGCTGAATG
Niben101Scf01063g09014.1	CACCAGTCTTTGCTCCAGTAT
Niben101Scf03351g02004.1	TTGTCTAATTCGGAGGTTGAGG
Niben101Scf03351g02004.1	GCCAAGCACTACTTCACAAATC
Niben101Scf00526g00018.1	CGTCAGAGTTTAGTTCCCAAGT
Niben101Scf00526g00018.1	GGTATCTCAACAGCGATCATCA
Niben101Scf01682g01007.1	GAAAGGTCAGGAATGTGGAAGA
Niben101Scf01682g01007.1	GGGAATCCAAGCACAGAGTTA
Niben101Scf01682g01007.1	CAAACCACCAGCCAAATCATC
Niben101Scf01682g01007.1	CAGGTGATCGCATCTCTCAAA
Niben101Scf05308g01010.1	CAGCCAACAATGGCGAAATC
Niben101Scf05308g01010.1	CTGGTCAGTATTGGACCCATAAA
Niben101Scf06504g01027.1	GGAGTGCAGGAAACAAACTTC
Niben101Scf06504g01027.1	GGAGACTCAAGTCGAAGAGATG
Niben101Scf06172g04004.1	ACAGTCCAGAAGCTGCAATTA
Niben101Scf06172g04004.1	CCAGCTGAGTCAAGACCAATTA
Niben101Scf00337g04004.1	TGTTGAAGCAGAGAGGACAATAA
Niben101Scf00337g04004.1	CCCAGATACCAAAGTGCCATAA
Niben101Scf14562g00007.1	GCCCAAGACCATGTCATCAA
Niben101Scf14562g00007.1	AGTCAGGGTGGTGGATATAAGA
Niben101Scf06926g04001.1	CTTCGACGTTGCACGATAATTG
Niben101Scf06926g04001.1	GTACCGGCTGAACCAGATAAA
Niben101Scf16024g00021.1	CAACATCACTCAAGAGGAGATCA
Niben101Scf16024g00021.1	GTGCTACAGCTCACTCAAGAA
Niben101Scf02562g02012.1	GGCGATGGATTTGAGCAATAAG
Niben101Scf02562g02012.1	CTCGAACCTGCGAACGATAG
Niben101Scf01478g00014.1	TTCCGTCAGTGACAAGAAGAAG
Niben101Scf01478g00014.1	CCATTCCGCGACTCTAATCAA
Niben101Scf03396g05011.1	GCTCTGGATTCTAGGAGGACTA
Niben101Scf03396g05011.1	CTGGTCTCACGATGTGGATTC
Niben101Scf03070g08002.1	CATAGTTTATGCGCCGCTAATG
Niben101Scf03070g08002.1	TGGGAAGAGGAAAGGGAAATC
Niben101Scf01386g00005.1	CCAATAGCTGCTTGGCCTAT
Niben101Scf01386g00005.1	GTTTCTCCCACTCCCTAACAAG
Niben101Scf01634g07023.1	TCGAATATCATCGCCTTCTTCTG
Niben101Scf01634g07023.1	CTTGTTAGGGAGTGGGAGAAAC
Niben101Scf04404g01009.1	CTGGTAATATGCGCGATGAAAG
Niben101Scf04404g01009.1	GATGAGGAAGAGAGCAGAAGAG
Niben101Scf02802g00009.1	CTTCTCTTGAGTGGTCTGGAAG
Niben101Scf02802g00009.1	CGTGTTGCTCTTGAGGAGATTA
Niben101Scf14010g01001.1	CATTGCAGACTCAGTGGTAAGA
Niben101Scf14010g01001.1	GAATCCTAAGTACCCTCGCATTAG
Niben101Scf00440g01014.1	AAGATGTCGGAGAAGCGAAATA
Niben101Scf00440g01014.1	CAATAGGAAGGGCGGAACTC
Niben101Scf04114g00031.1	GCGACAAGTCCTAGCATTAGTAT
Niben101Scf04114g00031.1	CGAGCAGACATCGAACGATTA
Niben101Scf07121g03008.1	GCACCAGGTGTGGAGAATAA
Niben101Scf07121g03008.1	CCTTGGCTAACCTTGATCCTAC
Niben101Scf05820g01008.1	AGAGCACTGGCTGATGATATTC
Niben101Scf05820g01008.1	CACCTTCACATTGATGCCATTATTA
rRNA 5S	TGGATGCGATCATACCAGCA
rRNA 5S	AGTACTACTCTCGCCCAAGC
tRNA Iie	GAGGATCCCCGCTAAGCATC
tRNA Iie	ATTGGCGTGCATCCAGTAGG
tRNA Ser	TGTAGGAGAGATGGCCGAGT
tRNA Ser	AGGGATTCGAACCCTCGGTA
tRNA Thr	TAGGGAAAAGCCGGCTATCG
tRNA Thr	TGTTATGTGGGCCCGCTTAG
tRNA Met	CAGTTGGCTAGCGCGTAGG
tRNA Met	TGGTGGGGTGAGAGAGGC
tRNA Lys	GCCCGTCTAGCTCAGTTGG
tRNA Lys	CACCGTGGGGCTCGAACC
At4g35225	GGAGACATCCGATAAAATTGGAACG
At4g35225	TCTCGATTTATGCGTGTCATCG
At4g33085	TCCCTTCGTGGACATCCGAT
At4g33085	TTAAGCGTGTCATCCTTGCG
SolS-IV [Wenke 2011] Solanacea/Planta	GCTCAAGTGGCAAAAGGTGG
SolS-IV [Wenke 2011] Solanacea/Planta	CCCCTCTACCCTTCTCCACT
EF1α	AGCTTTACCTCCCAAGTCATC
EF1α	AGAACGCCTGTCAATCTTGG
