# Supplementary material for: Virus-induced gene silencing of the RPC5-like subunit of RNA polymerase III caused pleiotropic effects in Nicotiana benthamiana
Source: Sci Rep. 2016 Jun 10;6:27785. doi: 10.1038/srep27785 (PMC4901293; doi:10.1038/srep27785)
Supplement: Supplementary Table S2 [file srep27785-s3.xlsx]

## Sheet: VIGS specific DEG_sp
Lev G. Nemchinov, Alexander M. Boutanaev and Olga A. Postnikova. Virus-induced gene silencing of the RPC5-like subunit of RNA polymerase III caused pleiotropic effects in Nicotiana benthamiana
Supplementary Table S2 . VIGS-specific DEGs
Protein-Accession	log2FoldChange	FRD	baseMean	Blast-Hit-Accession	Interpro-ID	Gene-Ontology-ID	Human-Readable-Description
Niben101Scf07121g03008.1	5.67535	3.89073e-17	82.1425	sp|Q9LEH3|PER15_IPOBA	IPR010255 (Haem peroxidase)	GO:0004601 (peroxidase activity), GO:0006979 (response to oxidative stress), GO:0020037 (heme binding), GO:0055114 (oxidation-reduction process)	Peroxidase 15
Niben101Scf06736g00002.1	5.62263	9.97204e-38	155.962	emb|CDY54561.1|			BnaA08g30410D [Brassica napus]
Niben101Scf02042g00001.1	5.44338	3.56216e-20	954.6	gb|KEH40671.1|	IPR006041 (Pollen Ole e 1 allergen/extensin)		pollen Ole e I family allergen [Medicago truncatula]
Niben101Scf04738g04002.1	5.23815	5.45654e-16	312.477	sp|Q681K7|GEX1_ARATH			Protein GAMETE EXPRESSED 1
Niben101Scf11706g00010.1	5.23792	6.82822e-15	75.9535	sp|Q9FE67|ERF80_ARATH	IPR016177 (DNA-binding domain)	GO:0003677 (DNA binding), GO:0003700 (sequence-specific DNA binding transcription factor activity), GO:0006355 (regulation of transcription, DNA-templated)	Ethylene-responsive transcription factor 9
Niben101Scf25231g00005.1	5.2374	1.35561e-13	118.618	sp|Q681K7|GEX1_ARATH			Protein GAMETE EXPRESSED 1
Niben101Scf06736g08010.1	4.86905	2.37107e-15	164.414	sp|Q9Y222|DMTF1_HUMAN	IPR009057 (Homeodomain-like)	GO:0003677 (DNA binding), GO:0003682 (chromatin binding)	Cyclin-D-binding Myb-like transcription factor 1
Niben101Scf05998g01004.1	4.68768	5.42478e-11	76.8345	sp|Q8CE22|DMTF1_MOUSE	IPR009057 (Homeodomain-like)	GO:0003677 (DNA binding), GO:0003682 (chromatin binding)	Cyclin-D-binding Myb-like transcription factor 1
Niben101Scf11766g00010.1	4.55206	2.50125e-24	139.756	sp|O03376|AOX3_SOYBN	IPR002680 (Alternative oxidase)	GO:0009916 (alternative oxidase activity), GO:0055114 (oxidation-reduction process)	Alternative oxidase 3, mitochondrial
Niben101Scf09030g01004.1	4.54247	3.93226e-20	95.942				Unknown protein
Niben101Scf01237g10010.1	4.52835	1.70775e-20	1004.39	sp|Q9FLS0|FB253_ARATH	IPR001810 (F-box domain), IPR017451 (F-box associated interaction domain)	GO:0005515 (protein binding)	F-box protein
Niben101Scf01855g02008.1	4.4792	8.71848e-17	125.947	sp|A2XS65|CYT10_ORYSI	IPR000010 (Proteinase inhibitor I25, cystatin), IPR027214 (Cystatin)	GO:0004869 (cysteine-type endopeptidase inhibitor activity)	Cysteine proteinase inhibitor 10
Niben101Scf16592g00005.1	4.47724	2.73865e-17	125.015	sp|P81395|MYB30_ANTMA	IPR009057 (Homeodomain-like)	GO:0003677 (DNA binding), GO:0003682 (chromatin binding)	Myb-related protein 330
Niben101Scf12515g00028.1	4.38361	1.35121e-18	91.7578	gb|AAG31013.1|			tospovirus resistance protein A [Solanum lycopersicum]
Niben101Scf02562g02012.1	4.34788	1.40488e-43	405.855	AT3G11340.1	IPR002213 (UDP-glucuronosyl/UDP-glucosyltransferase)	GO:0008152 (metabolic process), GO:0016758 (transferase activity, transferring hexosyl groups)	UDP-Glycosyltransferase superfamily protein LENGTH=447
Niben101Scf00332g06012.1	4.27591	5.6187e-13	862.262	sp|P21616|AVP_VIGRR	IPR004131 (Pyrophosphate-energised proton pump)	GO:0004427 (inorganic diphosphatase activity), GO:0009678 (hydrogen-translocating pyrophosphatase activity), GO:0015992 (proton transport), GO:0016020 (membrane)	Pyrophosphate-energized vacuolar membrane proton pump
Niben101Scf37405g00002.1	4.26118	6.17199e-14	279.572				Unknown protein
Niben101Scf04131g01021.1	4.24428	1.42883e-14	148.496	AT4G32700.2	IPR004179 (Sec63 domain), IPR014001 (Helicase superfamily 1/2, ATP-binding domain), IPR027417 (P-loop containing nucleoside triphosphate hydrolase)	GO:0003676 (nucleic acid binding), GO:0005524 (ATP binding)	helicases;ATP-dependent helicases;nucleic acid binding;ATP binding;DNA-directed DNA polymerases;DNA binding LENGTH=2154
Niben101Scf02406g00002.1	4.24217	4.65669e-14	963.387	sp|Q38894|GDL13_ARATH	IPR013830 (SGNH hydrolase-type esterase domain)	GO:0006629 (lipid metabolic process), GO:0016788 (hydrolase activity, acting on ester bonds)	GDSL esterase/lipase
Niben101Scf02408g02001.1	4.22874	3.41493e-14	477.37	sp|Q3E7I6|GDL11_ARATH	IPR013830 (SGNH hydrolase-type esterase domain)	GO:0006629 (lipid metabolic process), GO:0016788 (hydrolase activity, acting on ester bonds)	GDSL esterase/lipase
Niben101Scf07463g01018.1	4.21416	2.40746e-07	175.997	sp|Q681K7|GEX1_ARATH			Protein GAMETE EXPRESSED 1
Niben101Scf06424g00003.1	4.19227	2.72246e-11	248.571	AT1G73260.1	IPR002160 (Proteinase inhibitor I3, Kunitz legume)	GO:0004866 (endopeptidase inhibitor activity)	kunitz trypsin inhibitor 1 LENGTH=215
Niben101Scf02360g01005.1	4.1607	4.5147e-18	443.802	sp|Q9M1C7|AB9C_ARATH			ABC transporter C family member 9
Niben101Scf01453g11005.1	4.148	3.91532e-11	52.2666	sp|Q6K7E6|ERF1_ORYSJ	IPR016177 (DNA-binding domain)	GO:0003677 (DNA binding), GO:0003700 (sequence-specific DNA binding transcription factor activity), GO:0006355 (regulation of transcription, DNA-templated)	Ethylene-responsive transcription factor 1
Niben101Scf04881g01002.1	4.07852	3.48405e-12	143.768	sp|Q9SI37|WRKY1_ARATH	IPR003657 (DNA-binding WRKY)	GO:0003700 (sequence-specific DNA binding transcription factor activity), GO:0006355 (regulation of transcription, DNA-templated), GO:0043565 (sequence-specific DNA binding)	WRKY transcription factor 1
Niben101Scf03504g03006.1	4.02193	7.50006e-13	146.124	ref|XP_002532545.1|			conserved hypothetical protein [Ricinus communis] gb|EEF29839.1| conserved hypothetical protein [Ricinus communis]
Niben101Scf08721g01032.1	4.01593	3.95164e-17	1005.1	sp|Q94KT8|COBRA_ARATH	IPR006918 (COBRA, plant)	GO:0010215 (cellulose microfibril organization), GO:0016049 (cell growth), GO:0031225 (anchored component of membrane)	Protein COBRA
Niben101Scf04167g00004.1	4.00456	1.39248e-12	209.18	sp|Q9SCU0|SDR2A_ARATH	IPR002347 (Glucose/ribitol dehydrogenase)	GO:0008152 (metabolic process), GO:0016491 (oxidoreductase activity)	Short-chain dehydrogenase reductase 2a
Niben101Scf02751g02006.1	3.98265	3.45951e-13	100.3	AT1G22400.1	IPR002213 (UDP-glucuronosyl/UDP-glucosyltransferase)	GO:0008152 (metabolic process), GO:0016758 (transferase activity, transferring hexosyl groups)	UDP-Glycosyltransferase superfamily protein LENGTH=489
Niben101Scf05395g03010.1	3.96557	3.86201e-16	117.92	sp|Q94G86|ALL9_OLEEU	IPR000490 (Glycoside hydrolase, family 17), IPR012946 (X8 domain), IPR017853 (Glycoside hydrolase superfamily)	GO:0004553 (hydrolase activity, hydrolyzing O-glycosyl compounds), GO:0005975 (carbohydrate metabolic process)	Glucan endo-1,3-beta-D-glucosidase
Niben101Scf07820g00005.1	3.94732	1.24483e-12	744.259	AT5G02580.1	IPR006476 (Conserved hypothetical protein CHP01589, plant)		Plant protein 1589 of unknown function LENGTH=91
Niben101Scf16024g00021.1	3.92667	2.37146e-10	62.4731	sp|Q96522|PER45_ARATH	IPR010255 (Haem peroxidase)	GO:0004601 (peroxidase activity), GO:0006979 (response to oxidative stress), GO:0020037 (heme binding), GO:0055114 (oxidation-reduction process)	Peroxidase 45
Niben101Scf04131g01024.1	3.90814	5.08386e-12	87.3011	AT4G32700.2	IPR001650 (Helicase, C-terminal), IPR014001 (Helicase superfamily 1/2, ATP-binding domain), IPR027417 (P-loop containing nucleoside triphosphate hydrolase)	GO:0003676 (nucleic acid binding), GO:0005524 (ATP binding)	helicases;ATP-dependent helicases;nucleic acid binding;ATP binding;DNA-directed DNA polymerases;DNA binding LENGTH=2154
Niben101Scf09489g00010.1	3.89794	2.5394e-15	1995.17	sp|Q9C8G9|AB1C_ARATH	IPR003439 (ABC transporter-like), IPR011527 (ABC transporter type 1, transmembrane domain), IPR027417 (P-loop containing nucleoside triphosphate hydrolase)	GO:0005524 (ATP binding), GO:0006810 (transport), GO:0016021 (integral component of membrane), GO:0016887 (ATPase activity), GO:0042626 (ATPase activity, coupled to transmembrane movement of substances), GO:0055085 (transmembrane transport)	ABC transporter C family member 1
Niben101Scf12983g01013.1	3.89204	5.63222e-12	944.651	sp|P0C8Z7|GDL91_ARATH	IPR013830 (SGNH hydrolase-type esterase domain)	GO:0006629 (lipid metabolic process), GO:0016788 (hydrolase activity, acting on ester bonds)	GDSL esterase/lipase
Niben101Scf01376g04034.1	3.89179	1.01277e-14	331.189	gb|AAG31013.1|			tospovirus resistance protein A [Solanum lycopersicum]
Niben101Scf01297g01001.1	3.884	7.44589e-15	1439.51	sp|Q8L9K1|ERF99_ARATH	IPR016177 (DNA-binding domain)	GO:0003677 (DNA binding), GO:0003700 (sequence-specific DNA binding transcription factor activity), GO:0006355 (regulation of transcription, DNA-templated)	Ethylene-responsive transcription factor 13
Niben101Scf05307g03009.1	3.87012	8.71848e-17	398.38	sp|A1JPL4|SYK_YERE8	IPR004364 (Aminoacyl-tRNA synthetase, class II (D/K/N)), IPR012340 (Nucleic acid-binding, OB-fold), IPR018150 (Aminoacyl-tRNA synthetase, class II (D/K/N)-like)	GO:0000166 (nucleotide binding), GO:0003676 (nucleic acid binding), GO:0004812 (aminoacyl-tRNA ligase activity), GO:0004824 (lysine-tRNA ligase activity), GO:0005524 (ATP binding), GO:0005737 (cytoplasm), GO:0006418 (tRNA aminoacylation for protein transl	Lysine--tRNA ligase
Niben101Scf07652g01008.1	3.86818	6.58299e-11	373.633	sp|Q9LSF7|Y3518_ARATH	IPR005508 (B3 domain-containing protein), IPR015300 (DNA-binding pseudobarrel domain)		B3 domain-containing protein
Niben101Scf07793g02024.1	3.85352	5.58616e-12	117.189	sp|Q9FML2|HDA6_ARATH	IPR000286 (Histone deacetylase superfamily), IPR023801 (Histone deacetylase domain)	GO:0004407 (histone deacetylase activity), GO:0016575 (histone deacetylation)	Histone deacetylase 6
Niben101Scf06590g05001.1	3.80649	1.11757e-12	148.36	sp|Q9T048|DRL27_ARATH	IPR002182 (NB-ARC), IPR027417 (P-loop containing nucleoside triphosphate hydrolase)	GO:0043531 (ADP binding)	Disease resistance protein
Niben101Scf02085g12016.1	3.80544	7.06056e-23	337.362	AT2G37710.1	IPR011009 (Protein kinase-like domain), IPR013320 (Concanavalin A-like lectin/glucanase domain)	GO:0004672 (protein kinase activity), GO:0004674 (protein serine/threonine kinase activity), GO:0005524 (ATP binding), GO:0006468 (protein phosphorylation), GO:0016772 (transferase activity, transferring phosphorus-containing groups), GO:0030246 (carbohyd	receptor lectin kinase LENGTH=675
Niben101Scf04557g00001.1	3.79993	2.70956e-06	507.432	AT2G36870.1	IPR013320 (Concanavalin A-like lectin/glucanase domain), IPR016455 (Xyloglucan endotransglucosylase/hydrolase)	GO:0004553 (hydrolase activity, hydrolyzing O-glycosyl compounds), GO:0005618 (cell wall), GO:0005975 (carbohydrate metabolic process), GO:0006073 (cellular glucan metabolic process), GO:0016762 (xyloglucan:xyloglucosyl transferase activity), GO:0048046 (	xyloglucan endotransglucosylase/hydrolase 32 LENGTH=299
Niben101Scf01964g05008.1	3.79175	8.39543e-09	56.3269	sp|Q8GXB4|WTR2_ARATH	IPR000620 (EamA domain), IPR030184 (WAT1-related protein)	GO:0016020 (membrane), GO:0016021 (integral component of membrane), GO:0022857 (transmembrane transporter activity)	WAT1-related protein
Niben101Scf00526g00018.1	3.77073	1.85112e-07	97.1357	sp|Q9FFI5|NAC86_ARATH	IPR003441 (NAC domain)	GO:0003677 (DNA binding), GO:0006355 (regulation of transcription, DNA-templated)	NAC domain-containing protein 86
Niben101Scf02752g12007.1	3.7707	5.47785e-13	860.325	sp|P0DI42|CASP2_WHEAT	IPR006702 (Uncharacterised protein family UPF0497, trans-membrane plant)		Casparian strip membrane protein 2
Niben101Scf00228g08002.1	3.70451	1.87231e-14	190.339	AT3G07350.1	IPR006502 (Protein of unknown function DUF506, plant)		Protein of unknown function (DUF506) LENGTH=298
Niben101Scf01398g00003.1	3.63748	4.0689e-15	112.237	gb|AAG31013.1|			tospovirus resistance protein A [Solanum lycopersicum]
Niben101Scf05132g00002.1	3.62709	4.51348e-07	190.048	ref|XP_002521141.1|			conserved hypothetical protein [Ricinus communis] gb|EEF41292.1| conserved hypothetical protein [Ricinus communis]
Niben101Scf24053g00003.1	3.6104	1.03234e-05	586.057	sp|P52839|SOT12_ARATH	IPR000863 (Sulfotransferase domain), IPR027417 (P-loop containing nucleoside triphosphate hydrolase)	GO:0008146 (sulfotransferase activity)	Cytosolic sulfotransferase 12
Niben101Scf00294g01014.1	3.58972	3.30244e-09	82.1029	sp|Q03199|IPIB_TOBAC	IPR000864 (Proteinase inhibitor I13, potato inhibitor I)	GO:0004867 (serine-type endopeptidase inhibitor activity), GO:0009611 (response to wounding)	Proteinase inhibitor I-B
Niben101Scf03526g01023.1	3.58783	1.3296e-07	67.0693	sp|Q3UHJ8|RNF44_MOUSE	IPR011016 (Zinc finger, RING-CH-type), IPR013083 (Zinc finger, RING/FYVE/PHD-type)	GO:0005515 (protein binding), GO:0008270 (zinc ion binding)	RING finger protein 44
Niben101Scf04869g01008.1	3.55465	2.79233e-07	75.4045	AT3G26310.1	IPR001128 (Cytochrome P450)	GO:0005506 (iron ion binding), GO:0016705 (oxidoreductase activity, acting on paired donors, with incorporation or reduction of molecular oxygen), GO:0020037 (heme binding), GO:0055114 (oxidation-reduction process)	cytochrome P450, family 71, subfamily B, polypeptide 35 LENGTH=500
Niben101Scf07343g00002.1	3.5427	4.30694e-13	710.124	sp|P14233|TGA1B_TOBAC	IPR004827 (Basic-leucine zipper domain)	GO:0003700 (sequence-specific DNA binding transcription factor activity), GO:0006355 (regulation of transcription, DNA-templated), GO:0043565 (sequence-specific DNA binding)	TGACG-sequence-specific DNA-binding protein TGA-1B
Niben101Scf03503g01017.1	3.52406	1.71621e-08	132.537	emb|CDY62977.1|			BnaCnng41180D [Brassica napus]
Niben101Scf02907g06004.1	3.52304	4.94175e-12	248.442	sp|P42327|ADH2_GEOSE	IPR002085 (Alcohol dehydrogenase superfamily, zinc-type), IPR016040 (NAD(P)-binding domain), IPR020843 (Polyketide synthase, enoylreductase domain)	GO:0008270 (zinc ion binding), GO:0016491 (oxidoreductase activity), GO:0055114 (oxidation-reduction process)	Alcohol dehydrogenase
Niben101Scf26203g00003.1	3.47931	4.99829e-09	820.922	sp|C7G304|GOLS2_SOLLC	IPR002495 (Glycosyl transferase, family 8), IPR029044 (Nucleotide-diphospho-sugar transferases)	GO:0016757 (transferase activity, transferring glycosyl groups)	Galactinol synthase 2
Niben101Scf02917g00002.1	3.47886	1.6474e-34	430.194	sp|O24160|TGA21_TOBAC	IPR004827 (Basic-leucine zipper domain), IPR029803 (Protein ABSCISIC ACID-INSENSITIVE 5)	GO:0003700 (sequence-specific DNA binding transcription factor activity), GO:0005634 (nucleus), GO:0006355 (regulation of transcription, DNA-templated), GO:0009737 (response to abscisic acid), GO:0043565 (sequence-specific DNA binding), GO:0045893 (positi	TGACG-sequence-specific DNA-binding protein TGA-2.1
Niben101Scf02664g01004.1	3.47703	1.26958e-10	323.05	sp|Q9FWX2|NAC7_ARATH	IPR003441 (NAC domain)	GO:0003677 (DNA binding), GO:0006355 (regulation of transcription, DNA-templated)	NAC domain-containing protein 7
Niben101Scf01887g02002.1	3.47512	7.94943e-09	69.762	ref|XP_003589248.1|	IPR012442 (Protein of unknown function DUF1645, plant)		Pheromone receptor-like protein [Medicago truncatula] gb|AES59499.1| DUF1645 family protein [Medicago truncatula]
Niben101Scf01814g01012.1	3.45804	5.5196e-09	75.8943	sp|O80713|SDR3A_ARATH	IPR002347 (Glucose/ribitol dehydrogenase)	GO:0008152 (metabolic process), GO:0016491 (oxidoreductase activity)	Short-chain dehydrogenase reductase 3a
Niben101Scf13680g00002.1	3.4186	7.1778e-14	77.438	AT2G30400.1	IPR006458 (Ovate protein family, C-terminal), IPR025830 (DNA-binding domain, ovate family-like)	GO:0003677 (DNA binding)	ovate family protein 2 LENGTH=320
Niben101Scf03129g03005.1	3.31353	1.85096e-07	122.539	AT1G71050.1	IPR006121 (Heavy metal-associated domain, HMA)	GO:0030001 (metal ion transport), GO:0046872 (metal ion binding)	Heavy metal transport/detoxification superfamily protein LENGTH=152
Niben101Scf10465g00013.1	3.31301	5.91923e-14	80.7386	AT1G28130.1	IPR004993 (GH3 auxin-responsive promoter)		Auxin-responsive GH3 family protein LENGTH=609
Niben101Scf00606g00011.1	3.29824	4.04877e-07	397.518	sp|C7G304|GOLS2_SOLLC	IPR002495 (Glycosyl transferase, family 8), IPR029044 (Nucleotide-diphospho-sugar transferases)	GO:0016757 (transferase activity, transferring glycosyl groups)	Galactinol synthase 2
Niben101Scf00482g07005.1	3.28851	4.63873e-16	193.115	ref|XP_002530241.1|			conserved hypothetical protein [Ricinus communis] gb|EEF32147.1| conserved hypothetical protein [Ricinus communis]
Niben101Scf03628g04006.1	3.25701	2.14471e-14	297.291	sp|Q41060|SBP65_PEA	IPR004238 (Late embryogenesis abundant protein, LEA-3)		Seed biotin-containing protein SBP65
Niben101Scf03036g00005.1	3.24761	4.75425e-08	635.011				Unknown protein
Niben101Scf05229g03006.1	3.23062	1.14527e-12	81.1062	sp|Q9JM62|REEP6_MOUSE	IPR004345 (TB2/DP1/HVA22-related protein)		Receptor expression-enhancing protein 6
Niben101Scf05955g03041.1	3.22518	1.14296e-11	345.629	sp|A8AH48|MDTK_CITK8	IPR002528 (Multi antimicrobial extrusion protein)	GO:0006855 (drug transmembrane transport), GO:0015238 (drug transmembrane transporter activity), GO:0015297 (antiporter activity), GO:0016020 (membrane), GO:0055085 (transmembrane transport)	Multidrug resistance protein MdtK
Niben101Scf04643g04001.1	3.20172	1.02321e-55	1661.4	AT2G36870.1	IPR013320 (Concanavalin A-like lectin/glucanase domain), IPR016455 (Xyloglucan endotransglucosylase/hydrolase)	GO:0004553 (hydrolase activity, hydrolyzing O-glycosyl compounds), GO:0005618 (cell wall), GO:0005975 (carbohydrate metabolic process), GO:0006073 (cellular glucan metabolic process), GO:0016762 (xyloglucan:xyloglucosyl transferase activity), GO:0048046 (	xyloglucan endotransglucosylase/hydrolase 32 LENGTH=299
Niben101Scf01604g01005.1	3.19186	6.51416e-17	1685.07	AT3G26040.1	IPR003480 (Transferase), IPR023213 (Chloramphenicol acetyltransferase-like domain)	GO:0016747 (transferase activity, transferring acyl groups other than amino-acyl groups)	HXXXD-type acyl-transferase family protein LENGTH=442
Niben101Scf04384g00010.1	3.17613	1.4726e-06	382.154	emb|CDY03785.1|			BnaC01g29020D [Brassica napus]
Niben101Scf01785g07001.1	3.16655	3.04018e-06	58.7637	sp|Q9SI37|WRKY1_ARATH	IPR003657 (DNA-binding WRKY)	GO:0003700 (sequence-specific DNA binding transcription factor activity), GO:0006355 (regulation of transcription, DNA-templated), GO:0043565 (sequence-specific DNA binding)	WRKY transcription factor 1
Niben101Scf00369g05011.1	3.15829	2.3656e-05	9994.43	sp|Q41638|XTHA_PHAAN	IPR013320 (Concanavalin A-like lectin/glucanase domain), IPR016455 (Xyloglucan endotransglucosylase/hydrolase)	GO:0004553 (hydrolase activity, hydrolyzing O-glycosyl compounds), GO:0005618 (cell wall), GO:0005975 (carbohydrate metabolic process), GO:0006073 (cellular glucan metabolic process), GO:0016762 (xyloglucan:xyloglucosyl transferase activity), GO:0048046 (	Xyloglucan endotransglucosylase/hydrolase protein A
Niben101Scf00646g07011.1	3.15666	1.57181e-10	83.8038	emb|CDW84369.1|			neurohypophysial n-terminal domain containing protein [Stylonychia lemnae]
Niben101Scf03773g00009.1	3.15159	1.07795e-09	620.365	sp|Q9FE67|ERF80_ARATH	IPR016177 (DNA-binding domain)	GO:0003677 (DNA binding), GO:0003700 (sequence-specific DNA binding transcription factor activity), GO:0006355 (regulation of transcription, DNA-templated)	Ethylene-responsive transcription factor 9
Niben101Scf03772g00001.1	3.15033	2.68313e-08	206.991	sp|Q40477|ERF4_TOBAC	IPR016177 (DNA-binding domain)	GO:0003677 (DNA binding), GO:0003700 (sequence-specific DNA binding transcription factor activity), GO:0006355 (regulation of transcription, DNA-templated)	Ethylene-responsive transcription factor 4
Niben101Scf00294g00014.1	3.1499	1.71204e-07	313.122	sp|Q03199|IPIB_TOBAC	IPR000864 (Proteinase inhibitor I13, potato inhibitor I)	GO:0004867 (serine-type endopeptidase inhibitor activity), GO:0009611 (response to wounding)	Proteinase inhibitor I-B
Niben101Scf08326g00018.1	3.13533	1.02736e-12	139.542	sp|Q6DR20|FB110_ARATH	IPR005174 (Protein of unknown function DUF295)		F-box protein
Niben101Scf08670g00020.1	3.12697	1.99332e-10	789.142	sp|O81078|GLR29_ARATH	IPR001320 (Ionotropic glutamate receptor), IPR028082 (Periplasmic binding protein-like I)	GO:0004970 (ionotropic glutamate receptor activity), GO:0016020 (membrane)	Glutamate receptor 2.9
Niben101Scf20506g01027.1	3.12496	3.96094e-06	57.8026	sp|Q9FFI5|NAC86_ARATH	IPR003441 (NAC domain)	GO:0003677 (DNA binding), GO:0006355 (regulation of transcription, DNA-templated)	NAC domain-containing protein 86
Niben101Scf10846g00019.1	3.12464	2.10975e-07	263.046	AT1G65800.1	IPR000858 (S-locus glycoprotein), IPR001480 (Bulb-type lectin domain), IPR003609 (Apple-like), IPR011009 (Protein kinase-like domain), IPR013320 (Concanavalin A-like lectin/glucanase domain), IPR021820 (S-locus receptor kinase, C-terminal)	GO:0004672 (protein kinase activity), GO:0004674 (protein serine/threonine kinase activity), GO:0005524 (ATP binding), GO:0006468 (protein phosphorylation), GO:0016772 (transferase activity, transferring phosphorus-containing groups), GO:0048544 (recognit	receptor kinase 2 LENGTH=847
Niben101Scf05391g03003.1	3.11462	1.24317e-09	168.493	sp|Q9LIG2|RLK6_ARATH	IPR011009 (Protein kinase-like domain)	GO:0004672 (protein kinase activity), GO:0005524 (ATP binding), GO:0006468 (protein phosphorylation), GO:0016772 (transferase activity, transferring phosphorus-containing groups)	Receptor-like protein kinase
Niben101Scf01221g15003.1	3.108	0.000213563	169.892	sp|Q08CG8|RNF44_DANRE	IPR011016 (Zinc finger, RING-CH-type), IPR013083 (Zinc finger, RING/FYVE/PHD-type)	GO:0005515 (protein binding), GO:0008270 (zinc ion binding)	RING finger protein 44
Niben101Scf17125g00001.1	3.10508	0.000458875	329.828	sp|P0C8Z7|GDL91_ARATH	IPR013830 (SGNH hydrolase-type esterase domain)		GDSL esterase/lipase
Niben101Scf05034g01014.1	3.09824	2.46327e-08	341.537	AT5G07990.1	IPR001128 (Cytochrome P450)	GO:0005506 (iron ion binding), GO:0016705 (oxidoreductase activity, acting on paired donors, with incorporation or reduction of molecular oxygen), GO:0020037 (heme binding), GO:0055114 (oxidation-reduction process)	Cytochrome P450 superfamily protein LENGTH=513
Niben101Scf02132g02012.1	3.08532	2.93627e-07	89.987	gb|KEH24987.1|	IPR012864 (Cysteamine dioxygenase), IPR014710 (RmlC-like jelly roll fold)	GO:0047800 (cysteamine dioxygenase activity), GO:0055114 (oxidation-reduction process)	2-aminoethanethiol dioxygenase-like protein [Medicago truncatula]
Niben101Scf07850g05006.1	3.07253	3.14362e-15	141.683	AT2G01610.1	IPR006501 (Pectinesterase inhibitor domain)	GO:0004857 (enzyme inhibitor activity), GO:0030599 (pectinesterase activity)	Plant invertase/pectin methylesterase inhibitor superfamily protein LENGTH=222
Niben101Scf05439g02056.1	3.0687	1.89344e-12	88.9523	emb|CDY45486.1|			BnaCnng12450D [Brassica napus]
Niben101Scf01249g06013.1	3.06578	4.97674e-09	80.0789	ref|XP_003630569.1|	IPR018108 (Mitochondrial substrate/solute carrier), IPR023395 (Mitochondrial carrier domain)		Mitochondrial phosphate carrier protein [Medicago truncatula]
Niben101Scf17290g01005.1	3.05024	2.4357e-08	96.7895	sp|P82787|DEF19_ARATH	IPR008176 (Gamma thionin)	GO:0006952 (defense response)	Defensin-like protein 19
Niben101Scf03439g02001.1	3.04462	6.34998e-09	68.8464	gb|KEH44548.1|	IPR006041 (Pollen Ole e 1 allergen/extensin)		pollen protein Ole E I-like protein [Medicago truncatula]
Niben101Scf08544g01023.1	3.03812	4.36614e-09	95.7798	sp|Q9FMK7|BT1_ARATH	IPR000197 (Zinc finger, TAZ-type), IPR011333 (BTB/POZ fold)	GO:0003712 (transcription cofactor activity), GO:0004402 (histone acetyltransferase activity), GO:0005515 (protein binding), GO:0005634 (nucleus), GO:0006355 (regulation of transcription, DNA-templated), GO:0008270 (zinc ion binding)	BTB/POZ and TAZ domain-containing protein 1
Niben101Scf01398g00005.1	3.02804	4.64294e-11	78.1426	sp|P04707|ADH2_MAIZE			Alcohol dehydrogenase 2
Niben101Scf02413g04005.1	3.02748	4.34868e-08	360.611	AT5G26310.1	IPR002213 (UDP-glucuronosyl/UDP-glucosyltransferase)	GO:0008152 (metabolic process), GO:0016758 (transferase activity, transferring hexosyl groups)	UDP-Glycosyltransferase superfamily protein LENGTH=481
Niben101Scf12245g00002.1	3.0251	1.86406e-07	229.582	sp|Q84TE6|NAC22_ARATH	IPR003441 (NAC domain)	GO:0003677 (DNA binding), GO:0006355 (regulation of transcription, DNA-templated)	NAC domain-containing protein 21/22
Niben101Scf02762g01001.1	3.02446	9.55272e-08	396.178	sp|Q9FLJ2|NC100_ARATH	IPR003441 (NAC domain)	GO:0003677 (DNA binding), GO:0006355 (regulation of transcription, DNA-templated)	NAC domain-containing protein 100
Niben101Scf00526g02019.1	3.02431	1.25984e-08	80.7005	sp|Q9LQL2|PTR14_ARATH	IPR000109 (Proton-dependent oligopeptide transporter family), IPR020846 (Major facilitator superfamily domain)	GO:0005215 (transporter activity), GO:0006810 (transport), GO:0016020 (membrane)	Protein NRT1/ PTR FAMILY 7.3
Niben101Scf06715g02006.1	3.02216	2.42134e-06	217.475	AT4G36950.1	IPR011009 (Protein kinase-like domain)	GO:0004672 (protein kinase activity), GO:0004674 (protein serine/threonine kinase activity), GO:0005524 (ATP binding), GO:0006468 (protein phosphorylation), GO:0016772 (transferase activity, transferring phosphorus-containing groups)	mitogen-activated protein kinase kinase kinase 21 LENGTH=336
Niben101Scf02175g06008.1	3.01517	1.62422e-08	134.041	AT5G22510.1	IPR008928 (Six-hairpin glycosidase-like), IPR024746 (Glycosyl hydrolase family 100)	GO:0003824 (catalytic activity), GO:0033926 (glycopeptide alpha-N-acetylgalactosaminidase activity)	alkaline/neutral invertase LENGTH=617
Niben101Scf05712g02003.1	3.00665	5.47785e-13	574.428	sp|Q6R8G0|PHO1A_ARATH	IPR004331 (SPX, N-terminal), IPR004342 (EXS, C-terminal)	GO:0016021 (integral component of membrane)	Phosphate transporter PHO1 homolog 10
Niben101Scf08304g06009.1	2.99305	2.4822e-07	200.693	gb|KEH44548.1|	IPR006041 (Pollen Ole e 1 allergen/extensin), IPR006706 (Extensin domain)	GO:0005199 (structural constituent of cell wall), GO:0009664 (plant-type cell wall organization)	pollen protein Ole E I-like protein [Medicago truncatula]
Niben101Scf10842g00003.1	2.98184	4.56242e-06	68.6513	sp|Q9FVL0|HBL1_MEDSA	IPR000971 (Globin), IPR009050 (Globin-like)	GO:0005506 (iron ion binding), GO:0015671 (oxygen transport), GO:0019825 (oxygen binding), GO:0020037 (heme binding)	Non-symbiotic hemoglobin 1
Niben101Scf00148g01023.1	2.9818	2.88663e-06	105.339	AT5G62360.1	IPR006501 (Pectinesterase inhibitor domain)	GO:0004857 (enzyme inhibitor activity), GO:0030599 (pectinesterase activity)	Plant invertase/pectin methylesterase inhibitor superfamily protein LENGTH=203
Niben101Scf00457g13007.1	2.97574	3.18676e-10	964.652	AT2G36870.1	IPR013320 (Concanavalin A-like lectin/glucanase domain), IPR016455 (Xyloglucan endotransglucosylase/hydrolase)	GO:0004553 (hydrolase activity, hydrolyzing O-glycosyl compounds), GO:0005618 (cell wall), GO:0005975 (carbohydrate metabolic process), GO:0006073 (cellular glucan metabolic process), GO:0016762 (xyloglucan:xyloglucosyl transferase activity), GO:0048046 (	xyloglucan endotransglucosylase/hydrolase 32 LENGTH=299
Niben101Scf01986g00018.1	2.96549	4.31019e-08	206.637	AT5G46330.1	IPR001611 (Leucine-rich repeat), IPR003591 (Leucine-rich repeat, typical subtype), IPR013210 (Leucine-rich repeat-containing N-terminal, type 2), IPR025875 (Leucine rich repeat 4)	GO:0005515 (protein binding)	Leucine-rich receptor-like protein kinase family protein LENGTH=1173
Niben101Scf16706g01002.1	2.96532	6.41836e-32	267.295	sp|Q9ZUG9|BH066_ARATH	IPR011598 (Myc-type, basic helix-loop-helix (bHLH) domain)	GO:0046983 (protein dimerization activity)	Transcription factor bHLH66
Niben101Scf08222g03007.1	2.96019	1.44975e-05	60.9118	sp|O24409|IAA19_ARATH	IPR003311 (AUX/IAA protein)	GO:0005634 (nucleus), GO:0006355 (regulation of transcription, DNA-templated), GO:0046983 (protein dimerization activity)	Auxin-responsive protein IAA19
Niben101Scf04343g01005.1	2.93798	6.0936e-07	1455.76	sp|P93332|NOD3_MEDTR	IPR018179 (SWEET sugar transporter, plants)	GO:0016021 (integral component of membrane)	Bidirectional sugar transporter N3
Niben101Scf03862g02002.1	2.93604	3.92335e-11	90.0053	AT5G57840.1	IPR003480 (Transferase), IPR023213 (Chloramphenicol acetyltransferase-like domain)	GO:0016747 (transferase activity, transferring acyl groups other than amino-acyl groups)	HXXXD-type acyl-transferase family protein LENGTH=443
Niben101Scf14268g00002.1	2.92757	0.000581165	160.299	gb|ABX46123.1|	IPR009009 (RlpA-like double-psi beta-barrel domain)		blight-associated protein P12, partial [Citrus medica]
Niben101Scf15979g02003.1	2.92317	2.6717e-13	163.4	sp|Q9QYL8|LYPA2_RAT	IPR029058 (Alpha/Beta hydrolase fold)	GO:0016787 (hydrolase activity)	Acyl-protein thioesterase 2
Niben101Scf23239g00002.1	2.91299	9.27648e-12	98.3438	sp|Q9SI37|WRKY1_ARATH	IPR003657 (DNA-binding WRKY)	GO:0003700 (sequence-specific DNA binding transcription factor activity), GO:0006355 (regulation of transcription, DNA-templated), GO:0043565 (sequence-specific DNA binding)	WRKY transcription factor 1
Niben101Scf07589g01006.1	2.91038	1.99451e-06	119.439	ref|XP_002518340.1|			conserved hypothetical protein [Ricinus communis] gb|EEF44100.1| conserved hypothetical protein [Ricinus communis]
Niben101Scf15536g03008.1	2.89811	7.1628e-12	86.9133	sp|Q6DR20|FB110_ARATH	IPR005174 (Protein of unknown function DUF295)		F-box protein
Niben101Scf02749g05024.1	2.88651	1.16747e-08	213.768				Unknown protein
Niben101Scf00711g02004.1	2.87656	4.00957e-07	244.555	sp|Q9LZA6|SDP1_ARATH			Triacylglycerol lipase SDP1
Niben101Scf00646g07018.1	2.87494	2.67321e-09	69.352	sp|Q9LPU9|VITH1_ARATH	IPR008217 (Ccc1 family)		Vacuolar iron transporter homolog 1
Niben101Scf02411g01001.1	2.85405	4.10068e-14	267.006	sp|A7NY33|PER4_VITVI	IPR010255 (Haem peroxidase)	GO:0004601 (peroxidase activity), GO:0006979 (response to oxidative stress), GO:0020037 (heme binding), GO:0055114 (oxidation-reduction process)	Peroxidase 4
Niben101Scf04626g00009.1	2.8357	2.53056e-07	292.023	sp|Q9SGH6|DOX1_ARATH	IPR010255 (Haem peroxidase)	GO:0004601 (peroxidase activity), GO:0006979 (response to oxidative stress), GO:0020037 (heme binding), GO:0055114 (oxidation-reduction process)	Alpha-dioxygenase 1
Niben101Scf00164g01005.1	2.83209	5.12579e-06	181.64	emb|CDX81524.1|			BnaC02g18280D [Brassica napus]
Niben101Scf01417g05001.1	2.82489	2.21482e-12	492.379	AT1G06920.1	IPR006458 (Ovate protein family, C-terminal), IPR025830 (DNA-binding domain, ovate family-like)	GO:0003677 (DNA binding)	ovate family protein 4 LENGTH=315
Niben101Scf10027g00002.1	2.81675	1.60266e-13	75.8264	sp|Q39110|GAOX1_ARATH	IPR002283 (Isopenicillin N synthase), IPR026992 (Non-haem dioxygenase N-terminal domain), IPR027443 (Isopenicillin N synthase-like)	GO:0005506 (iron ion binding), GO:0016491 (oxidoreductase activity), GO:0016706 (oxidoreductase activity, acting on paired donors, with incorporation or reduction of molecular oxygen, 2-oxoglutarate as one donor, and incorporation of one atom each of oxyg	Gibberellin 20 oxidase 1
Niben101Scf08351g01002.1	2.80907	1.21328e-06	94.7022	sp|Q99816|TS101_HUMAN	IPR016135 (Ubiquitin-conjugating enzyme/RWD-like), IPR017916 (Steadiness box)	GO:0006464 (cellular protein modification process), GO:0015031 (protein transport)	Tumor susceptibility gene 101 protein
Niben101Scf03434g01013.1	2.8068	1.30715e-06	50.7851	sp|P19224|UD16_HUMAN	IPR002213 (UDP-glucuronosyl/UDP-glucosyltransferase)	GO:0008152 (metabolic process), GO:0016758 (transferase activity, transferring hexosyl groups)	UDP-glucuronosyltransferase 1-6
Niben101Scf03925g01010.1	2.80107	1.85287e-16	501.731	AT2G33170.1	IPR001611 (Leucine-rich repeat), IPR003591 (Leucine-rich repeat, typical subtype), IPR013210 (Leucine-rich repeat-containing N-terminal, type 2)	GO:0005515 (protein binding)	Leucine-rich repeat receptor-like protein kinase family protein LENGTH=1124
Niben101Scf08039g01005.1	2.78719	1.36005e-07	7983.39	sp|Q08507|ACCO3_PETHY	IPR005123 (Oxoglutarate/iron-dependent dioxygenase), IPR026992 (Non-haem dioxygenase N-terminal domain), IPR027443 (Isopenicillin N synthase-like)	GO:0016491 (oxidoreductase activity), GO:0016706 (oxidoreductase activity, acting on paired donors, with incorporation or reduction of molecular oxygen, 2-oxoglutarate as one donor, and incorporation of one atom each of oxygen into both donors), GO:005511	1-aminocyclopropane-1-carboxylate oxidase 3
Niben101Scf12039g00001.1	2.78634	2.66037e-06	221.488				Unknown protein
Niben101Scf05931g01002.1	2.77539	9.2422e-09	563.7	ref|XP_003614194.1|	IPR005299 (SAM dependent carboxyl methyltransferase), IPR029063 (S-adenosyl-L-methionine-dependent methyltransferase)	GO:0008168 (methyltransferase activity)	Salicylic acid methyl transferase-like protein [Medicago truncatula] gb|AES97152.1| salicylic acid carboxyl methyltransferase [Medicago truncatula]
Niben101Scf04362g02008.1	2.77171	1.20179e-06	70.9004	AT2G39210.1	IPR010658 (Nodulin-like), IPR011701 (Major facilitator superfamily), IPR020846 (Major facilitator superfamily domain)	GO:0016021 (integral component of membrane), GO:0055085 (transmembrane transport)	Major facilitator superfamily protein LENGTH=601
Niben101Scf03753g00007.1	2.76409	8.44824e-11	1569.42	AT4G25440.1	IPR000571 (Zinc finger, CCCH-type), IPR015943 (WD40/YVTN repeat-like-containing domain), IPR020472 (G-protein beta WD-40 repeat)	GO:0005515 (protein binding), GO:0046872 (metal ion binding)	zinc finger WD40 repeat protein 1 LENGTH=430
Niben101Scf07355g02001.1	2.75826	4.13029e-07	130.892	AT1G07160.1	IPR001932 (Protein phosphatase 2C (PP2C)-like domain), IPR015655 (Protein phosphatase 2C)	GO:0003824 (catalytic activity)	Protein phosphatase 2C family protein LENGTH=380
Niben101Scf05227g00010.1	2.75678	9.54048e-10	131.545	AT2G30400.1	IPR006458 (Ovate protein family, C-terminal), IPR025830 (DNA-binding domain, ovate family-like)	GO:0003677 (DNA binding)	ovate family protein 2 LENGTH=320
Niben101Scf01953g00002.1	2.75394	1.82498e-08	163.224	AT4G00880.1	IPR003676 (Auxin-induced protein, ARG7)		SAUR-like auxin-responsive protein family LENGTH=122
Niben101Scf01607g01001.1	2.75134	9.34608e-06	77.5148	sp|Q08CG8|RNF44_DANRE	IPR013083 (Zinc finger, RING/FYVE/PHD-type)	GO:0005515 (protein binding), GO:0008270 (zinc ion binding)	RING finger protein 44
Niben101Scf02755g01001.1	2.75063	4.83523e-06	70.5722	AT5G49700.1	IPR014476 (Predicted AT-hook DNA-binding)		Predicted AT-hook DNA-binding family protein LENGTH=276
Niben101Scf02160g02006.1	2.74093	9.91825e-11	891.116	sp|Q9LIG2|RLK6_ARATH	IPR011009 (Protein kinase-like domain), IPR013320 (Concanavalin A-like lectin/glucanase domain), IPR025287 (Wall-associated receptor kinase galacturonan-binding domain)	GO:0004672 (protein kinase activity), GO:0004674 (protein serine/threonine kinase activity), GO:0005524 (ATP binding), GO:0006468 (protein phosphorylation), GO:0016772 (transferase activity, transferring phosphorus-containing groups), GO:0030247 (polysacc	Receptor-like protein kinase
Niben101Scf04140g01018.1	2.72502	7.89841e-08	105.654	sp|Q9LPU9|VITH1_ARATH	IPR008217 (Ccc1 family)		Vacuolar iron transporter homolog 1
Niben101Ctg16484g00001.1	2.71367	3.18817e-05	192.472	AT3G54700.1	IPR005828 (General substrate transporter), IPR020846 (Major facilitator superfamily domain)	GO:0005315 (inorganic phosphate transmembrane transporter activity), GO:0006817 (phosphate ion transport), GO:0016021 (integral component of membrane), GO:0022857 (transmembrane transporter activity), GO:0055085 (transmembrane transport)	phosphate transporter 1;7 LENGTH=535
Niben101Scf00975g01015.1	2.70639	1.06265e-18	189.785	sp|Q9LYN8|EXS_ARATH	IPR001611 (Leucine-rich repeat), IPR003591 (Leucine-rich repeat, typical subtype), IPR013210 (Leucine-rich repeat-containing N-terminal, type 2)	GO:0005515 (protein binding)	Leucine-rich repeat receptor protein kinase EXS
Niben101Scf04083g01024.1	2.69103	6.48146e-14	121.733	emb|CDX92841.1|			BnaC07g40990D [Brassica napus]
Niben101Scf04287g02001.1	2.67927	1.06119e-06	292.612	sp|Q0WNR2|BH090_ARATH	IPR011598 (Myc-type, basic helix-loop-helix (bHLH) domain), IPR025610 (Transcription factor MYC/MYB N-terminal)	GO:0046983 (protein dimerization activity)	Transcription factor bHLH90
Niben101Scf00448g05003.1	2.6703	4.40138e-05	100.716	sp|Q9Z2W1|STK25_MOUSE	IPR011009 (Protein kinase-like domain)	GO:0004672 (protein kinase activity), GO:0004674 (protein serine/threonine kinase activity), GO:0005524 (ATP binding), GO:0006468 (protein phosphorylation), GO:0016772 (transferase activity, transferring phosphorus-containing groups)	Serine/threonine-protein kinase 25
Niben101Scf00180g00006.1	2.66741	3.25849e-09	1727.23	sp|Q1JPL4|NDB1_ARATH	IPR013027 (FAD-dependent pyridine nucleotide-disulphide oxidoreductase), IPR023753 (Pyridine nucleotide-disulphide oxidoreductase, FAD/NAD(P)-binding domain)	GO:0016491 (oxidoreductase activity), GO:0050660 (flavin adenine dinucleotide binding), GO:0055114 (oxidation-reduction process)	External alternative NAD(P)H-ubiquinone oxidoreductase B1, mitochondrial
Niben101Scf03925g01009.1	2.66734	5.32192e-13	182.437	sp|Q9FN94|RLK7_ARATH	IPR001611 (Leucine-rich repeat)	GO:0005515 (protein binding)	Receptor-like protein kinase
Niben101Scf00280g01007.1	2.66095	1.34522e-05	138.655	sp|Q94AN4|AP2L1_ARATH	IPR016177 (DNA-binding domain)	GO:0003677 (DNA binding), GO:0003700 (sequence-specific DNA binding transcription factor activity), GO:0006355 (regulation of transcription, DNA-templated)	AP2-like ethylene-responsive transcription factor
Niben101Scf07942g00002.1	2.64388	9.60367e-08	3216.81	sp|D2XNQ8|FLOT1_MEDTR	IPR001107 (Band 7 protein)		Flotillin-like protein 1
Niben101Scf01847g01001.1	2.62883	8.00892e-08	20819.7				Unknown protein
Niben101Scf07965g02009.1	2.62829	7.97481e-05	69.5556	ref|XP_002515052.1|	IPR027942 (Sieve element occlusion, N-terminal), IPR027944 (Sieve element occlusion, C-terminal)		conserved hypothetical protein [Ricinus communis] gb|EEF47606.1| conserved hypothetical protein [Ricinus communis]
Niben101Scf08338g01024.1	2.60849	3.58017e-13	95.4259	AT1G50660.1	IPR019368 (Ribosomal protein S23/S29, mitochondrial)		unknown protein; INVOLVED IN: biological_process unknown; LOCATED IN: chloroplast; EXPRESSED IN: 22 plant structures; EXPRESSED DURING: 13 growth stages; BEST Arabidopsis thaliana protein match is: unknown protein . LENGTH=725
Niben101Scf27265g00015.1	2.57893	2.82575e-07	107.616	ref|XP_002515052.1|	IPR027942 (Sieve element occlusion, N-terminal), IPR027944 (Sieve element occlusion, C-terminal)		conserved hypothetical protein [Ricinus communis] gb|EEF47606.1| conserved hypothetical protein [Ricinus communis]
Niben101Scf01184g16001.1	2.56607	2.30479e-07	75.2111	sp|Q9C9H5|GUN9_ARATH	IPR001701 (Glycoside hydrolase, family 9), IPR008928 (Six-hairpin glycosidase-like)	GO:0003824 (catalytic activity), GO:0004553 (hydrolase activity, hydrolyzing O-glycosyl compounds), GO:0005975 (carbohydrate metabolic process)	Endoglucanase 9
Niben101Scf00034g01011.1	2.56407	0.000125622	69.8468	ref|XP_002522368.1|	IPR015300 (DNA-binding pseudobarrel domain)	GO:0003677 (DNA binding)	DNA binding protein, putative [Ricinus communis] gb|EEF40052.1| DNA binding protein, putative [Ricinus communis]
Niben101Scf00618g01019.1	2.54679	0.000204756	94.7612	sp|D4GYV5|SUFS_HALVD	IPR015424 (Pyridoxal phosphate-dependent transferase)	GO:0003824 (catalytic activity), GO:0008152 (metabolic process), GO:0030170 (pyridoxal phosphate binding)	Cysteine desulfurase
Niben101Scf10332g01011.1	2.54253	1.78738e-05	218.442	AT3G45670.1	IPR011009 (Protein kinase-like domain)	GO:0004672 (protein kinase activity), GO:0005524 (ATP binding), GO:0006468 (protein phosphorylation), GO:0016772 (transferase activity, transferring phosphorus-containing groups)	Protein kinase superfamily protein LENGTH=379
Niben101Scf04627g05002.1	2.53804	2.28879e-22	278.593	sp|O80822|PER25_ARATH	IPR010255 (Haem peroxidase)	GO:0004601 (peroxidase activity), GO:0006979 (response to oxidative stress), GO:0020037 (heme binding), GO:0055114 (oxidation-reduction process)	Peroxidase 25
Niben101Scf17398g00005.1	2.53585	3.44563e-07	490.75	sp|O24160|TGA21_TOBAC	IPR004827 (Basic-leucine zipper domain)	GO:0003700 (sequence-specific DNA binding transcription factor activity), GO:0006355 (regulation of transcription, DNA-templated), GO:0043565 (sequence-specific DNA binding)	TGACG-sequence-specific DNA-binding protein TGA-2.1
Niben101Scf02291g02001.1	2.53065	4.23178e-05	254.809	emb|CDX77557.1|			BnaA07g06950D [Brassica napus]
Niben101Scf00457g09007.1	2.5138	6.41897e-07	64.3992	sp|O24554|PLY_ZINVI	IPR011050 (Pectin lyase fold/virulence factor), IPR018082 (AmbAllergen)		Pectate lyase
Niben101Scf00047g03001.1	2.51233	0.000356842	63.4905	AT2G29710.1	IPR002213 (UDP-glucuronosyl/UDP-glucosyltransferase)	GO:0008152 (metabolic process), GO:0016758 (transferase activity, transferring hexosyl groups)	UDP-Glycosyltransferase superfamily protein LENGTH=467
Niben101Scf02242g03012.1	2.50342	0.000127934	398.28	sp|Q9FE67|ERF80_ARATH	IPR016177 (DNA-binding domain)	GO:0003677 (DNA binding), GO:0003700 (sequence-specific DNA binding transcription factor activity), GO:0006355 (regulation of transcription, DNA-templated)	Ethylene-responsive transcription factor 9
Niben101Ctg13555g00001.1	2.49692	1.54227e-05	58.8517	sp|Q6NMR8|FAF3_ARATH	IPR021410 (The fantastic four family)		Protein FANTASTIC FOUR 3
Niben101Scf14179g00001.1	2.48805	2.71102e-05	137.634	AT1G22600.1	IPR025423 (Domain of unknown function DUF4149)		Late embryogenesis abundant protein (LEA) family protein LENGTH=385
Niben101Scf04306g00002.1	2.48574	6.17381e-08	5880.45	sp|Q9CHL8|LMRA_LACLA	IPR003439 (ABC transporter-like), IPR011527 (ABC transporter type 1, transmembrane domain), IPR027417 (P-loop containing nucleoside triphosphate hydrolase)	GO:0005524 (ATP binding), GO:0006810 (transport), GO:0016021 (integral component of membrane), GO:0016887 (ATPase activity), GO:0042626 (ATPase activity, coupled to transmembrane movement of substances), GO:0055085 (transmembrane transport)	Multidrug resistance ABC transporter ATP-binding and permease protein
Niben101Scf02063g04004.1	2.48078	1.55056e-06	266.047	sp|Q6ZSG1|RN165_HUMAN	IPR013083 (Zinc finger, RING/FYVE/PHD-type)	GO:0005515 (protein binding), GO:0008270 (zinc ion binding)	RING finger protein 165
Niben101Scf03886g04009.1	2.47512	3.1094e-07	186.285	sp|Q8T197|DHRS7_DICDI	IPR002347 (Glucose/ribitol dehydrogenase)	GO:0008152 (metabolic process), GO:0016491 (oxidoreductase activity)	Dehydrogenase/reductase SDR family protein 7-like
Niben101Scf07778g03025.1	2.46909	4.36614e-09	69.1615	sp|O24160|TGA21_TOBAC	IPR004827 (Basic-leucine zipper domain), IPR029803 (Protein ABSCISIC ACID-INSENSITIVE 5)	GO:0003700 (sequence-specific DNA binding transcription factor activity), GO:0005634 (nucleus), GO:0006355 (regulation of transcription, DNA-templated), GO:0009737 (response to abscisic acid), GO:0043565 (sequence-specific DNA binding), GO:0045893 (positi	TGACG-sequence-specific DNA-binding protein TGA-2.1
Niben101Scf05631g00014.1	2.46882	5.0583e-05	221.203	sp|P86809|NLTP2_APIGA	IPR016140 (Bifunctional inhibitor/plant lipid transfer protein/seed storage helical domain)		Non-specific lipid-transfer protein 2
Niben101Scf01813g00006.1	2.46805	8.97538e-06	70.0847	AT5G60900.1	IPR011009 (Protein kinase-like domain)	GO:0004672 (protein kinase activity), GO:0005524 (ATP binding), GO:0006468 (protein phosphorylation), GO:0016772 (transferase activity, transferring phosphorus-containing groups)	receptor-like protein kinase 1 LENGTH=748
Niben101Scf04099g02011.1	2.46491	1.11959e-07	1663.85	emb|CCA25546.1|	IPR000270 (Phox/Bem1p), IPR000433 (Zinc finger, ZZ-type), IPR009060 (UBA-like), IPR015940 (Ubiquitin-associated/translation elongation factor EF1B, N-terminal, eukaryote)	GO:0005515 (protein binding), GO:0008270 (zinc ion binding)	phosphatidylinositol kinase putative [Albugo laibachii Nc14]
Niben101Scf12270g02002.1	2.45507	9.93954e-14	368.869	emb|CAA80358.1|	IPR001362 (Glycoside hydrolase, family 32), IPR013320 (Concanavalin A-like lectin/glucanase domain), IPR023296 (Glycosyl hydrolase, five-bladed beta-propellor domain)	GO:0004553 (hydrolase activity, hydrolyzing O-glycosyl compounds), GO:0005975 (carbohydrate metabolic process)	beta-fructofuranosidase [Solanum tuberosum]
Niben101Scf08693g00006.1	2.45261	8.1141e-16	159.519	gb|AET01485.2|	IPR008480 (Protein of unknown function DUF761, plant)		Avr9/Cf-9 rapidly elicited protein [Medicago truncatula]
Niben101Scf14958g00043.1	2.44936	7.90983e-06	113.732	AT5G41040.1	IPR003480 (Transferase), IPR023213 (Chloramphenicol acetyltransferase-like domain)	GO:0016747 (transferase activity, transferring acyl groups other than amino-acyl groups)	HXXXD-type acyl-transferase family protein LENGTH=457
Niben101Scf06999g01006.1	2.44067	2.96284e-09	65.2336	sp|O24554|PLY_ZINVI	IPR011050 (Pectin lyase fold/virulence factor), IPR018082 (AmbAllergen)		Pectate lyase
Niben101Scf18879g02003.1	2.42984	2.88088e-16	581.924	AT3G19570.2	IPR007573 (Protein of unknown function DUF566)		Family of unknown function (DUF566) LENGTH=644
Niben101Scf03738g01012.1	2.42291	1.01034e-12	1293.69	sp|P19243|HSP11_PEA	IPR008978 (HSP20-like chaperone)		18.1 kDa class I heat shock protein
Niben101Scf07792g02034.1	2.41806	4.97962e-08	96.638	sp|Q94KB7|MLO6_ARATH	IPR004326 (Mlo-related protein)	GO:0006952 (defense response), GO:0016021 (integral component of membrane)	MLO-like protein 6
Niben101Scf05554g03006.1	2.40236	1.99324e-06	103.152	emb|CDY41498.1|	IPR008511 (Protein BYPASS-related)		BnaA08g21000D [Brassica napus]
Niben101Scf00447g03012.1	2.39944	6.37691e-25	305.384	sp|Q9M153|GDL61_ARATH	IPR013830 (SGNH hydrolase-type esterase domain)	GO:0006629 (lipid metabolic process), GO:0016788 (hydrolase activity, acting on ester bonds)	GDSL esterase/lipase
Niben101Scf04404g01009.1	2.39872	7.72575e-05	62.0617	AT2G36770.1	IPR002213 (UDP-glucuronosyl/UDP-glucosyltransferase)	GO:0008152 (metabolic process), GO:0016758 (transferase activity, transferring hexosyl groups)	UDP-Glycosyltransferase superfamily protein LENGTH=496
Niben101Scf12994g02001.1	2.39824	3.34239e-08	412.405	sp|O49250|CYCLD_ANTMA	IPR005333 (Transcription factor, TCP)		Transcription factor CYCLOIDEA
Niben101Scf05731g00018.1	2.39608	0.000345944	330.442	sp|Q8RXT9|GDL8_ARATH	IPR013830 (SGNH hydrolase-type esterase domain)	GO:0006629 (lipid metabolic process), GO:0016788 (hydrolase activity, acting on ester bonds)	GDSL esterase/lipase
Niben101Scf13920g00005.1	2.38942	1.83188e-05	54.5743	ref|NP_180763.1|	IPR016181 (Acyl-CoA N-acyltransferase)	GO:0008080 (N-acetyltransferase activity)	Acyl-CoA N-acyltransferases (NAT) superfamily protein [Arabidopsis thaliana] putative alanine acetyl transferase [Arabidopsis thaliana] gb|AAD15401.1| putative alanine acetyl transferase [Arabidopsis thaliana] gb|ABD60717.1| [Arabidopsis thaliana] gb|AEC0
Niben101Scf01413g02004.1	2.37964	1.18638e-06	121.221	sp|Q9ST62|NDB1_SOLTU	IPR013027 (FAD-dependent pyridine nucleotide-disulphide oxidoreductase), IPR023753 (Pyridine nucleotide-disulphide oxidoreductase, FAD/NAD(P)-binding domain)	GO:0016491 (oxidoreductase activity), GO:0050660 (flavin adenine dinucleotide binding), GO:0055114 (oxidation-reduction process)	External alternative NAD(P)H-ubiquinone oxidoreductase B1, mitochondrial
Niben101Scf05249g04004.1	2.37928	6.38384e-05	82.6419	sp|Q9FKZ3|LBD36_ARATH	IPR004883 (Lateral organ boundaries, LOB)		LOB domain-containing protein 36
Niben101Scf04122g06005.1	2.37833	5.94148e-14	3451.17	AT4G21490.1	IPR011992 (EF-hand domain pair), IPR013027 (FAD-dependent pyridine nucleotide-disulphide oxidoreductase), IPR023753 (Pyridine nucleotide-disulphide oxidoreductase, FAD/NAD(P)-binding domain)	GO:0005509 (calcium ion binding), GO:0016491 (oxidoreductase activity), GO:0050660 (flavin adenine dinucleotide binding), GO:0055114 (oxidation-reduction process)	NAD(P)H dehydrogenase B3 LENGTH=580
Niben101Scf03037g01002.1	2.36732	0.000302276	211.483	emb|CDY50071.1|	IPR019378 (GDP-fucose protein O-fucosyltransferase)		BnaC05g30800D [Brassica napus]
Niben101Scf03455g01008.1	2.36511	0.000952895	185.261	sp|Q9LHP4|RCH2_ARATH	IPR001611 (Leucine-rich repeat), IPR003591 (Leucine-rich repeat, typical subtype), IPR011009 (Protein kinase-like domain), IPR013320 (Concanavalin A-like lectin/glucanase domain)	GO:0004672 (protein kinase activity), GO:0004674 (protein serine/threonine kinase activity), GO:0005515 (protein binding), GO:0005524 (ATP binding), GO:0006468 (protein phosphorylation), GO:0016772 (transferase activity, transferring phosphorus-containing	Receptor-like protein kinase 2
Niben101Scf05483g08004.1	2.35798	2.15895e-05	952.88	sp|Q9SSK5|MLP43_ARATH	IPR000916 (Bet v I domain), IPR023393 (START-like domain)	GO:0006952 (defense response), GO:0009607 (response to biotic stimulus)	MLP-like protein 43
Niben101Scf05373g01004.1	2.35778	2.0503e-05	213.922	sp|Q42430|ZFP1_WHEAT	IPR015880 (Zinc finger, C2H2-like)	GO:0046872 (metal ion binding)	Zinc finger protein 1
Niben101Scf01005g00008.1	2.35539	2.66508e-05	67.225	ref|XP_002522650.1|			conserved hypothetical protein [Ricinus communis] gb|EEF39737.1| conserved hypothetical protein [Ricinus communis]
Niben101Scf06933g01002.1	2.35509	1.34149e-07	394.122	sp|P10691|SUS1_SOLTU	IPR012820 (Sucrose synthase, plant/cyanobacteria)	GO:0005985 (sucrose metabolic process), GO:0009058 (biosynthetic process), GO:0016157 (sucrose synthase activity)	Sucrose synthase
Niben101Scf00370g03034.1	2.34546	8.86712e-09	1389.33	sp|Q9SCU0|SDR2A_ARATH	IPR002347 (Glucose/ribitol dehydrogenase)	GO:0008152 (metabolic process), GO:0016491 (oxidoreductase activity)	Short-chain dehydrogenase reductase 2a
Niben101Scf01253g00004.1	2.34533	5.08515e-07	366.29	sp|P53800|FDFT_NICBE	IPR002060 (Squalene/phytoene synthase)	GO:0009058 (biosynthetic process), GO:0016740 (transferase activity)	Squalene synthase
Niben101Scf13995g01003.1	2.34152	6.58229e-09	55.8563	sp|Q9LIG2|RLK6_ARATH	IPR011009 (Protein kinase-like domain)	GO:0004672 (protein kinase activity), GO:0005524 (ATP binding), GO:0006468 (protein phosphorylation), GO:0016772 (transferase activity, transferring phosphorus-containing groups)	Receptor-like protein kinase
Niben101Scf08936g06001.1	2.34059	1.79886e-05	146.739	AT5G41040.1	IPR003480 (Transferase), IPR023213 (Chloramphenicol acetyltransferase-like domain)	GO:0016747 (transferase activity, transferring acyl groups other than amino-acyl groups)	HXXXD-type acyl-transferase family protein LENGTH=457
Niben101Scf03224g11010.1	2.33805	7.10121e-05	648.262	sp|Q943Q3|HS166_ORYSJ	IPR008978 (HSP20-like chaperone)		16.6 kDa heat shock protein
Niben101Scf01422g00010.1	2.32769	0.000215711	106.252	sp|Q9SFT7|Y3707_ARATH			Serine/threonine-protein kinase
Niben101Scf01015g01002.1	2.32313	1.27855e-06	609.237	sp|Q02243|WIN_SOYBN	IPR001002 (Chitin-binding, type 1), IPR009009 (RlpA-like double-psi beta-barrel domain)	GO:0008061 (chitin binding), GO:0042742 (defense response to bacterium), GO:0050832 (defense response to fungus)	Wound-induced protein
Niben101Scf02740g14003.1	2.31245	0.000453466	159.262	sp|Q9T070|COX6A_ARATH	IPR001349 (Cytochrome c oxidase, subunit VIa)	GO:0004129 (cytochrome-c oxidase activity), GO:0005743 (mitochondrial inner membrane), GO:0005751 (mitochondrial respiratory chain complex IV)	Cytochrome c oxidase subunit 6a, mitochondrial
Niben101Scf00023g03015.1	2.31188	5.47029e-16	1499.24	sp|Q9FIA1|GDL87_ARATH	IPR013830 (SGNH hydrolase-type esterase domain)	GO:0006629 (lipid metabolic process), GO:0016788 (hydrolase activity, acting on ester bonds)	GDSL esterase/lipase
Niben101Scf09141g02006.1	2.30924	4.3199e-10	57.3751	sp|D7LBN4|CSPLH_ARALL	IPR006702 (Uncharacterised protein family UPF0497, trans-membrane plant)		CASP-like protein 4B1
Niben101Scf09701g01011.1	2.30359	5.29574e-06	378.158	emb|CDY37809.1|			BnaAnng04700D [Brassica napus]
Niben101Scf09379g01002.1	2.30205	1.04309e-06	248.731	AT4G34200.1	IPR006236 (D-3-phosphoglycerate dehydrogenase), IPR015878 (S-adenosyl-L-homocysteine hydrolase, NAD binding domain), IPR016040 (NAD(P)-binding domain), IPR029009 (Allosteric substrate binding domain), IPR029752 (D-isomer specific 2-hydroxyacid dehydrogena	GO:0004617 (phosphoglycerate dehydrogenase activity), GO:0006564 (L-serine biosynthetic process), GO:0008152 (metabolic process), GO:0016597 (amino acid binding), GO:0016616 (oxidoreductase activity, acting on the CH-OH group of donors, NAD or NADP as acc	D-3-phosphoglycerate dehydrogenase LENGTH=603
Niben101Scf05272g00014.1	2.29942	9.9737e-09	297.337	AT5G11730.1	IPR003406 (Glycosyl transferase, family 14)	GO:0008375 (acetylglucosaminyltransferase activity), GO:0016020 (membrane)	Core-2/I-branching beta-1,6-N-acetylglucosaminyltransferase family protein LENGTH=386
Niben101Scf02751g07013.1	2.29204	3.66685e-05	51.6353	sp|Q54M20|TTC4_DICDI	IPR011990 (Tetratricopeptide-like helical domain)	GO:0005515 (protein binding)	Tetratricopeptide repeat protein 4 homolog
Niben101Scf04654g03010.1	2.28909	5.45602e-05	91.4145	AT5G62920.1	IPR011006 (CheY-like superfamily)	GO:0000160 (phosphorelay signal transduction system)	response regulator 6 LENGTH=186
Niben101Scf03329g00006.1	2.28224	8.13734e-05	66.6845	AT2G37980.1	IPR019378 (GDP-fucose protein O-fucosyltransferase)		O-fucosyltransferase family protein LENGTH=638
Niben101Scf06583g03008.1	2.28172	7.38903e-09	1614.56	sp|O34392|YTRE_BACSU	IPR003439 (ABC transporter-like), IPR013525 (ABC-2 type transporter), IPR013581 (Plant PDR ABC transporter associated), IPR027417 (P-loop containing nucleoside triphosphate hydrolase), IPR029481 (ABC-transporter extracellular N-terminal domain)	GO:0005524 (ATP binding), GO:0016020 (membrane), GO:0016887 (ATPase activity)	ABC transporter ATP-binding protein YtrE
Niben101Scf01228g04007.1	2.28018	3.28849e-05	2355.79	sp|Q8VY22|TBL38_ARATH	IPR025846 (PMR5 N-terminal domain), IPR026057 (PC-Esterase)		Protein trichome birefringence-like 38
Niben101Scf00725g01012.1	2.27663	3.74659e-09	209.107	sp|Q9M886|LBD41_ARATH	IPR004883 (Lateral organ boundaries, LOB)		LOB domain-containing protein 41
Niben101Scf02508g06004.1	2.27481	5.99566e-12	175.918	sp|Q8IZ02|LRC34_HUMAN	IPR003590 (Leucine-rich repeat, ribonuclease inhibitor subtype), IPR027417 (P-loop containing nucleoside triphosphate hydrolase)		Leucine-rich repeat-containing protein 34
Niben101Scf00276g02009.1	2.25989	2.178e-05	175.442	sp|Q9XJ66|MAD22_ORYSJ	IPR002100 (Transcription factor, MADS-box), IPR002487 (Transcription factor, K-box)	GO:0003677 (DNA binding), GO:0003700 (sequence-specific DNA binding transcription factor activity), GO:0005634 (nucleus), GO:0006355 (regulation of transcription, DNA-templated), GO:0046983 (protein dimerization activity)	MADS-box transcription factor 22
Niben101Scf08893g00009.1	2.25331	5.41293e-05	100.658	sp|Q8S8E3|PYL6_ARATH	IPR019587 (Polyketide cyclase/dehydrase), IPR023393 (START-like domain)		Abscisic acid receptor PYL6
Niben101Scf04763g00014.1	2.24297	7.59713e-06	202.322	sp|Q9MAI5|ERF79_ARATH	IPR016177 (DNA-binding domain)	GO:0003677 (DNA binding), GO:0003700 (sequence-specific DNA binding transcription factor activity), GO:0006355 (regulation of transcription, DNA-templated)	Ethylene-responsive transcription factor 8
Niben101Scf05279g05006.1	2.24159	1.11465e-08	1554.22	sp|Q8LGG8|USPAL_ARATH	IPR014729 (Rossmann-like alpha/beta/alpha sandwich fold)	GO:0006950 (response to stress)	Universal stress protein A-like protein
Niben101Scf03748g00008.1	2.24013	8.28542e-05	82.6654	sp|Q96DD0|LRC39_HUMAN	IPR001611 (Leucine-rich repeat), IPR003591 (Leucine-rich repeat, typical subtype)	GO:0005515 (protein binding)	Leucine-rich repeat-containing protein 39
Niben101Scf00149g12021.1	2.2354	2.84597e-05	97.9594	sp|Q9M040|PDC4_ARATH	IPR012001 (Thiamine pyrophosphate enzyme, N-terminal TPP-binding domain), IPR029061 (Thiamin diphosphate-binding fold)	GO:0030976 (thiamine pyrophosphate binding)	Pyruvate decarboxylase 4
Niben101Scf01611g11002.1	2.23415	4.49767e-05	247.199	sp|Q6K7E6|ERF1_ORYSJ	IPR016177 (DNA-binding domain)	GO:0003677 (DNA binding), GO:0003700 (sequence-specific DNA binding transcription factor activity), GO:0006355 (regulation of transcription, DNA-templated)	Ethylene-responsive transcription factor 1
Niben101Scf07400g01006.1	2.22689	4.61961e-06	217.868	sp|Q93VV5|PTR16_ARATH	IPR000109 (Proton-dependent oligopeptide transporter family), IPR020846 (Major facilitator superfamily domain)	GO:0005215 (transporter activity), GO:0006810 (transport), GO:0016020 (membrane)	Protein NRT1/ PTR FAMILY 4.3
Niben101Scf21960g01003.1	2.22114	1.05505e-07	162.767	sp|Q2YXR3|MIAA_STAAB	IPR002627 (tRNA isopentenyltransferase), IPR027417 (P-loop containing nucleoside triphosphate hydrolase)	GO:0005524 (ATP binding), GO:0008033 (tRNA processing)	tRNA dimethylallyltransferase
Niben101Scf00163g19001.1	2.20947	7.19627e-07	312.815	sp|Q9FX56|SOT8_ARATH	IPR000863 (Sulfotransferase domain), IPR027417 (P-loop containing nucleoside triphosphate hydrolase)	GO:0008146 (sulfotransferase activity)	Cytosolic sulfotransferase 8
Niben101Scf00367g08003.1	2.2068	0.000182609	69.5867				Unknown protein
Niben101Scf34790g00005.1	2.2003	6.66576e-08	1723.7	AT5G02890.1	IPR003480 (Transferase), IPR023213 (Chloramphenicol acetyltransferase-like domain)	GO:0016747 (transferase activity, transferring acyl groups other than amino-acyl groups)	HXXXD-type acyl-transferase family protein LENGTH=353
Niben101Scf02605g09007.1	2.19763	4.08304e-09	358.783	AT4G21380.1	IPR000858 (S-locus glycoprotein), IPR001480 (Bulb-type lectin domain), IPR003609 (Apple-like), IPR011009 (Protein kinase-like domain), IPR013320 (Concanavalin A-like lectin/glucanase domain), IPR021820 (S-locus receptor kinase, C-terminal)	GO:0004672 (protein kinase activity), GO:0004674 (protein serine/threonine kinase activity), GO:0005524 (ATP binding), GO:0006468 (protein phosphorylation), GO:0016772 (transferase activity, transferring phosphorus-containing groups), GO:0048544 (recognit	receptor kinase 3 LENGTH=850
Niben101Scf05415g00003.1	2.19165	2.36134e-08	10202.8	AT2G43840.2	IPR002213 (UDP-glucuronosyl/UDP-glucosyltransferase)	GO:0008152 (metabolic process), GO:0016758 (transferase activity, transferring hexosyl groups)	UDP-glycosyltransferase 74 F1 LENGTH=449
Niben101Scf08447g02004.1	2.19028	3.29998e-06	90.1501	sp|Q9SSK9|MLP28_ARATH	IPR000916 (Bet v I domain), IPR023393 (START-like domain)	GO:0006952 (defense response), GO:0009607 (response to biotic stimulus)	MLP-like protein 28
Niben101Scf06825g03008.1	2.18651	0.000130533	344.262	sp|Q42656|AGAL_COFAR	IPR000111 (Glycoside hydrolase, clan GH-D), IPR013780 (Glycosyl hydrolase, family 13, all-beta)	GO:0003824 (catalytic activity), GO:0004553 (hydrolase activity, hydrolyzing O-glycosyl compounds), GO:0005975 (carbohydrate metabolic process)	Alpha-galactosidase
Niben101Scf01535g00007.1	2.17694	5.57463e-08	231.12	sp|Q0DXZ1|CSLE2_ORYSJ			Cellulose synthase-like protein E2
Niben101Scf07405g02009.1	2.17377	0.000111747	109.643	AT5G02460.1	IPR003851 (Zinc finger, Dof-type)	GO:0003677 (DNA binding), GO:0006355 (regulation of transcription, DNA-templated)	Dof-type zinc finger DNA-binding family protein LENGTH=399
Niben101Scf04018g05006.1	2.17303	8.08941e-05	102.061	sp|Q5E9Z7|RPC4_BOVIN	IPR007811 (DNA-directed RNA polymerase III subunit RPC4)	GO:0003677 (DNA binding), GO:0003899 (DNA-directed RNA polymerase activity), GO:0005666 (DNA-directed RNA polymerase III complex), GO:0006383 (transcription from RNA polymerase III promoter)	DNA-directed RNA polymerase III subunit RPC4
Niben101Scf00069g07004.1	2.17142	5.48009e-09	328.662	AT5G65660.1			hydroxyproline-rich glycoprotein family protein LENGTH=136
Niben101Scf02063g05005.1	2.17092	1.12667e-12	13332.6	AT5G43400.1	IPR011205 (Uncharacterised conserved protein UCP015417, vWA), IPR024553 (Domain of unknown function DUF2828)		Uncharacterised conserved protein UCP015417, vWA LENGTH=655
Niben101Scf12205g03015.1	2.16826	9.08429e-13	391.924	emb|CDY17236.1|	IPR007608 (Senescence regulator S40)		BnaA05g09520D [Brassica napus]
Niben101Scf05307g01001.1	2.16159	6.98789e-06	3394.84	sp|Q9M040|PDC4_ARATH	IPR012001 (Thiamine pyrophosphate enzyme, N-terminal TPP-binding domain), IPR029035 (DHS-like NAD/FAD-binding domain), IPR029061 (Thiamin diphosphate-binding fold)	GO:0030976 (thiamine pyrophosphate binding)	Pyruvate decarboxylase 4
Niben101Scf04206g02010.1	2.16125	6.72325e-05	70.735	sp|Q9R210|TFEB_MOUSE	IPR011598 (Myc-type, basic helix-loop-helix (bHLH) domain)	GO:0046983 (protein dimerization activity)	Transcription factor EB
Niben101Scf01326g00005.1	2.1566	2.19341e-07	94.6052	AT1G51700.1	IPR003851 (Zinc finger, Dof-type)	GO:0003677 (DNA binding), GO:0006355 (regulation of transcription, DNA-templated)	DOF zinc finger protein 1 LENGTH=194
Niben101Scf01237g11010.1	2.1514	9.57291e-05	497.077	sp|A7NY33|PER4_VITVI	IPR010255 (Haem peroxidase)	GO:0004601 (peroxidase activity), GO:0006979 (response to oxidative stress), GO:0020037 (heme binding), GO:0055114 (oxidation-reduction process)	Peroxidase 4
Niben101Scf08002g01002.1	2.14944	1.2489e-08	266.47	AT1G51700.1	IPR003851 (Zinc finger, Dof-type)	GO:0003677 (DNA binding), GO:0006355 (regulation of transcription, DNA-templated)	DOF zinc finger protein 1 LENGTH=194
Niben101Scf00439g10055.1	2.14901	3.03245e-05	128.298	emb|CDX74734.1|	IPR009902 (Protein of unknown function DUF1442), IPR029063 (S-adenosyl-L-methionine-dependent methyltransferase)		BnaA05g04800D [Brassica napus]
Niben101Scf05860g01020.1	2.141	0.000201068	137.559	sp|Q2R352|GL111_ORYSJ	IPR001929 (Germin)	GO:0030145 (manganese ion binding), GO:0045735 (nutrient reservoir activity)	Germin-like protein 11-1
Niben101Scf08526g02006.1	2.13443	8.68243e-05	62.2192	sp|Q9SI37|WRKY1_ARATH	IPR003657 (DNA-binding WRKY)	GO:0003700 (sequence-specific DNA binding transcription factor activity), GO:0006355 (regulation of transcription, DNA-templated), GO:0043565 (sequence-specific DNA binding)	WRKY transcription factor 1
Niben101Scf23800g00001.1	2.13059	1.05309e-07	173.287	AT1G76640.1	IPR011992 (EF-hand domain pair)	GO:0005509 (calcium ion binding)	Calcium-binding EF-hand family protein LENGTH=159
Niben101Scf07019g02006.1	2.12652	3.56667e-06	433.313	sp|Q9LYK2|NRT27_ARATH	IPR011701 (Major facilitator superfamily), IPR020846 (Major facilitator superfamily domain)	GO:0016021 (integral component of membrane), GO:0055085 (transmembrane transport)	High affinity nitrate transporter 2.7
Niben101Scf04140g01007.1	2.12364	1.19943e-06	256.408				Unknown protein
Niben101Scf06412g04016.1	2.12008	3.44718e-07	270.754	AT1G02400.1	IPR002283 (Isopenicillin N synthase), IPR026992 (Non-haem dioxygenase N-terminal domain), IPR027443 (Isopenicillin N synthase-like)	GO:0005506 (iron ion binding), GO:0016491 (oxidoreductase activity), GO:0016706 (oxidoreductase activity, acting on paired donors, with incorporation or reduction of molecular oxygen, 2-oxoglutarate as one donor, and incorporation of one atom each of oxyg	gibberellin 2-oxidase 6 LENGTH=329
Niben101Scf02526g02006.1	2.1121	8.8362e-11	651.611	sp|Q55FS2|STK4L_DICDI	IPR011009 (Protein kinase-like domain)	GO:0004672 (protein kinase activity), GO:0005524 (ATP binding), GO:0006468 (protein phosphorylation), GO:0016772 (transferase activity, transferring phosphorus-containing groups)	Serine/threonine-protein kinase 4 homolog B
Niben101Scf03507g05006.1	2.10963	3.67871e-08	1029.94	AT1G50660.1			unknown protein; INVOLVED IN: biological_process unknown; LOCATED IN: chloroplast; EXPRESSED IN: 22 plant structures; EXPRESSED DURING: 13 growth stages; BEST Arabidopsis thaliana protein match is: unknown protein . LENGTH=725
Niben101Scf03934g05002.1	2.10862	1.1377e-10	202.61	sp|Q64092|TFE3_MOUSE	IPR011598 (Myc-type, basic helix-loop-helix (bHLH) domain)	GO:0046983 (protein dimerization activity)	Transcription factor E3
Niben101Scf02387g00010.1	2.10625	2.0724e-14	603.129	sp|Q9FIA1|GDL87_ARATH	IPR013830 (SGNH hydrolase-type esterase domain)	GO:0006629 (lipid metabolic process), GO:0016788 (hydrolase activity, acting on ester bonds)	GDSL esterase/lipase
Niben101Scf00725g01013.1	2.10489	8.38252e-11	218.55	sp|Q9M886|LBD41_ARATH	IPR004883 (Lateral organ boundaries, LOB)		LOB domain-containing protein 41
Niben101Scf20887g00008.1	2.0984	7.7128e-06	211.885	sp|A2Y5R6|EXPA4_ORYSI	IPR007118 (Expansin/Lol pI)	GO:0005576 (extracellular region), GO:0009664 (plant-type cell wall organization)	Expansin-A4
Niben101Scf07591g00005.1	2.09587	1.00147e-05	239.745	ref|XP_002526994.1|			conserved hypothetical protein [Ricinus communis] gb|EEF35366.1| conserved hypothetical protein [Ricinus communis]
Niben101Scf08693g00012.1	2.09219	2.42598e-08	134.952	gb|AET01485.2|	IPR008480 (Protein of unknown function DUF761, plant)		Avr9/Cf-9 rapidly elicited protein [Medicago truncatula]
Niben101Scf09149g01005.1	2.09066	0.000922924	766.325	sp|P00303|BABL_CUCSA	IPR008972 (Cupredoxin)	GO:0009055 (electron carrier activity)	Basic blue protein
Niben101Scf04119g03004.1	2.08399	0.000195812	400.84	sp|Q93VV5|PTR16_ARATH	IPR000109 (Proton-dependent oligopeptide transporter family), IPR020846 (Major facilitator superfamily domain)	GO:0005215 (transporter activity), GO:0006810 (transport), GO:0016020 (membrane)	Protein NRT1/ PTR FAMILY 4.3
Niben101Scf02319g05005.1	2.08119	0.000102275	92.9717	sp|Q6R8G0|PHO1A_ARATH	IPR004331 (SPX, N-terminal), IPR004342 (EXS, C-terminal)	GO:0016021 (integral component of membrane)	Phosphate transporter PHO1 homolog 10
Niben101Scf08724g02010.1	2.07812	3.12888e-05	106.551	sp|P51846|PDC2_TOBAC	IPR011766 (Thiamine pyrophosphate enzyme, C-terminal TPP-binding), IPR029061 (Thiamin diphosphate-binding fold)	GO:0003824 (catalytic activity), GO:0030976 (thiamine pyrophosphate binding)	Pyruvate decarboxylase 2
Niben101Scf13429g04019.1	2.07214	0.000370989	82.6265	sp|Q3T056|LDH6B_BOVIN	IPR001557 (L-lactate/malate dehydrogenase)	GO:0003824 (catalytic activity), GO:0004459 (L-lactate dehydrogenase activity), GO:0005975 (carbohydrate metabolic process), GO:0016491 (oxidoreductase activity), GO:0016616 (oxidoreductase activity, acting on the CH-OH group of donors, NAD or NADP as acc	L-lactate dehydrogenase A-like 6B
Niben101Scf02752g11002.1	2.06792	7.73073e-10	10098.1	sp|B6T959|CASP1_MAIZE	IPR006702 (Uncharacterised protein family UPF0497, trans-membrane plant)		Casparian strip membrane protein 1
Niben101Scf01267g00002.1	2.06493	7.66424e-08	133.605	sp|Q9LPM9|BCAT6_ARATH	IPR001544 (Aminotransferase, class IV)	GO:0003824 (catalytic activity), GO:0004084 (branched-chain-amino-acid transaminase activity), GO:0008152 (metabolic process), GO:0009081 (branched-chain amino acid metabolic process)	Branched-chain-amino-acid aminotransferase 6
Niben101Scf01237g06003.1	2.0617	0.000158786	103.25	sp|Q6K7E6|ERF1_ORYSJ	IPR016177 (DNA-binding domain)	GO:0003677 (DNA binding), GO:0003700 (sequence-specific DNA binding transcription factor activity), GO:0006355 (regulation of transcription, DNA-templated)	Ethylene-responsive transcription factor 1
Niben101Scf03756g02015.1	2.05942	3.66086e-05	95.1162	AT3G03290.1	IPR014729 (Rossmann-like alpha/beta/alpha sandwich fold)	GO:0006950 (response to stress)	Adenine nucleotide alpha hydrolases-like superfamily protein LENGTH=274
Niben101Scf01143g03007.1	2.044	5.49675e-08	179.327	AT5G17390.1	IPR014729 (Rossmann-like alpha/beta/alpha sandwich fold)	GO:0006950 (response to stress)	Adenine nucleotide alpha hydrolases-like superfamily protein LENGTH=285
Niben101Scf10067g02017.1	2.04037	4.89734e-05	60.7918	sp|Q9CAY3|GPAT5_ARATH	IPR002123 (Phospholipid/glycerol acyltransferase)	GO:0008152 (metabolic process), GO:0016746 (transferase activity, transferring acyl groups)	Glycerol-3-phosphate acyltransferase 5
Niben101Scf08979g00003.1	2.03623	1.14509e-05	95.3886	AT4G38840.1	IPR003676 (Auxin-induced protein, ARG7)		SAUR-like auxin-responsive protein family LENGTH=99
Niben101Scf17764g01001.1	2.03271	2.02342e-07	93.0827	AT2G18500.1	IPR006458 (Ovate protein family, C-terminal)		ovate family protein 7 LENGTH=315
Niben101Scf00503g07005.1	2.03198	6.58931e-09	592.174	sp|Q40477|ERF4_TOBAC	IPR016177 (DNA-binding domain)	GO:0003677 (DNA binding), GO:0003700 (sequence-specific DNA binding transcription factor activity), GO:0006355 (regulation of transcription, DNA-templated)	Ethylene-responsive transcription factor 4
Niben101Scf10287g01017.1	2.03131	8.76698e-08	13652.7	sp|Q9LVE0|PTR33_ARATH	IPR000109 (Proton-dependent oligopeptide transporter family), IPR020846 (Major facilitator superfamily domain)	GO:0005215 (transporter activity), GO:0006810 (transport), GO:0016020 (membrane)	Protein NRT1/ PTR FAMILY 6.4
Niben101Scf03370g04009.1	2.02807	3.96288e-09	374.887	AT5G07050.1	IPR000620 (EamA domain), IPR030184 (WAT1-related protein)	GO:0016020 (membrane), GO:0016021 (integral component of membrane), GO:0022857 (transmembrane transporter activity)	nodulin MtN21 /EamA-like transporter family protein LENGTH=402
Niben101Scf01799g00001.1	2.02119	8.73042e-09	249.594	sp|Q6NMQ7|GASA6_ARATH	IPR003854 (Gibberellin regulated protein)		Gibberellin-regulated protein 6
Niben101Scf03975g01004.1	2.01891	4.176e-05	76.5043	emb|CDY10237.1|	IPR025322 (Protein of unknown function DUF4228, plant)		BnaC05g04800D [Brassica napus]
Niben101Scf03444g02004.1	2.01721	0.000187677	84.6177	sp|Q0WPX7|BAG2_ARATH	IPR029071 (Ubiquitin-related domain)	GO:0005515 (protein binding)	BAG family molecular chaperone regulator 2
Niben101Scf07640g01001.1	2.00691	0.000169695	234.15	AT3G02700.1	IPR007053 (LRAT-like domain)		NC domain-containing protein-related LENGTH=252
Niben101Ctg15916g00003.1	1.99819	0.000762505	667.187	sp|Q9SCU0|SDR2A_ARATH	IPR002347 (Glucose/ribitol dehydrogenase)	GO:0008152 (metabolic process), GO:0016491 (oxidoreductase activity)	Short-chain dehydrogenase reductase 2a
Niben101Scf04739g00001.1	1.99652	7.81468e-11	2767.83	sp|Q651X6|CSLE6_ORYSJ	IPR005150 (Cellulose synthase), IPR029044 (Nucleotide-diphospho-sugar transferases)	GO:0016020 (membrane), GO:0016760 (cellulose synthase (UDP-forming) activity), GO:0030244 (cellulose biosynthetic process)	Cellulose synthase-like protein E6
Niben101Scf11767g02018.1	1.99541	0.000367766	113.794	sp|P46417|GSTX3_SOYBN	IPR010987 (Glutathione S-transferase, C-terminal-like), IPR012336 (Thioredoxin-like fold)	GO:0005515 (protein binding)	Glutathione S-transferase 3
Niben101Scf02174g00007.1	1.99245	2.29602e-05	51.944	sp|O82176|EXOL7_ARATH	IPR006766 (Phosphate-induced protein 1)		Protein EXORDIUM-like 7
Niben101Scf03925g02017.1	1.99142	2.96355e-06	53.5722	sp|P47735|RLK5_ARATH	IPR001611 (Leucine-rich repeat), IPR013210 (Leucine-rich repeat-containing N-terminal, type 2)	GO:0005515 (protein binding)	Receptor-like protein kinase 5
Niben101Scf09512g01014.1	1.98807	3.81291e-06	169.227	dbj|BAF01103.1|			transcription factor like protein [Arabidopsis thaliana]
Niben101Scf23113g01008.1	1.98543	1.55034e-05	193.974				Unknown protein
Niben101Scf02543g02013.1	1.98448	2.30383e-08	4180.73	AT5G42570.1	IPR008417 (B-cell receptor-associated protein 29/31)	GO:0005783 (endoplasmic reticulum), GO:0006886 (intracellular protein transport), GO:0016021 (integral component of membrane)	B-cell receptor-associated 31-like LENGTH=218
Niben101Scf04549g10022.1	1.98038	7.42003e-17	4910.82	sp|Q9SCV4|BGAL8_ARATH	IPR000922 (D-galactoside/L-rhamnose binding SUEL lectin domain), IPR001944 (Glycoside hydrolase, family 35), IPR017853 (Glycoside hydrolase superfamily)	GO:0004553 (hydrolase activity, hydrolyzing O-glycosyl compounds), GO:0005975 (carbohydrate metabolic process), GO:0030246 (carbohydrate binding)	Beta-galactosidase 8
Niben101Scf03012g03010.1	1.97429	1.59677e-05	93.228	sp|Q9C723|NADE_ARATH	IPR011016 (Zinc finger, RING-CH-type), IPR013083 (Zinc finger, RING/FYVE/PHD-type)	GO:0008270 (zinc ion binding)	Glutamine-dependent NAD(+) synthetase
Niben101Scf04003g05003.1	1.97422	5.58344e-05	225.759	sp|Q93VJ4|BEE2_ARATH	IPR011598 (Myc-type, basic helix-loop-helix (bHLH) domain)	GO:0046983 (protein dimerization activity)	Transcription factor BEE 2
Niben101Scf08758g02001.1	1.96645	1.79755e-09	141.109	AT2G30090.1	IPR016181 (Acyl-CoA N-acyltransferase)	GO:0008080 (N-acetyltransferase activity)	Acyl-CoA N-acyltransferases (NAT) superfamily protein LENGTH=386
Niben101Scf28185g00013.1	1.96411	0.000389504	313.222	gb|AHB32112.1|	IPR016087 (Chalcone isomerase)	GO:0016872 (intramolecular lyase activity)	chalcone isomerase [Camellia sinensis]
Niben101Scf01863g04002.1	1.95826	1.70566e-16	182.302	sp|Q9M2Y0|PSK3_ARATH	IPR009438 (Phytosulfokine)	GO:0005576 (extracellular region), GO:0008083 (growth factor activity), GO:0008283 (cell proliferation)	Phytosulfokines 3
Niben101Scf00414g10014.1	1.94971	2.72768e-06	90.3552	sp|Q651X6|CSLE6_ORYSJ	IPR005150 (Cellulose synthase)	GO:0016020 (membrane), GO:0016760 (cellulose synthase (UDP-forming) activity), GO:0030244 (cellulose biosynthetic process)	Cellulose synthase-like protein E6
Niben101Scf01346g01006.1	1.94935	4.58641e-07	5963.98	sp|Q39017|DGK1_ARATH	IPR000756 (Diacylglycerol kinase, accessory domain), IPR001206 (Diacylglycerol kinase, catalytic domain), IPR002219 (Protein kinase C-like, phorbol ester/diacylglycerol-binding domain), IPR016064 (ATP-NAD kinase-like domain)	GO:0003951 (NAD+ kinase activity), GO:0004143 (diacylglycerol kinase activity), GO:0007205 (protein kinase C-activating G-protein coupled receptor signaling pathway), GO:0008152 (metabolic process), GO:0035556 (intracellular signal transduction)	Diacylglycerol kinase 1
Niben101Scf05860g01019.1	1.9476	1.06077e-07	6808.31	sp|Q9CHL8|LMRA_LACLA	IPR003439 (ABC transporter-like), IPR011527 (ABC transporter type 1, transmembrane domain), IPR027417 (P-loop containing nucleoside triphosphate hydrolase)	GO:0005524 (ATP binding), GO:0006810 (transport), GO:0016021 (integral component of membrane), GO:0016887 (ATPase activity), GO:0042626 (ATPase activity, coupled to transmembrane movement of substances), GO:0055085 (transmembrane transport)	Multidrug resistance ABC transporter ATP-binding and permease protein
Niben101Scf01241g02004.1	1.94477	1.21168e-07	1928.85	sp|Q9ZPS3|DCE4_ARATH	IPR002129 (Pyridoxal phosphate-dependent decarboxylase), IPR015424 (Pyridoxal phosphate-dependent transferase)	GO:0003824 (catalytic activity), GO:0004351 (glutamate decarboxylase activity), GO:0006536 (glutamate metabolic process), GO:0016831 (carboxy-lyase activity), GO:0019752 (carboxylic acid metabolic process), GO:0030170 (pyridoxal phosphate binding)	Glutamate decarboxylase 4
Niben101Scf12205g02009.1	1.94216	0.000472004	132.927	AT4G34980.1	IPR015500 (Peptidase S8, subtilisin-related), IPR023828 (Peptidase S8, subtilisin, Ser-active site)	GO:0004252 (serine-type endopeptidase activity), GO:0006508 (proteolysis)	subtilisin-like serine protease 2 LENGTH=764
Niben101Scf20914g00007.1	1.93793	1.38915e-06	1981.6	AT4G02900.1	IPR003864 (Domain of unknown function DUF221), IPR027815 (Domain of unknown function DUF4463)	GO:0016020 (membrane)	ERD (early-responsive to dehydration stress) family protein LENGTH=785
Niben101Scf02211g02012.1	1.93724	0.00088945	565.425	sp|Q38944|DET2_ARATH	IPR010721 (Protein of unknown function DUF1295)	GO:0005737 (cytoplasm), GO:0006629 (lipid metabolic process), GO:0016021 (integral component of membrane), GO:0016627 (oxidoreductase activity, acting on the CH-CH group of donors)	Steroid 5-alpha-reductase DET2
Niben101Scf18731g00012.1	1.9356	0.000146905	186.243	sp|Q9SLD4|ZAT11_ARATH			Zinc finger protein ZAT11
Niben101Scf00176g08005.1	1.92545	3.1175e-05	1583.19	gb|KEH43929.1|			transmembrane protein, putative [Medicago truncatula]
Niben101Scf01985g04006.1	1.92417	8.78838e-23	865.686	sp|Q5F3D7|UTP15_CHICK	IPR015943 (WD40/YVTN repeat-like-containing domain), IPR018983 (U3 small nucleolar RNA-associated protein 15, C-terminal)	GO:0005515 (protein binding), GO:0005730 (nucleolus), GO:0006364 (rRNA processing)	U3 small nucleolar RNA-associated protein 15 homolog
Niben101Scf20521g00005.1	1.92203	1.65969e-07	2214.22	ref|NP_001049319.1|			product [Oryza sativa Japonica Group]
Niben101Scf02346g05007.1	1.92197	3.54849e-08	566.642	gb|AES95562.2|			cyclops protein, putative [Medicago truncatula]
Niben101Scf09157g00010.1	1.92078	1.27274e-05	76.1552	AT3G60390.1	IPR003106 (Leucine zipper, homeobox-associated), IPR006712 (HD-ZIP protein, N-terminal), IPR009057 (Homeodomain-like)	GO:0003677 (DNA binding), GO:0003700 (sequence-specific DNA binding transcription factor activity), GO:0005634 (nucleus), GO:0006355 (regulation of transcription, DNA-templated), GO:0043565 (sequence-specific DNA binding)	homeobox-leucine zipper protein 3 LENGTH=315
Niben101Scf00493g00016.1	1.91766	2.43109e-08	146.398	ref|XP_003627297.1|			Serine rich protein [Medicago truncatula] emb|CAJ00007.1| serine rich protein [Medicago truncatula] gb|AET01773.1| transmembrane protein, putative [Medicago truncatula]
Niben101Scf10213g00009.1	1.91058	0.000106713	748.674				Unknown protein
Niben101Scf03766g01008.1	1.90578	0.000636224	57.311	sp|P92792|TOM20_SOLTU	IPR010547 (Plant specific mitochondrial import receptor subunit TOM20)	GO:0005515 (protein binding), GO:0005742 (mitochondrial outer membrane translocase complex), GO:0045040 (protein import into mitochondrial outer membrane)	Mitochondrial import receptor subunit TOM20
Niben101Scf01999g06009.1	1.90501	6.90601e-08	230.225	sp|Q38861|XPB1_ARATH	IPR001161 (Helicase Ercc3), IPR001650 (Helicase, C-terminal), IPR014001 (Helicase superfamily 1/2, ATP-binding domain), IPR027417 (P-loop containing nucleoside triphosphate hydrolase)	GO:0003677 (DNA binding), GO:0004003 (ATP-dependent DNA helicase activity), GO:0005524 (ATP binding), GO:0006289 (nucleotide-excision repair), GO:0016787 (hydrolase activity)	DNA repair helicase XPB1
Niben101Scf07027g06002.1	1.90179	3.91795e-05	547.673	AT4G38250.1	IPR013057 (Amino acid transporter, transmembrane)		Transmembrane amino acid transporter family protein LENGTH=436
Niben101Ctg16058g00002.1	1.90157	4.68934e-06	71.6646	sp|Q7WKG2|AQPZ_BORBR	IPR000425 (Major intrinsic protein), IPR023271 (Aquaporin-like)	GO:0005215 (transporter activity), GO:0006810 (transport), GO:0016020 (membrane)	Aquaporin Z
Niben101Scf01634g07023.1	1.89952	3.7053e-06	166.463	sp|Q7Y232|U73B4_ARATH	IPR002213 (UDP-glucuronosyl/UDP-glucosyltransferase)	GO:0008152 (metabolic process), GO:0016758 (transferase activity, transferring hexosyl groups)	UDP-glycosyltransferase 73B4
Niben101Scf08921g02024.1	1.89753	9.78037e-10	13344.6	sp|Q7XR52|CYSP1_ORYSJ	IPR013128 (Peptidase C1A), IPR025660 (Cysteine peptidase, histidine active site), IPR025661 (Cysteine peptidase, asparagine active site)	GO:0006508 (proteolysis), GO:0008234 (cysteine-type peptidase activity)	Cysteine protease 1
Niben101Scf00193g01009.1	1.89565	5.98456e-07	709.197	sp|Q52QH4|NAC68_ORYSJ	IPR003441 (NAC domain)	GO:0003677 (DNA binding), GO:0006355 (regulation of transcription, DNA-templated)	NAC domain-containing protein 68
Niben101Scf02494g01018.1	1.89314	1.22616e-13	4953.29	AT5G62350.1	IPR006501 (Pectinesterase inhibitor domain)	GO:0004857 (enzyme inhibitor activity), GO:0030599 (pectinesterase activity)	Plant invertase/pectin methylesterase inhibitor superfamily protein LENGTH=202
Niben101Scf04570g06004.1	1.88845	1.87057e-12	227.282	sp|Q06967|14336_ORYSJ	IPR000308 (14-3-3 protein), IPR023409 (14-3-3 protein, conserved site), IPR023410 (14-3-3 domain)	GO:0019904 (protein domain specific binding)	14-3-3-like protein GF14-F
Niben101Scf02369g02006.1	1.88835	2.2021e-05	263.157				Unknown protein
Niben101Scf05867g02006.1	1.88633	1.44865e-05	64.0621	sp|Q9Y222|DMTF1_HUMAN	IPR009057 (Homeodomain-like)	GO:0003677 (DNA binding), GO:0003682 (chromatin binding)	Cyclin-D-binding Myb-like transcription factor 1
Niben101Scf06583g03009.1	1.88485	1.45934e-06	4635.63	sp|Q7PC88|AB31G_ARATH	IPR003439 (ABC transporter-like), IPR013525 (ABC-2 type transporter), IPR013581 (Plant PDR ABC transporter associated), IPR027417 (P-loop containing nucleoside triphosphate hydrolase), IPR029481 (ABC-transporter extracellular N-terminal domain)	GO:0005524 (ATP binding), GO:0016020 (membrane), GO:0016887 (ATPase activity)	ABC transporter G family member 31
Niben101Scf02425g01005.1	1.88289	5.18001e-05	279.161	sp|Q9LVJ7|NFYA6_ARATH	IPR001289 (CCAAT-binding transcription factor, subunit B)	GO:0003700 (sequence-specific DNA binding transcription factor activity), GO:0006355 (regulation of transcription, DNA-templated)	Nuclear transcription factor Y subunit A-6
Niben101Scf04659g00004.1	1.88065	4.73207e-08	2508	sp|P84977|GRP3_POPEU	IPR012677 (Nucleotide-binding alpha-beta plait domain)	GO:0000166 (nucleotide binding), GO:0003676 (nucleic acid binding)	Glycine-rich RNA-binding protein 3 (Fragments)
Niben101Scf07585g00003.1	1.87975	1.08976e-11	266.682	sp|Q7XJE6|MCA1_ARATH	IPR029030 (Caspase-like domain)	GO:0004197 (cysteine-type endopeptidase activity), GO:0006508 (proteolysis)	Metacaspase-1
Niben101Scf03202g06001.1	1.87849	6.4596e-09	1107.37	sp|Q9M040|PDC4_ARATH	IPR012001 (Thiamine pyrophosphate enzyme, N-terminal TPP-binding domain), IPR029061 (Thiamin diphosphate-binding fold)	GO:0030976 (thiamine pyrophosphate binding)	Pyruvate decarboxylase 4
Niben101Scf04024g00003.1	1.87466	0.00024248	125.378	AT2G01150.1	IPR013083 (Zinc finger, RING/FYVE/PHD-type)	GO:0005515 (protein binding), GO:0008270 (zinc ion binding)	RING-H2 finger protein 2B LENGTH=147
Niben101Scf03205g01005.1	1.86856	8.13788e-05	54.7244	AT3G13600.1			calmodulin-binding family protein LENGTH=605
Niben101Scf00278g11010.1	1.86609	2.16789e-06	53.4298		IPR016197 (Chromo domain-like)		Unknown protein
Niben101Scf01866g03014.1	1.86259	0.000922924	59.3479	ref|XP_007016530.1|	IPR012862 (Protein of unknown function DUF1635)		TOX high mobility group box family member 4-A, putative isoform 1 [Theobroma cacao] gb|EOY34149.1| TOX high mobility group box family member 4-A, putative isoform 1 [Theobroma cacao]
Niben101Scf06775g00038.1	1.86148	2.47249e-08	930.611	sp|A4SHC0|HLDD_AERS4	IPR016040 (NAD(P)-binding domain)		ADP-L-glycero-D-manno-heptose-6-epimerase
Niben101Scf02646g02005.1	1.85893	0.000582349	5723.6	sp|Q39017|DGK1_ARATH	IPR000756 (Diacylglycerol kinase, accessory domain), IPR001206 (Diacylglycerol kinase, catalytic domain), IPR002219 (Protein kinase C-like, phorbol ester/diacylglycerol-binding domain), IPR016064 (ATP-NAD kinase-like domain)	GO:0003951 (NAD+ kinase activity), GO:0004143 (diacylglycerol kinase activity), GO:0007205 (protein kinase C-activating G-protein coupled receptor signaling pathway), GO:0008152 (metabolic process), GO:0035556 (intracellular signal transduction)	Diacylglycerol kinase 1
Niben101Scf02130g00004.1	1.85521	5.19047e-11	423.705	sp|Q1E2D2|SSH4_COCIM	IPR003877 (SPRY domain)	GO:0005515 (protein binding)	Protein SSH4
Niben101Scf01142g03004.1	1.85467	5.86518e-07	53.7584	AT1G15760.1	IPR013761 (Sterile alpha motif/pointed domain)	GO:0005515 (protein binding)	Sterile alpha motif (SAM) domain-containing protein LENGTH=202
Niben101Scf16150g00002.1	1.85249	4.65779e-08	194.329	sp|Q9FN94|RLK7_ARATH	IPR002902 (Gnk2-homologous domain), IPR011009 (Protein kinase-like domain), IPR013320 (Concanavalin A-like lectin/glucanase domain)	GO:0004672 (protein kinase activity), GO:0004674 (protein serine/threonine kinase activity), GO:0005524 (ATP binding), GO:0006468 (protein phosphorylation), GO:0016772 (transferase activity, transferring phosphorus-containing groups)	Receptor-like protein kinase
Niben101Scf08459g01022.1	1.85192	2.1605e-16	1311.96	AT1G30040.1	IPR005123 (Oxoglutarate/iron-dependent dioxygenase), IPR026992 (Non-haem dioxygenase N-terminal domain), IPR027443 (Isopenicillin N synthase-like)	GO:0016491 (oxidoreductase activity), GO:0016706 (oxidoreductase activity, acting on paired donors, with incorporation or reduction of molecular oxygen, 2-oxoglutarate as one donor, and incorporation of one atom each of oxygen into both donors), GO:005511	gibberellin 2-oxidase LENGTH=341
Niben101Scf01812g02025.1	1.8507	1.02727e-05	17716.8	sp|A1KTL3|METE_NEIMF	IPR006276 (Cobalamin-independent methionine synthase)	GO:0003871 (5-methyltetrahydropteroyltriglutamate-homocysteine S-methyltransferase activity), GO:0008270 (zinc ion binding), GO:0008652 (cellular amino acid biosynthetic process), GO:0009086 (methionine biosynthetic process)	5-methyltetrahydropteroyltriglutamate--homocysteine methyltransferase
Niben101Scf04316g03004.1	1.84917	1.24244e-09	137.805	AT1G30040.1	IPR002283 (Isopenicillin N synthase), IPR026992 (Non-haem dioxygenase N-terminal domain), IPR027443 (Isopenicillin N synthase-like)	GO:0005506 (iron ion binding), GO:0016491 (oxidoreductase activity), GO:0016706 (oxidoreductase activity, acting on paired donors, with incorporation or reduction of molecular oxygen, 2-oxoglutarate as one donor, and incorporation of one atom each of oxyg	gibberellin 2-oxidase LENGTH=341
Niben101Scf02315g01009.1	1.84895	7.22857e-12	3683.93	sp|P62191|PRS4_HUMAN	IPR003959 (ATPase, AAA-type, core), IPR005938 (AAA ATPase, CDC48 family), IPR009010 (Aspartate decarboxylase-like domain), IPR027417 (P-loop containing nucleoside triphosphate hydrolase), IPR029067 (CDC48 domain 2-like)	GO:0005524 (ATP binding), GO:0016787 (hydrolase activity)	26S protease regulatory subunit 4
Niben101Scf01833g00002.1	1.84839	6.85834e-06	606.945	sp|Q9SI37|WRKY1_ARATH	IPR003657 (DNA-binding WRKY)	GO:0003700 (sequence-specific DNA binding transcription factor activity), GO:0006355 (regulation of transcription, DNA-templated), GO:0043565 (sequence-specific DNA binding)	WRKY transcription factor 1
Niben101Scf01507g00004.1	1.83772	1.40676e-05	292.555	sp|Q9SI37|WRKY1_ARATH	IPR003657 (DNA-binding WRKY)	GO:0003700 (sequence-specific DNA binding transcription factor activity), GO:0006355 (regulation of transcription, DNA-templated), GO:0043565 (sequence-specific DNA binding)	WRKY transcription factor 1
Niben101Scf03481g01032.1	1.8372	8.61558e-05	99.6122	sp|F4HT49|PABP1_ARATH	IPR002004 (Polyadenylate-binding protein/Hyperplastic disc protein), IPR012677 (Nucleotide-binding alpha-beta plait domain)	GO:0000166 (nucleotide binding), GO:0003676 (nucleic acid binding), GO:0003723 (RNA binding)	Polyadenylate-binding protein 1
Niben101Scf07036g03002.1	1.82666	0.000190854	571.316	sp|Q72MG4|IPYR_LEPIC	IPR008162 (Inorganic pyrophosphatase)	GO:0000287 (magnesium ion binding), GO:0004427 (inorganic diphosphatase activity), GO:0005737 (cytoplasm), GO:0006796 (phosphate-containing compound metabolic process)	Inorganic pyrophosphatase
Niben101Scf01304g13001.1	1.82493	2.01876e-08	226.285	sp|Q9FJ57|TRN1_ARATH	IPR003590 (Leucine-rich repeat, ribonuclease inhibitor subtype), IPR027417 (P-loop containing nucleoside triphosphate hydrolase)		Protein TORNADO 1
Niben101Scf01084g03004.1	1.82489	4.04877e-07	1963.67	sp|P23137|GRP1_TOBAC	IPR010800 (Glycine rich protein)		Glycine-rich protein
Niben101Scf02562g03012.1	1.82272	2.60263e-06	899.857	AT5G25280.1			serine-rich protein-related LENGTH=220
Niben101Scf04107g01003.1	1.81745	9.33505e-05	1992.93	ref|NP_001051216.1|	IPR005134 (Uncharacterised protein family UPF0114)		product [Oryza sativa Japonica Group]
Niben101Scf12515g00030.1	1.81017	2.68731e-16	417.822	sp|Q9T048|DRL27_ARATH	IPR002182 (NB-ARC), IPR027417 (P-loop containing nucleoside triphosphate hydrolase)	GO:0043531 (ADP binding)	Disease resistance protein
Niben101Scf01719g08010.1	1.80927	1.77555e-06	7308.09	sp|O34392|YTRE_BACSU	IPR003439 (ABC transporter-like), IPR013525 (ABC-2 type transporter), IPR013581 (Plant PDR ABC transporter associated), IPR027417 (P-loop containing nucleoside triphosphate hydrolase)	GO:0005524 (ATP binding), GO:0016020 (membrane), GO:0016887 (ATPase activity)	ABC transporter ATP-binding protein YtrE
Niben101Scf00457g07011.1	1.80771	7.59091e-07	591.267	sp|Q96PM5|ZN363_HUMAN	IPR004039 (Rubredoxin-type fold), IPR008913 (Zinc finger, CHY-type), IPR013083 (Zinc finger, RING/FYVE/PHD-type), IPR017921 (Zinc finger, CTCHY-type)	GO:0005515 (protein binding), GO:0008270 (zinc ion binding)	RING finger and CHY zinc finger domain-containing protein 1
Niben101Scf01538g01009.1	1.80698	9.04734e-06	694.373	AT1G17580.1	IPR000048 (IQ motif, EF-hand binding site), IPR002710 (Dilute), IPR027417 (P-loop containing nucleoside triphosphate hydrolase)	GO:0003774 (motor activity), GO:0005515 (protein binding), GO:0005524 (ATP binding), GO:0016459 (myosin complex)	myosin 1 LENGTH=1520
Niben101Scf14412g00015.1	1.80153	0.000858955	265.027	sp|Q9H0Z9|RBM38_HUMAN	IPR012677 (Nucleotide-binding alpha-beta plait domain)	GO:0000166 (nucleotide binding), GO:0003676 (nucleic acid binding)	RNA-binding protein 38
Niben101Scf05385g04007.1	1.79938	1.63808e-08	151432	gb|ADQ73987.1|	IPR000167 (Dehydrin)	GO:0006950 (response to stress), GO:0009415 (response to water)	dehydrin [Solanum peruvianum]
Niben101Scf12547g02005.1	1.79909	2.18769e-06	249.149	sp|Q9LQL2|PTR14_ARATH	IPR000109 (Proton-dependent oligopeptide transporter family), IPR020846 (Major facilitator superfamily domain)	GO:0005215 (transporter activity), GO:0006810 (transport), GO:0016020 (membrane)	Protein NRT1/ PTR FAMILY 7.3
Niben101Scf06091g01010.1	1.79682	0.000489719	66.1327	sp|Q39262|ZFP3_ARATH	IPR007087 (Zinc finger, C2H2)	GO:0046872 (metal ion binding)	Zinc finger protein 3
Niben101Scf11995g00002.1	1.79578	5.68398e-07	3694.38	AT3G08030.1	IPR006946 (Protein of unknown function DUF642), IPR008979 (Galactose-binding domain-like)		Protein of unknown function, DUF642 LENGTH=365
Niben101Scf01326g05008.1	1.79258	1.08221e-05	1809.51	sp|P11139|TBA1_ARATH	IPR000217 (Tubulin), IPR023123 (Tubulin, C-terminal)	GO:0003924 (GTPase activity), GO:0005200 (structural constituent of cytoskeleton), GO:0005525 (GTP binding), GO:0005874 (microtubule), GO:0006184 (GTP catabolic process), GO:0007017 (microtubule-based process), GO:0043234 (protein complex), GO:0051258 (pr	Tubulin alpha-1 chain
Niben101Scf02063g06007.1	1.79103	6.79101e-05	62.1071	sp|P92997|GL113_ARATH	IPR001929 (Germin)	GO:0030145 (manganese ion binding), GO:0045735 (nutrient reservoir activity)	Germin-like protein subfamily 1 member 13
Niben101Scf15568g00037.1	1.78214	0.00084867	26153.7	sp|P93788|REMO_SOLTU	IPR005516 (Remorin, C-terminal), IPR005518 (Remorin, N-terminal)		Remorin
Niben101Scf02972g07003.1	1.78199	5.6105e-13	768.973	sp|Q6P3Q4|STK4_XENTR	IPR011009 (Protein kinase-like domain)	GO:0004672 (protein kinase activity), GO:0005524 (ATP binding), GO:0006468 (protein phosphorylation), GO:0016772 (transferase activity, transferring phosphorus-containing groups)	Serine/threonine-protein kinase 4
Niben101Scf00454g00004.1	1.78031	2.70911e-11	441.055	sp|Q91WD1|RPC4_MOUSE	IPR007811 (DNA-directed RNA polymerase III subunit RPC4)	GO:0003677 (DNA binding), GO:0003899 (DNA-directed RNA polymerase activity), GO:0005666 (DNA-directed RNA polymerase III complex), GO:0006383 (transcription from RNA polymerase III promoter)	DNA-directed RNA polymerase III subunit RPC4
Niben101Scf08921g02016.1	1.78008	0.000978955	1513.3	sp|A2WT95|PLA1_ORYSI	IPR029058 (Alpha/Beta hydrolase fold)	GO:0006629 (lipid metabolic process)	Phospholipase A1-II 1
Niben101Scf00077g05004.1	1.77227	1.44296e-21	940.705	sp|Q5JNZ3|ZN311_HUMAN	IPR013087 (Zinc finger C2H2-type/integrase DNA-binding domain)	GO:0003676 (nucleic acid binding), GO:0046872 (metal ion binding)	Zinc finger protein 311
Niben101Scf07019g00004.1	1.76858	7.49938e-06	1633.36	sp|Q1QSX1|DNAJ_CHRSD	IPR001623 (DnaJ domain)		Chaperone protein DnaJ
Niben101Scf00893g01026.1	1.76812	0.000235697	191.922	sp|Q75BM4|SFH5_ASHGO	IPR001071 (Cellular retinaldehyde binding/alpha-tocopherol transport), IPR011074 (CRAL/TRIO, N-terminal domain)	GO:0005215 (transporter activity), GO:0005622 (intracellular), GO:0006810 (transport)	Phosphatidylinositol transfer protein SFH5
Niben101Scf02588g00006.1	1.76737	0.000398424	338.647	sp|Q4KYM5|CCD42_ORYSJ	IPR013763 (Cyclin-like)		Cyclin-D4-2
Niben101Scf02026g06001.1	1.76204	0.000373642	188.839	AT3G61920.1	IPR025322 (Protein of unknown function DUF4228, plant)		unknown protein; FUNCTIONS IN: molecular_function unknown; INVOLVED IN: N-terminal protein myristoylation; LOCATED IN: cellular_component unknown; EXPRESSED IN: shoot, hypocotyl, root, egg cell; BEST Arabidopsis thaliana protein match is: unknown protein
Niben101Scf07792g02004.1	1.76019	8.38291e-05	152.934	sp|P38389|SC61B_ARATH	IPR016482 (Protein transport protein SecG/Sec61-beta/Sbh1)		Protein transport protein Sec61 subunit beta
Niben101Scf02511g08002.1	1.75859	1.39299e-05	386.414	sp|O64896|TPPA_ARATH	IPR006379 (HAD-superfamily hydrolase, subfamily IIB), IPR023214 (HAD-like domain)	GO:0003824 (catalytic activity), GO:0005992 (trehalose biosynthetic process), GO:0008152 (metabolic process)	Trehalose-phosphate phosphatase A
Niben101Scf10206g00002.1	1.75641	0.000416202	472.99	emb|CDY60165.1|	IPR025322 (Protein of unknown function DUF4228, plant)		BnaAnng16590D [Brassica napus]
Niben101Scf07442g00008.1	1.75077	8.52421e-06	6931.83	sp|Q7NZU6|MSBA_CHRVO	IPR003439 (ABC transporter-like), IPR011527 (ABC transporter type 1, transmembrane domain), IPR027417 (P-loop containing nucleoside triphosphate hydrolase)	GO:0005524 (ATP binding), GO:0006810 (transport), GO:0016021 (integral component of membrane), GO:0016887 (ATPase activity), GO:0042626 (ATPase activity, coupled to transmembrane movement of substances), GO:0055085 (transmembrane transport)	Lipid A export ATP-binding/permease protein MsbA
Niben101Scf15792g00002.1	1.74912	1.67412e-05	9308.12	sp|Q72MG4|IPYR_LEPIC	IPR008162 (Inorganic pyrophosphatase)	GO:0000287 (magnesium ion binding), GO:0004427 (inorganic diphosphatase activity), GO:0005737 (cytoplasm), GO:0006796 (phosphate-containing compound metabolic process)	Inorganic pyrophosphatase
Niben101Scf02904g03003.1	1.7468	1.27984e-09	3106.71	AT3G57550.2	IPR008144 (Guanylate kinase-like), IPR008145 (Guanylate kinase/L-type calcium channel beta subunit), IPR011043 (Galactose oxidase/kelch, beta-propeller), IPR015915 (Kelch-type beta propeller), IPR027417 (P-loop containing nucleoside triphosphate hydrolase	GO:0005515 (protein binding)	guanylate kinase LENGTH=390
Niben101Scf08940g01001.1	1.73836	7.63402e-06	1327.33	sp|Q9FKS8|LHT1_ARATH	IPR013057 (Amino acid transporter, transmembrane)		Lysine histidine transporter 1
Niben101Scf01212g02011.1	1.73805	0.000712843	628.941	sp|O81078|GLR29_ARATH	IPR001320 (Ionotropic glutamate receptor), IPR028082 (Periplasmic binding protein-like I)	GO:0004970 (ionotropic glutamate receptor activity), GO:0016020 (membrane)	Glutamate receptor 2.9
Niben101Scf00901g05006.1	1.73251	4.11409e-06	546.683	sp|Q9WTL7|LYPA2_MOUSE	IPR029058 (Alpha/Beta hydrolase fold)	GO:0016787 (hydrolase activity)	Acyl-protein thioesterase 2
Niben101Scf11447g03003.1	1.73115	2.21824e-05	53.0889	emb|CDY33260.1|			BnaC01g37330D [Brassica napus]
Niben101Scf05956g01009.1	1.72882	1.20451e-07	246.468	AT4G16820.1	IPR029058 (Alpha/Beta hydrolase fold)	GO:0006629 (lipid metabolic process)	alpha/beta-Hydrolases superfamily protein LENGTH=517
Niben101Scf09725g00022.1	1.7261	0.000753422	20645.7	sp|Q3SNK1|METE_NITWN	IPR006276 (Cobalamin-independent methionine synthase)	GO:0003871 (5-methyltetrahydropteroyltriglutamate-homocysteine S-methyltransferase activity), GO:0008270 (zinc ion binding), GO:0008652 (cellular amino acid biosynthetic process), GO:0009086 (methionine biosynthetic process)	5-methyltetrahydropteroyltriglutamate--homocysteine methyltransferase
Niben101Scf18347g00023.1	1.71866	0.000299717	103.151	gb|AFP90293.1|	IPR016177 (DNA-binding domain)	GO:0003677 (DNA binding), GO:0003700 (sequence-specific DNA binding transcription factor activity), GO:0006355 (regulation of transcription, DNA-templated)	transcription factor 2 [Pinus densata]
Niben101Scf05799g02021.1	1.71665	3.38043e-11	821.079	sp|Q8RY67|WAKLO_ARATH	IPR011009 (Protein kinase-like domain), IPR013320 (Concanavalin A-like lectin/glucanase domain)	GO:0004672 (protein kinase activity), GO:0004674 (protein serine/threonine kinase activity), GO:0005524 (ATP binding), GO:0006468 (protein phosphorylation), GO:0016772 (transferase activity, transferring phosphorus-containing groups)	Wall-associated receptor kinase-like 14
Niben101Scf00225g00003.1	1.71261	0.000795064	796.295	sp|Q84MB3|ACCH1_ARATH	IPR026992 (Non-haem dioxygenase N-terminal domain), IPR027443 (Isopenicillin N synthase-like)		1-aminocyclopropane-1-carboxylate oxidase homolog 1
Niben101Scf00225g00006.1	1.71213	0.000943823	499.911	sp|Q9FR99|ACCO_MUSAC	IPR005123 (Oxoglutarate/iron-dependent dioxygenase), IPR027443 (Isopenicillin N synthase-like)	GO:0016491 (oxidoreductase activity), GO:0016706 (oxidoreductase activity, acting on paired donors, with incorporation or reduction of molecular oxygen, 2-oxoglutarate as one donor, and incorporation of one atom each of oxygen into both donors), GO:005511	1-aminocyclopropane-1-carboxylate oxidase
Niben101Scf02543g01008.1	1.7053	4.50104e-05	11982	sp|Q08507|ACCO3_PETHY	IPR005123 (Oxoglutarate/iron-dependent dioxygenase), IPR026992 (Non-haem dioxygenase N-terminal domain), IPR027443 (Isopenicillin N synthase-like)	GO:0016491 (oxidoreductase activity), GO:0016706 (oxidoreductase activity, acting on paired donors, with incorporation or reduction of molecular oxygen, 2-oxoglutarate as one donor, and incorporation of one atom each of oxygen into both donors), GO:005511	1-aminocyclopropane-1-carboxylate oxidase 3
Niben101Scf00996g00015.1	1.70512	5.00703e-07	178.717	gb|KEH36642.1|	IPR012881 (Protein of unknown function DUF1685)		DUF1685 family protein [Medicago truncatula]
Niben101Scf18639g00021.1	1.70465	2.06535e-10	520.711	sp|Q9LDF2|LAG11_ARATH	IPR006634 (TRAM/LAG1/CLN8 homology domain)	GO:0016021 (integral component of membrane)	LAG1 longevity assurance homolog 1
Niben101Scf00508g09012.1	1.70389	1.89654e-05	82.9943	AT4G38900.1	IPR004827 (Basic-leucine zipper domain)	GO:0003700 (sequence-specific DNA binding transcription factor activity), GO:0006355 (regulation of transcription, DNA-templated), GO:0043565 (sequence-specific DNA binding)	Basic-leucine zipper (bZIP) transcription factor family protein LENGTH=553
Niben101Scf04306g01006.1	1.69843	7.11486e-06	830.85	sp|Q9C8H1|AB11C_ARATH	IPR003439 (ABC transporter-like), IPR011527 (ABC transporter type 1, transmembrane domain), IPR027417 (P-loop containing nucleoside triphosphate hydrolase)	GO:0005524 (ATP binding), GO:0006810 (transport), GO:0016021 (integral component of membrane), GO:0016887 (ATPase activity), GO:0042626 (ATPase activity, coupled to transmembrane movement of substances), GO:0055085 (transmembrane transport)	ABC transporter C family member 11
Niben101Scf01274g05004.1	1.69555	3.45401e-13	123.31				Unknown protein
Niben101Scf04995g07011.1	1.69483	1.61751e-05	680.094	AT1G45207.2			Remorin family protein LENGTH=555
Niben101Scf02029g01001.1	1.69229	1.42693e-05	349.594	sp|Q7ZZN9|CRVP_PROJR	IPR001283 (Cysteine-rich secretory protein, allergen V5/Tpx-1-related)		Cysteine-rich venom protein
Niben101Scf14679g00002.1	1.68889	2.01634e-07	1152.11	sp|F4J2Z7|SDR4_ARATH	IPR002347 (Glucose/ribitol dehydrogenase)	GO:0008152 (metabolic process), GO:0016491 (oxidoreductase activity)	Short-chain dehydrogenase reductase 4
Niben101Scf00113g03001.1	1.68847	9.32557e-10	79.5273	AT3G25130.1			unknown protein; FUNCTIONS IN: molecular_function unknown; INVOLVED IN: biological_process unknown; LOCATED IN: plasma membrane; EXPRESSED IN: 17 plant structures; EXPRESSED DURING: 9 growth stages; Has 3885 Blast hits to 2658 proteins in 280 species: Arc
Niben101Scf14299g00021.1	1.68592	3.44013e-08	596.154	emb|CDY08793.1|			BnaA06g24310D [Brassica napus]
Niben101Scf09345g00013.1	1.68568	1.2245e-16	3416.41	sp|B9DNJ9|DNAJ_STACT	IPR001623 (DnaJ domain)		Chaperone protein DnaJ
Niben101Scf00460g00002.1	1.68416	3.03568e-07	1412.52	ref|XP_002532545.1|			conserved hypothetical protein [Ricinus communis] gb|EEF29839.1| conserved hypothetical protein [Ricinus communis]
Niben101Scf01042g02014.1	1.67908	1.12494e-08	494.774	AT1G30320.1	IPR005516 (Remorin, C-terminal)		Remorin family protein LENGTH=509
Niben101Scf06736g01003.1	1.67812	7.94925e-08	4556.01	AT4G20170.1	IPR008166 (Domain of unknown function DUF23)		Domain of unknown function (DUF23) LENGTH=504
Niben101Scf17688g00024.1	1.67719	0.000255423	87.5713	sp|Q5R831|S35B3_PONAB	IPR013657 (UAA transporter)	GO:0055085 (transmembrane transport)	Adenosine 3'-phospho 5'-phosphosulfate transporter 2
Niben101Scf06059g01001.1	1.67191	4.46515e-05	221.401	sp|Q9ZWA2|ERF77_ARATH	IPR015300 (DNA-binding pseudobarrel domain), IPR016177 (DNA-binding domain)	GO:0003677 (DNA binding), GO:0003700 (sequence-specific DNA binding transcription factor activity), GO:0006355 (regulation of transcription, DNA-templated)	Ethylene-responsive transcription factor 10
Niben101Scf03758g01001.1	1.66862	0.000287917	556.893	AT5G05690.1	IPR001128 (Cytochrome P450)	GO:0005506 (iron ion binding), GO:0016705 (oxidoreductase activity, acting on paired donors, with incorporation or reduction of molecular oxygen), GO:0020037 (heme binding), GO:0055114 (oxidation-reduction process)	Cytochrome P450 superfamily protein LENGTH=472
Niben101Scf07850g04002.1	1.66842	1.663e-08	648.66	sp|Q9CAC1|GUN8_ARATH	IPR001701 (Glycoside hydrolase, family 9), IPR008928 (Six-hairpin glycosidase-like)	GO:0003824 (catalytic activity), GO:0004553 (hydrolase activity, hydrolyzing O-glycosyl compounds), GO:0005975 (carbohydrate metabolic process)	Endoglucanase 8
Niben101Scf11071g02007.1	1.66626	2.74565e-07	624.858	sp|Q9FN94|RLK7_ARATH	IPR011009 (Protein kinase-like domain), IPR013320 (Concanavalin A-like lectin/glucanase domain)	GO:0004672 (protein kinase activity), GO:0004674 (protein serine/threonine kinase activity), GO:0005524 (ATP binding), GO:0006468 (protein phosphorylation), GO:0016772 (transferase activity, transferring phosphorus-containing groups)	Receptor-like protein kinase
Niben101Scf01274g06001.1	1.66617	0.000282938	462.279	AT3G57070.1	IPR012336 (Thioredoxin-like fold)	GO:0009055 (electron carrier activity), GO:0015035 (protein disulfide oxidoreductase activity), GO:0045454 (cell redox homeostasis)	Glutaredoxin family protein LENGTH=417
Niben101Scf07048g01001.1	1.66298	4.58763e-09	1776.46	sp|Q6NKW9|E138_ARATH	IPR000490 (Glycoside hydrolase, family 17), IPR012946 (X8 domain), IPR017853 (Glycoside hydrolase superfamily)	GO:0004553 (hydrolase activity, hydrolyzing O-glycosyl compounds), GO:0005975 (carbohydrate metabolic process)	Glucan endo-1,3-beta-glucosidase 8
Niben101Scf03435g02022.1	1.65868	4.46881e-08	281.853	sp|P28178|PK2_DICDI	IPR011009 (Protein kinase-like domain)	GO:0004672 (protein kinase activity), GO:0004674 (protein serine/threonine kinase activity), GO:0005524 (ATP binding), GO:0006468 (protein phosphorylation), GO:0016772 (transferase activity, transferring phosphorus-containing groups)	Protein kinase 2
Niben101Scf02217g02021.1	1.65793	3.45978e-07	1349.07	sp|B6K2N0|NAR1_SCHJY	IPR009016 (Iron hydrogenase)		Cytosolic Fe-S cluster assembly factor NAR1 homolog
Niben101Scf11188g00002.1	1.65632	0.000514691	265.804	AT4G19950.1			unknown protein; BEST Arabidopsis thaliana protein match is: unknown protein . LENGTH=321
Niben101Scf05306g03004.1	1.65534	0.000889253	59.1418	AT2G37420.1	IPR001752 (Kinesin motor domain), IPR027417 (P-loop containing nucleoside triphosphate hydrolase), IPR027640 (Kinesin-like protein)	GO:0003777 (microtubule motor activity), GO:0005524 (ATP binding), GO:0005871 (kinesin complex), GO:0007018 (microtubule-based movement), GO:0008017 (microtubule binding)	ATP binding microtubule motor family protein LENGTH=1039
Niben101Ctg11993g00003.1	1.65526	3.43238e-08	1054.23	sp|Q9C7G1|PUB45_ARATH	IPR003613 (U box domain)	GO:0004842 (ubiquitin-protein transferase activity), GO:0016567 (protein ubiquitination)	U-box domain-containing protein 45
Niben101Scf05323g00007.1	1.64409	3.49225e-05	132.185	AT5G58950.1	IPR011009 (Protein kinase-like domain), IPR015783 (Serine/threonine-protein kinase HT1, plant)	GO:0004672 (protein kinase activity), GO:0004674 (protein serine/threonine kinase activity), GO:0005524 (ATP binding), GO:0006468 (protein phosphorylation), GO:0016772 (transferase activity, transferring phosphorus-containing groups)	Protein kinase superfamily protein LENGTH=525
Niben101Scf01239g01007.1	1.64182	0.000683747	790.084	sp|Q84MB3|ACCH1_ARATH	IPR005123 (Oxoglutarate/iron-dependent dioxygenase), IPR026992 (Non-haem dioxygenase N-terminal domain), IPR027443 (Isopenicillin N synthase-like)	GO:0016491 (oxidoreductase activity), GO:0016706 (oxidoreductase activity, acting on paired donors, with incorporation or reduction of molecular oxygen, 2-oxoglutarate as one donor, and incorporation of one atom each of oxygen into both donors), GO:005511	1-aminocyclopropane-1-carboxylate oxidase homolog 1
Niben101Scf11785g01009.1	1.6395	0.000248525	2600.97	sp|Q2KNL5|CADH1_OCIBA	IPR002085 (Alcohol dehydrogenase superfamily, zinc-type), IPR016040 (NAD(P)-binding domain), IPR020843 (Polyketide synthase, enoylreductase domain)	GO:0008270 (zinc ion binding), GO:0016491 (oxidoreductase activity), GO:0055114 (oxidation-reduction process)	Cinnamyl alcohol dehydrogenase 1
Niben101Scf05188g01019.1	1.63813	0.00022137	271.748	AT5G23370.1	IPR004182 (GRAM domain)		GRAM domain-containing protein / ABA-responsive protein-related LENGTH=219
Niben101Scf00428g09006.1	1.6376	6.28348e-10	120.528	AT1G18390.2	IPR025287 (Wall-associated receptor kinase galacturonan-binding domain)	GO:0030247 (polysaccharide binding)	Protein kinase superfamily protein LENGTH=654
Niben101Scf06984g02001.1	1.63564	1.58882e-05	166.234	AT2G40230.1	IPR003480 (Transferase), IPR023213 (Chloramphenicol acetyltransferase-like domain)	GO:0016747 (transferase activity, transferring acyl groups other than amino-acyl groups)	HXXXD-type acyl-transferase family protein LENGTH=433
Niben101Scf01061g01028.1	1.63557	0.000413004	76.1332	sp|Q84MA5|CAAT1_ARATH	IPR002293 (Amino acid/polyamine transporter I), IPR029485 (Cationic amino acid transporter, C-terminal)	GO:0003333 (amino acid transmembrane transport), GO:0015171 (amino acid transmembrane transporter activity), GO:0016020 (membrane)	Cationic amino acid transporter 1
Niben101Scf05368g06016.1	1.63419	1.15801e-07	814.996	sp|Q84KJ6|AMT31_ORYSJ	IPR001905 (Ammonium transporter), IPR002229 (Blood group Rhesus C/E/D polypeptide), IPR029020 (Ammonium/urea transporter)	GO:0008519 (ammonium transmembrane transporter activity), GO:0015696 (ammonium transport), GO:0016020 (membrane), GO:0072488 (ammonium transmembrane transport)	Ammonium transporter 3 member 1
Niben101Scf03147g10015.1	1.63109	1.48507e-07	1447.49	sp|Q9ZW24|GSTU7_ARATH	IPR010987 (Glutathione S-transferase, C-terminal-like), IPR012336 (Thioredoxin-like fold)	GO:0005515 (protein binding)	Glutathione S-transferase U7
Niben101Scf24758g01002.1	1.63049	7.82885e-10	794.385	AT4G37790.1	IPR003106 (Leucine zipper, homeobox-associated), IPR006712 (HD-ZIP protein, N-terminal), IPR009057 (Homeodomain-like)	GO:0003677 (DNA binding), GO:0003700 (sequence-specific DNA binding transcription factor activity), GO:0005634 (nucleus), GO:0006355 (regulation of transcription, DNA-templated), GO:0043565 (sequence-specific DNA binding)	Homeobox-leucine zipper protein family LENGTH=278
Niben101Scf00870g03002.1	1.6113	1.18638e-06	10448.9	AT1G72330.3	IPR015424 (Pyridoxal phosphate-dependent transferase)	GO:0003824 (catalytic activity), GO:0009058 (biosynthetic process), GO:0030170 (pyridoxal phosphate binding)	alanine aminotransferase 2 LENGTH=553
Niben101Scf03461g01006.1	1.60982	1.86898e-05	2396.99	AT3G11810.1			unknown protein; BEST Arabidopsis thaliana protein match is: unknown protein . LENGTH=348
Niben101Scf11980g01002.1	1.60971	1.02352e-05	1160.44	gb|AES62805.2|			transmembrane protein, putative [Medicago truncatula]
Niben101Scf01887g08023.1	1.6063	3.36798e-06	1126.32	AT4G11800.1	IPR029052 (Metallo-dependent phosphatase-like)	GO:0016787 (hydrolase activity)	Calcineurin-like metallo-phosphoesterase superfamily protein LENGTH=1013
Niben101Scf33912g00006.1	1.60621	1.30797e-05	209.869	AT2G41810.1	IPR006946 (Protein of unknown function DUF642), IPR008979 (Galactose-binding domain-like)		Protein of unknown function, DUF642 LENGTH=370
Niben101Scf02385g01003.1	1.6055	2.47679e-07	565.835	sp|B1I8F2|MUTL_STRPI	IPR002099 (DNA mismatch repair protein family)	GO:0005524 (ATP binding), GO:0006298 (mismatch repair), GO:0030983 (mismatched DNA binding), GO:0032300 (mismatch repair complex)	DNA mismatch repair protein MutL
Niben101Scf03194g01013.1	1.60049	5.07134e-05	1231.58	sp|P55339|ECSA_BACSU	IPR003439 (ABC transporter-like), IPR026082 (ABC transporter A, ABCA), IPR027417 (P-loop containing nucleoside triphosphate hydrolase)	GO:0005215 (transporter activity), GO:0005524 (ATP binding), GO:0006810 (transport), GO:0016021 (integral component of membrane), GO:0016887 (ATPase activity)	ABC-type transporter ATP-binding protein EcsA
Niben101Scf08039g00007.1	1.59631	1.73028e-10	5956.16	AT5G42570.1	IPR008417 (B-cell receptor-associated protein 29/31)	GO:0005783 (endoplasmic reticulum), GO:0006886 (intracellular protein transport), GO:0016021 (integral component of membrane)	B-cell receptor-associated 31-like LENGTH=218
Niben101Scf13180g01004.1	1.59512	2.44183e-08	10840.2	sp|Q5HHQ4|TRXB_STAAC	IPR013027 (FAD-dependent pyridine nucleotide-disulphide oxidoreductase), IPR023753 (Pyridine nucleotide-disulphide oxidoreductase, FAD/NAD(P)-binding domain)	GO:0016491 (oxidoreductase activity), GO:0050660 (flavin adenine dinucleotide binding), GO:0055114 (oxidation-reduction process)	Thioredoxin reductase
Niben101Scf04886g00001.1	1.59284	3.0749e-05	67.3891	sp|P16520|GBB3_HUMAN	IPR015943 (WD40/YVTN repeat-like-containing domain)	GO:0005515 (protein binding)	Guanine nucleotide-binding protein G(I)/G(S)/G(T) subunit beta-3
Niben101Scf01683g00003.1	1.59252	0.000118965	63.4516				Unknown protein
Niben101Scf03482g01011.1	1.5885	2.60326e-05	51.6495	sp|Q9FUT0|GSTU9_ARATH	IPR010987 (Glutathione S-transferase, C-terminal-like), IPR012336 (Thioredoxin-like fold)	GO:0005515 (protein binding)	Glutathione S-transferase U9
Niben101Scf00149g04002.1	1.58549	1.8789e-06	244.266	ref|XP_002525656.1|			conserved hypothetical protein [Ricinus communis] gb|EEF36774.1| conserved hypothetical protein [Ricinus communis]
Niben101Scf10767g03010.1	1.58364	0.000810106	792.386	sp|Q6K7E6|ERF1_ORYSJ	IPR015300 (DNA-binding pseudobarrel domain), IPR016177 (DNA-binding domain)	GO:0003677 (DNA binding), GO:0003700 (sequence-specific DNA binding transcription factor activity), GO:0006355 (regulation of transcription, DNA-templated)	Ethylene-responsive transcription factor 1
Niben101Scf05749g01008.1	1.58308	5.42486e-08	686.934	AT1G49890.1	IPR007573 (Protein of unknown function DUF566)		Family of unknown function (DUF566) LENGTH=659
Niben101Scf02353g01015.1	1.57746	9.21285e-06	964.187	sp|B8PAR0|RSSA_POSPM	IPR001865 (Ribosomal protein S2), IPR023591 (Ribosomal protein S2, flavodoxin-like domain)	GO:0003735 (structural constituent of ribosome), GO:0005622 (intracellular), GO:0005840 (ribosome), GO:0006412 (translation), GO:0015935 (small ribosomal subunit)	40S ribosomal protein S0
Niben101Scf03817g02001.1	1.57628	0.000228048	1541.95	sp|Q9SJE8|ALMT2_ARATH	IPR020966 (Aluminum-activated malate transporter)	GO:0015743 (malate transport)	Aluminum-activated malate transporter 2
Niben101Scf05588g04009.1	1.57376	5.00011e-08	1024.35	AT1G76640.1	IPR011992 (EF-hand domain pair)	GO:0005509 (calcium ion binding)	Calcium-binding EF-hand family protein LENGTH=159
Niben101Scf01998g01003.1	1.57295	0.000952287	102.775	emb|CDX70437.1|	IPR021899 (Protein of unknown function DUF3511)		BnaC03g05210D [Brassica napus]
Niben101Scf01926g00011.1	1.57266	0.000342569	81.7021	AT1G61800.1	IPR004853 (Triose-phosphate transporter domain)		glucose-6-phosphate/phosphate translocator 2 LENGTH=388
Niben101Scf00089g04004.1	1.57245	7.61997e-06	698.948	AT2G28510.1	IPR003851 (Zinc finger, Dof-type)	GO:0003677 (DNA binding), GO:0006355 (regulation of transcription, DNA-templated)	Dof-type zinc finger DNA-binding family protein LENGTH=288
Niben101Scf21574g00011.1	1.57231	3.50599e-08	400.731	sp|Q9SDZ9|PPAF2_IPOBA	IPR008963 (Purple acid phosphatase-like, N-terminal), IPR025733 (Iron/zinc purple acid phosphatase-like C-terminal domain), IPR029052 (Metallo-dependent phosphatase-like)	GO:0003993 (acid phosphatase activity), GO:0016787 (hydrolase activity), GO:0046872 (metal ion binding)	Purple acid phosphatase 2
Niben101Scf00381g06004.1	1.56626	3.12016e-06	1248.51	AT5G65980.1	IPR004776 (Auxin efflux carrier)	GO:0016021 (integral component of membrane), GO:0055085 (transmembrane transport)	Auxin efflux carrier family protein LENGTH=395
Niben101Scf08630g00004.1	1.5633	2.47929e-06	829.782	AT1G01630.1	IPR001251 (CRAL-TRIO domain), IPR011074 (CRAL/TRIO, N-terminal domain)		Sec14p-like phosphatidylinositol transfer family protein LENGTH=255
Niben101Scf09590g03004.1	1.56187	4.05237e-06	440.324	gb|ADV29615.1|	IPR009057 (Homeodomain-like)	GO:0003677 (DNA binding), GO:0003682 (chromatin binding)	At5g37260-like protein [Solanum arcanum]
Niben101Scf28620g00005.1	1.56131	9.14874e-05	321.763	ref|XP_007033350.1|	IPR010920 (Like-Sm (LSM) domain), IPR019050 (FDF domain), IPR025761 (FFD box), IPR025762 (DFDF domain), IPR025768 (TFG box)		Decapping 5, putative isoform 4 [Theobroma cacao] gb|EOY04276.1| Decapping 5, putative isoform 4 [Theobroma cacao]
Niben101Scf00974g02010.1	1.5596	7.28018e-06	102.977	sp|O48818|EXPA4_ARATH	IPR007118 (Expansin/Lol pI)	GO:0005576 (extracellular region), GO:0009664 (plant-type cell wall organization)	Expansin-A4
Niben101Scf00885g14015.1	1.55654	9.54749e-05	253.189	AT1G30320.1	IPR005516 (Remorin, C-terminal)		Remorin family protein LENGTH=509
Niben101Scf00155g04014.1	1.55622	2.69492e-06	9884.67	AT5G56350.1	IPR001697 (Pyruvate kinase)	GO:0000287 (magnesium ion binding), GO:0003824 (catalytic activity), GO:0004743 (pyruvate kinase activity), GO:0006096 (glycolytic process), GO:0030955 (potassium ion binding)	Pyruvate kinase family protein LENGTH=498
Niben101Scf05710g00007.1	1.55584	0.000121485	16744.6	AT2G17840.1	IPR009686 (Senescence/spartin-associated)		Senescence/dehydration-associated protein-related LENGTH=452
Niben101Scf02674g00001.1	1.54951	0.000100074	126.433	sp|Q1J4Z3|DEOC_STRPF			Deoxyribose-phosphate aldolase
Niben101Scf00207g02007.1	1.54944	1.79827e-08	811.126	AT5G17980.1	IPR000008 (C2 domain), IPR013583 (Phosphoribosyltransferase C-terminal)	GO:0005515 (protein binding)	C2 calcium/lipid-binding plant phosphoribosyltransferase family protein LENGTH=1049
Niben101Scf05998g03015.1	1.54432	3.86663e-07	1238.11	AT1G32700.1	IPR006734 (Protein of unknown function DUF597)		PLATZ transcription factor family protein LENGTH=213
Niben101Scf00819g03006.1	1.541	1.48546e-06	294.602	AT2G40410.2			Staphylococcal nuclease homologue LENGTH=332
Niben101Ctg11101g00001.1	1.54023	4.16066e-05	126.588	ref|XP_003616972.1|	IPR018392 (LysM domain)		LysM receptor kinase [Medicago truncatula]
Niben101Scf02291g03004.1	1.53351	8.18717e-07	265.452	sp|P11435|CPPM_STRHY	IPR015813 (Pyruvate/Phosphoenolpyruvate kinase-like domain)	GO:0003824 (catalytic activity), GO:0008152 (metabolic process)	Carboxyvinyl-carboxyphosphonate phosphorylmutase
Niben101Scf02910g01033.1	1.53313	1.8052e-05	396.233	sp|Q5ZJW4|SC22B_CHICK	IPR011012 (Longin-like domain)	GO:0006810 (transport)	Vesicle-trafficking protein SEC22b
Niben101Scf01397g00020.1	1.53079	1.25634e-06	211.677	sp|Q06967|14336_ORYSJ	IPR000308 (14-3-3 protein), IPR023409 (14-3-3 protein, conserved site), IPR023410 (14-3-3 domain)	GO:0019904 (protein domain specific binding)	14-3-3-like protein GF14-F
Niben101Scf16156g00005.1	1.53008	8.36529e-05	1682.76	sp|Q8RYM9|LAC2_ORYSJ	IPR008972 (Cupredoxin)	GO:0005507 (copper ion binding), GO:0016491 (oxidoreductase activity), GO:0055114 (oxidation-reduction process)	Laccase-2
Niben101Scf01529g04009.1	1.5284	2.84933e-06	4471.11	AT4G21490.1	IPR011992 (EF-hand domain pair), IPR013027 (FAD-dependent pyridine nucleotide-disulphide oxidoreductase), IPR016040 (NAD(P)-binding domain), IPR023753 (Pyridine nucleotide-disulphide oxidoreductase, FAD/NAD(P)-binding domain)	GO:0005509 (calcium ion binding), GO:0016491 (oxidoreductase activity), GO:0050660 (flavin adenine dinucleotide binding), GO:0055114 (oxidation-reduction process)	NAD(P)H dehydrogenase B3 LENGTH=580
Niben101Scf02433g06015.1	1.52828	2.09995e-06	164.741	gb|ADV29615.1|	IPR009057 (Homeodomain-like)	GO:0003677 (DNA binding), GO:0003682 (chromatin binding)	At5g37260-like protein [Solanum arcanum]
Niben101Scf08097g00005.1	1.52802	0.000158788	358.295	AT1G11700.1	IPR007608 (Senescence regulator S40)		Protein of unknown function, DUF584 LENGTH=201
Niben101Scf14741g00004.1	1.52795	1.26108e-09	2242.35	sp|Q5RAJ5|STK36_PONAB	IPR011009 (Protein kinase-like domain)	GO:0004672 (protein kinase activity), GO:0004674 (protein serine/threonine kinase activity), GO:0005524 (ATP binding), GO:0006468 (protein phosphorylation), GO:0016772 (transferase activity, transferring phosphorus-containing groups)	Serine/threonine-protein kinase 36
Niben101Scf00094g03004.1	1.52493	0.000791126	84.9201	AT1G62940.1	IPR000873 (AMP-dependent synthetase/ligase), IPR025110 (AMP-binding enzyme C-terminal domain)	GO:0003824 (catalytic activity), GO:0008152 (metabolic process)	acyl-CoA synthetase 5 LENGTH=542
Niben101Scf08002g01013.1	1.52107	1.54803e-20	326.075	gb|ABR25403.1|	IPR002495 (Glycosyl transferase, family 8), IPR029044 (Nucleotide-diphospho-sugar transferases)	GO:0016757 (transferase activity, transferring glycosyl groups), GO:0047262 (polygalacturonate 4-alpha-galacturonosyltransferase activity)	transferase (transferring glycosyl group) [Oryza sativa Indica Group]
Niben101Scf00193g03004.1	1.52087	0.000126273	329.074	AT1G51700.1	IPR003851 (Zinc finger, Dof-type)	GO:0003677 (DNA binding), GO:0006355 (regulation of transcription, DNA-templated)	DOF zinc finger protein 1 LENGTH=194
Niben101Scf09517g01008.1	1.51985	6.48966e-06	3541.65	AT1G13380.1	IPR009606 (Protein of unknown function DUF1218)		Protein of unknown function (DUF1218) LENGTH=188
Niben101Scf05392g01018.1	1.51977	9.27648e-12	17206.5	sp|Q7RA60|ENO_PLAYO	IPR000941 (Enolase), IPR029017 (Enolase N-terminal domain-like), IPR029065 (Enolase C-terminal domain-like)	GO:0000015 (phosphopyruvate hydratase complex), GO:0000287 (magnesium ion binding), GO:0004634 (phosphopyruvate hydratase activity), GO:0006096 (glycolytic process)	Enolase
Niben101Scf05279g01002.1	1.5167	4.39018e-08	20687.9	sp|P84977|GRP3_POPEU	IPR012677 (Nucleotide-binding alpha-beta plait domain)	GO:0000166 (nucleotide binding), GO:0003676 (nucleic acid binding)	Glycine-rich RNA-binding protein 3 (Fragments)
Niben101Scf15418g00005.1	1.51609	1.57066e-09	103.396	AT1G71850.1	IPR021099 (Plant organelle RNA recognition domain)		Ubiquitin carboxyl-terminal hydrolase family protein LENGTH=470
Niben101Scf02395g02002.1	1.51564	3.18973e-06	7712.07	sp|A5D2S3|TRUB_PELTS	IPR002501 (Pseudouridine synthase II), IPR015947 (PUA-like domain)	GO:0001522 (pseudouridine synthesis), GO:0003723 (RNA binding), GO:0006396 (RNA processing), GO:0009451 (RNA modification), GO:0009982 (pseudouridine synthase activity)	tRNA pseudouridine synthase B
Niben101Scf05952g02012.1	1.51523	6.77546e-06	255.147	sp|Q7L0R7|RNF44_HUMAN	IPR013083 (Zinc finger, RING/FYVE/PHD-type)		RING finger protein 44
Niben101Scf11108g03011.1	1.51335	0.000187851	163.932	emb|CDY33260.1|			BnaC01g37330D [Brassica napus]
Niben101Scf00116g06003.1	1.51215	0.000291725	54.5003	AT4G20860.1	IPR012951 (Berberine/berberine-like), IPR016166 (FAD-binding, type 2)	GO:0003824 (catalytic activity), GO:0008762 (UDP-N-acetylmuramate dehydrogenase activity), GO:0016491 (oxidoreductase activity), GO:0016614 (oxidoreductase activity, acting on CH-OH group of donors), GO:0050660 (flavin adenine dinucleotide binding), GO:00	FAD-binding Berberine family protein LENGTH=530
Niben101Scf03214g00006.1	1.50817	2.99964e-06	1066.18	AT4G13850.1	IPR012677 (Nucleotide-binding alpha-beta plait domain)	GO:0000166 (nucleotide binding), GO:0003676 (nucleic acid binding)	glycine-rich RNA-binding protein 2 LENGTH=158
Niben101Scf08149g01006.1	1.50751	1.76754e-25	744.286	sp|Q9SBA5|ITPK1_ARATH	IPR008656 (Inositol-tetrakisphosphate 1-kinase)	GO:0000287 (magnesium ion binding), GO:0005524 (ATP binding), GO:0005622 (intracellular), GO:0032957 (inositol trisphosphate metabolic process), GO:0047325 (inositol tetrakisphosphate 1-kinase activity), GO:0052725 (inositol-1,3,4-trisphosphate 6-kinase a	Inositol-tetrakisphosphate 1-kinase 1
Niben101Scf03580g01006.1	1.50721	3.79878e-06	21924.4	sp|Q86A67|ALF_DICDI	IPR000741 (Fructose-bisphosphate aldolase, class-I), IPR013785 (Aldolase-type TIM barrel), IPR029768 (Fructose-bisphosphate aldolase class-I active site)	GO:0003824 (catalytic activity), GO:0004332 (fructose-bisphosphate aldolase activity), GO:0006096 (glycolytic process)	Fructose-bisphosphate aldolase
Niben101Scf02451g10027.1	1.50646	0.00019286	393.641	sp|O48818|EXPA4_ARATH	IPR007118 (Expansin/Lol pI)	GO:0005576 (extracellular region), GO:0009664 (plant-type cell wall organization)	Expansin-A4
Niben101Scf02240g03015.1	1.50345	4.88532e-05	3456.23	sp|Q9C8G9|AB1C_ARATH	IPR003439 (ABC transporter-like), IPR011527 (ABC transporter type 1, transmembrane domain), IPR027417 (P-loop containing nucleoside triphosphate hydrolase)	GO:0005524 (ATP binding), GO:0006810 (transport), GO:0016021 (integral component of membrane), GO:0016887 (ATPase activity), GO:0042626 (ATPase activity, coupled to transmembrane movement of substances), GO:0055085 (transmembrane transport)	ABC transporter C family member 1
Niben101Scf04337g00004.1	1.50316	9.71923e-08	207.122	sp|Q08CG8|RNF44_DANRE	IPR013083 (Zinc finger, RING/FYVE/PHD-type)	GO:0005515 (protein binding), GO:0008270 (zinc ion binding)	RING finger protein 44
Niben101Scf07004g00007.1	1.50059	7.61997e-06	747.073	sp|Q0ZPV7|CXE1_ACTER	IPR029058 (Alpha/Beta hydrolase fold)	GO:0008152 (metabolic process), GO:0016787 (hydrolase activity)	Carboxylesterase 1
Niben101Scf04792g02006.1	1.49628	0.000276992	291.148	ref|NP_001044366.2|			[Oryza sativa Japonica Group] dbj|BAF06280.2| [Oryza sativa Japonica Group]
Niben101Scf04329g04001.1	1.49364	2.18115e-09	727.542	AT2G36220.1			unknown protein; BEST Arabidopsis thaliana protein match is: unknown protein . LENGTH=263
Niben101Scf02015g01022.1	1.4933	0.00036833	890.839	sp|Q9FK53|NLAL2_ARATH	IPR007504 (H/ACA ribonucleoprotein complex, subunit Gar1/Naf1), IPR009000 (Translation protein, beta-barrel domain)	GO:0001522 (pseudouridine synthesis), GO:0031429 (box H/ACA snoRNP complex), GO:0042254 (ribosome biogenesis)	H/ACA ribonucleoprotein complex subunit 1-like protein 2
Niben101Scf07060g03008.1	1.48972	5.52334e-06	54642.7	sp|Q9N1Q9|CABP2_BOVIN	IPR004837 (Sodium/calcium exchanger membrane region), IPR011992 (EF-hand domain pair)	GO:0005509 (calcium ion binding), GO:0016021 (integral component of membrane), GO:0055085 (transmembrane transport)	Calcium-binding protein 2
Niben101Scf33803g00005.1	1.48798	4.71104e-06	726.319	sp|P0AAG7|MDLB_ECO57	IPR003439 (ABC transporter-like), IPR011527 (ABC transporter type 1, transmembrane domain), IPR027417 (P-loop containing nucleoside triphosphate hydrolase)	GO:0005524 (ATP binding), GO:0006810 (transport), GO:0016021 (integral component of membrane), GO:0016887 (ATPase activity), GO:0042626 (ATPase activity, coupled to transmembrane movement of substances), GO:0055085 (transmembrane transport)	Multidrug resistance-like ATP-binding protein MdlB
Niben101Scf01353g02009.1	1.48649	4.67512e-06	290.521	sp|Q9LZQ1|TBL6_ARATH	IPR025846 (PMR5 N-terminal domain), IPR026057 (PC-Esterase)		Protein trichome birefringence-like 6
Niben101Scf00815g00011.1	1.48617	1.52503e-07	5642.23	sp|O48700|PUB6_ARATH	IPR013083 (Zinc finger, RING/FYVE/PHD-type), IPR016024 (Armadillo-type fold)	GO:0004842 (ubiquitin-protein transferase activity), GO:0005488 (binding), GO:0005515 (protein binding), GO:0016567 (protein ubiquitination)	U-box domain-containing protein 6
Niben101Scf04267g00014.1	1.48413	1.89711e-09	1550.43	sp|O43345|ZN208_HUMAN	IPR013087 (Zinc finger C2H2-type/integrase DNA-binding domain)	GO:0003676 (nucleic acid binding), GO:0046872 (metal ion binding)	Zinc finger protein 208 TF3A
Niben101Scf01237g07020.1	1.48129	0.000156344	77.7567	AT2G40390.1			unknown protein; BEST Arabidopsis thaliana protein match is: unknown protein . LENGTH=496
Niben101Scf00981g04002.1	1.47792	8.42686e-06	251.471	sp|Q9LT81|C3H39_ARATH	IPR000571 (Zinc finger, CCCH-type)	GO:0046872 (metal ion binding)	Zinc finger CCCH domain-containing protein 39
Niben101Scf05618g03009.1	1.47744	0.000107232	219.663	ref|NP_172824.3|	IPR017946 (PLC-like phosphodiesterase, TIM beta/alpha-barrel domain)	GO:0006629 (lipid metabolic process), GO:0008081 (phosphoric diester hydrolase activity)	ph kinase from Arabidopsis thaliana gb|Z99707 [Arabidopsis thaliana] gb|AEE29057.1| phospholipase C/ phosphoric diester hydrolase [Arabidopsis thaliana]
Niben101Scf08804g01009.1	1.47741	5.27879e-07	9183.49	sp|B1AY10|NFX1_MOUSE	IPR000967 (Zinc finger, NF-X1-type), IPR001841 (Zinc finger, RING-type), IPR012677 (Nucleotide-binding alpha-beta plait domain), IPR019787 (Zinc finger, PHD-finger)	GO:0000166 (nucleotide binding), GO:0003700 (sequence-specific DNA binding transcription factor activity), GO:0005515 (protein binding), GO:0005634 (nucleus), GO:0006355 (regulation of transcription, DNA-templated), GO:0008270 (zinc ion binding)	Transcriptional repressor NF-X1
Niben101Scf02122g01006.1	1.47603	1.09908e-11	1878.35	sp|P40069|IMB4_YEAST	IPR016024 (Armadillo-type fold)	GO:0005488 (binding), GO:0005515 (protein binding), GO:0006886 (intracellular protein transport), GO:0008536 (Ran GTPase binding)	Importin subunit beta-4
Niben101Scf05820g01008.1	1.47507	8.78257e-05	97.5595	sp|Q5E898|RL18_VIBF1	IPR005484 (Ribosomal protein L18/L5)	GO:0003735 (structural constituent of ribosome), GO:0005622 (intracellular), GO:0005840 (ribosome), GO:0006412 (translation)	50S ribosomal protein L18
Niben101Scf00091g01025.1	1.47443	1.69177e-05	3832.45	sp|Q9LIG2|RLK6_ARATH	IPR011009 (Protein kinase-like domain)	GO:0004672 (protein kinase activity), GO:0004674 (protein serine/threonine kinase activity), GO:0005524 (ATP binding), GO:0006468 (protein phosphorylation), GO:0016772 (transferase activity, transferring phosphorus-containing groups)	Receptor-like protein kinase
Niben101Scf03474g03004.1	1.47231	3.00251e-05	102.771	sp|Q08CG8|RNF44_DANRE	IPR011016 (Zinc finger, RING-CH-type), IPR013083 (Zinc finger, RING/FYVE/PHD-type)	GO:0005515 (protein binding), GO:0008270 (zinc ion binding)	RING finger protein 44
Niben101Scf00539g04003.1	1.47053	0.000215575	989.99	sp|Q08CG8|RNF44_DANRE	IPR013083 (Zinc finger, RING/FYVE/PHD-type)	GO:0005515 (protein binding), GO:0008270 (zinc ion binding)	RING finger protein 44
Niben101Scf03747g04004.1	1.4682	6.4241e-06	2225.28	sp|Q9FJX3|VDAC2_ARATH	IPR023614 (Porin domain), IPR027246 (Eukaryotic porin/Tom40)	GO:0005741 (mitochondrial outer membrane), GO:0055085 (transmembrane transport)	Mitochondrial outer membrane protein porin 2
Niben101Scf03281g01003.1	1.46445	2.6272e-05	548.647	AT1G30820.1	IPR004468 (CTP synthase), IPR027417 (P-loop containing nucleoside triphosphate hydrolase), IPR029062 (Class I glutamine amidotransferase-like)	GO:0003883 (CTP synthase activity), GO:0006221 (pyrimidine nucleotide biosynthetic process)	CTP synthase family protein LENGTH=600
Niben101Scf00683g01004.1	1.45738	0.000166569	493.004	sp|O61125|STK4_DICDI	IPR011009 (Protein kinase-like domain)	GO:0004672 (protein kinase activity), GO:0005524 (ATP binding), GO:0006468 (protein phosphorylation), GO:0016772 (transferase activity, transferring phosphorus-containing groups)	Serine/threonine-protein kinase 4 homolog A
Niben101Scf03289g04010.1	1.45233	1.59532e-06	82.4919	sp|Q9ULK6|RN150_HUMAN	IPR011016 (Zinc finger, RING-CH-type), IPR013083 (Zinc finger, RING/FYVE/PHD-type)	GO:0005515 (protein binding), GO:0008270 (zinc ion binding)	RING finger protein 150
Niben101Scf00503g10011.1	1.45176	0.000711986	104.895	AT4G05400.1			copper ion binding LENGTH=250
Niben101Scf09268g00007.1	1.45098	2.17188e-07	6362.57	sp|P84977|GRP3_POPEU	IPR012677 (Nucleotide-binding alpha-beta plait domain)	GO:0000166 (nucleotide binding), GO:0003676 (nucleic acid binding)	Glycine-rich RNA-binding protein 3 (Fragments)
Niben101Scf00893g01035.1	1.44909	5.3148e-08	136.724	AT2G39210.1	IPR010658 (Nodulin-like), IPR020846 (Major facilitator superfamily domain)		Major facilitator superfamily protein LENGTH=601
Niben101Scf12738g00010.1	1.44801	4.37478e-10	5819.21	sp|P00243|FER_SYNY4	IPR010241 (Ferredoxin [2Fe-2S], plant), IPR012675 (Beta-grasp domain)	GO:0009055 (electron carrier activity), GO:0022900 (electron transport chain), GO:0051536 (iron-sulfur cluster binding), GO:0051537 (2 iron, 2 sulfur cluster binding)	Ferredoxin
Niben101Scf01983g06001.1	1.44664	0.000184587	30396	sp|P0C7J0|RMLB_XANCP	IPR001509 (NAD-dependent epimerase/dehydratase, N-terminal domain), IPR016040 (NAD(P)-binding domain), IPR029903 (RmlD-like substrate binding domain)	GO:0003824 (catalytic activity), GO:0050662 (coenzyme binding)	dTDP-glucose 4,6-dehydratase
Niben101Scf12928g01024.1	1.44615	5.67595e-06	99.5508	sp|Q9M907|PP217_ARATH	IPR002885 (Pentatricopeptide repeat), IPR011990 (Tetratricopeptide-like helical domain)	GO:0005515 (protein binding)	Pentatricopeptide repeat-containing protein
Niben101Scf03877g00018.1	1.44552	0.000520695	276.998	sp|Q9SFC7|FB135_ARATH	IPR015915 (Kelch-type beta propeller), IPR017451 (F-box associated interaction domain)	GO:0005515 (protein binding)	F-box protein
Niben101Scf06578g02005.1	1.44281	1.08839e-05	103.929	AT4G20860.1	IPR012951 (Berberine/berberine-like), IPR016166 (FAD-binding, type 2)	GO:0003824 (catalytic activity), GO:0008762 (UDP-N-acetylmuramate dehydrogenase activity), GO:0016491 (oxidoreductase activity), GO:0016614 (oxidoreductase activity, acting on CH-OH group of donors), GO:0050660 (flavin adenine dinucleotide binding), GO:00	FAD-binding Berberine family protein LENGTH=530
Niben101Scf04337g01015.1	1.44117	1.01807e-05	1225.09	AT5G19670.1	IPR004263 (Exostosin-like)		Exostosin family protein LENGTH=610
Niben101Scf01711g00010.1	1.43899	6.31844e-11	4611.31	sp|Q975I1|RL3_SULTO	IPR000597 (Ribosomal protein L3), IPR009000 (Translation protein, beta-barrel domain)	GO:0003735 (structural constituent of ribosome), GO:0005622 (intracellular), GO:0005840 (ribosome), GO:0006412 (translation)	50S ribosomal protein L3
Niben101Scf00107g03016.1	1.43803	0.000106103	1020.33	sp|Q2N5X0|KYNB_ERYLH	IPR007325 (Kynurenine formamidase)	GO:0004061 (arylformamidase activity), GO:0019441 (tryptophan catabolic process to kynurenine)	Kynurenine formamidase
Niben101Scf36076g00002.1	1.43718	4.92801e-05	20686.1	sp|P68103|EF1A1_BOVIN	IPR000795 (Elongation factor, GTP-binding domain), IPR027417 (P-loop containing nucleoside triphosphate hydrolase)	GO:0003924 (GTPase activity), GO:0005525 (GTP binding)	Elongation factor 1-alpha 1
Niben101Scf03751g00003.1	1.4304	0.000165926	170.261	sp|Q6X7J9|WOX4_ARATH	IPR009057 (Homeodomain-like)	GO:0003677 (DNA binding)	WUSCHEL-related homeobox 4
Niben101Scf03135g00003.1	1.42565	6.32882e-06	188.925	sp|Q9T048|DRL27_ARATH	IPR002182 (NB-ARC), IPR027417 (P-loop containing nucleoside triphosphate hydrolase)	GO:0043531 (ADP binding)	Disease resistance protein
Niben101Scf02203g05002.1	1.42539	7.73988e-06	1203.23	sp|Q01559|HMDH_NICSY	IPR002202 (Hydroxymethylglutaryl-CoA reductase, class I/II), IPR023074 (Hydroxymethylglutaryl-CoA reductase, class I/II, catalytic domain), IPR023282 (Hydroxymethylglutaryl-CoA reductase, N-terminal)	GO:0004420 (hydroxymethylglutaryl-CoA reductase (NADPH) activity), GO:0008299 (isoprenoid biosynthetic process), GO:0015936 (coenzyme A metabolic process), GO:0016021 (integral component of membrane), GO:0016616 (oxidoreductase activity, acting on the CH-	3-hydroxy-3-methylglutaryl-coenzyme A reductase
Niben101Scf02854g11002.1	1.423	1.6731e-05	364.139	gb|KEH28241.1|			GASA/GAST/Snakin [Medicago truncatula]
Niben101Scf06769g04014.1	1.42227	9.69093e-12	31866.1	sp|P15007|ENO_DROME	IPR000941 (Enolase), IPR029017 (Enolase N-terminal domain-like), IPR029065 (Enolase C-terminal domain-like)	GO:0000015 (phosphopyruvate hydratase complex), GO:0000287 (magnesium ion binding), GO:0004634 (phosphopyruvate hydratase activity), GO:0006096 (glycolytic process)	Enolase
Niben101Scf07113g00010.1	1.41922	2.9564e-17	3300.1	sp|O48700|PUB6_ARATH	IPR013083 (Zinc finger, RING/FYVE/PHD-type), IPR016024 (Armadillo-type fold)	GO:0004842 (ubiquitin-protein transferase activity), GO:0005488 (binding), GO:0005515 (protein binding), GO:0016567 (protein ubiquitination)	U-box domain-containing protein 6
Niben101Scf14010g01001.1	1.41572	0.000249055	1592	sp|Q07761|RL23A_TOBAC	IPR005633 (Ribosomal protein L23/L25, N-terminal), IPR013025 (Ribosomal protein L25/L23)	GO:0000166 (nucleotide binding), GO:0003735 (structural constituent of ribosome), GO:0005622 (intracellular), GO:0005840 (ribosome), GO:0006412 (translation)	60S ribosomal protein L23a
Niben101Scf00973g01001.1	1.4105	1.62406e-08	737.18	AT3G14250.1	IPR002867 (Zinc finger, C6HC-type), IPR013083 (Zinc finger, RING/FYVE/PHD-type)	GO:0005515 (protein binding), GO:0008270 (zinc ion binding)	RING/U-box superfamily protein LENGTH=303
Niben101Scf14516g00019.1	1.40715	0.000545209	1966.21	sp|Q93VY3|NAC72_ARATH	IPR003441 (NAC domain)		NAC domain-containing protein 72
Niben101Scf01063g09014.1	1.40679	0.000213073	999.909	sp|Q86Y33|CD20B_HUMAN	IPR015943 (WD40/YVTN repeat-like-containing domain)	GO:0005515 (protein binding)	Cell division cycle protein 20 homolog B
Niben101Scf13167g00007.1	1.40576	8.06071e-09	8977.48	sp|A5D2S3|TRUB_PELTS	IPR002501 (Pseudouridine synthase II), IPR015947 (PUA-like domain)	GO:0001522 (pseudouridine synthesis), GO:0003723 (RNA binding), GO:0006396 (RNA processing), GO:0009451 (RNA modification), GO:0009982 (pseudouridine synthase activity)	tRNA pseudouridine synthase B
Niben101Scf02348g10009.1	1.40378	9.71053e-10	6083.17	sp|P92934|AAP6_ARATH	IPR013057 (Amino acid transporter, transmembrane)		Amino acid permease 6
Niben101Scf02913g00012.1	1.40028	2.18099e-06	7678.43	AT5G08570.1	IPR001697 (Pyruvate kinase)	GO:0000287 (magnesium ion binding), GO:0003824 (catalytic activity), GO:0004743 (pyruvate kinase activity), GO:0006096 (glycolytic process), GO:0030955 (potassium ion binding)	Pyruvate kinase family protein LENGTH=510
Niben101Scf03600g04029.1	1.40014	1.44142e-05	360.687	AT1G67640.1	IPR013057 (Amino acid transporter, transmembrane)		Transmembrane amino acid transporter family protein LENGTH=441
Niben101Scf04158g00001.1	1.39935	0.000114556	300.597	AT5G19670.1	IPR004263 (Exostosin-like)		Exostosin family protein LENGTH=610
Niben101Scf36042g00007.1	1.39891	2.42134e-06	204.8	sp|Q8RY67|WAKLO_ARATH	IPR011009 (Protein kinase-like domain), IPR023413 (Green fluorescent protein-like)	GO:0004672 (protein kinase activity), GO:0004674 (protein serine/threonine kinase activity), GO:0005524 (ATP binding), GO:0006468 (protein phosphorylation), GO:0016772 (transferase activity, transferring phosphorus-containing groups)	Wall-associated receptor kinase-like 14
Niben101Scf17815g00007.1	1.39587	4.66132e-05	8285.09	sp|Q8RU27|UPTG2_SOLTU	IPR004901 (Reversibly glycosylated polypeptide family), IPR029044 (Nucleotide-diphospho-sugar transferases)	GO:0016866 (intramolecular transferase activity), GO:0030244 (cellulose biosynthetic process)	Alpha-1,4-glucan-protein synthase [UDP-forming] 2
Niben101Scf00577g02017.1	1.39555	0.000123561	722.548	AT1G13340.1	IPR005061 (Domain of unknown function DUF292, eukaryotic)		Regulator of Vps4 activity in the MVB pathway protein LENGTH=409
Niben101Scf19480g00002.1	1.39363	1.63988e-12	1859.36	ref|NP_001247761.1|	IPR015943 (WD40/YVTN repeat-like-containing domain), IPR018983 (U3 small nucleolar RNA-associated protein 15, C-terminal), IPR020472 (G-protein beta WD-40 repeat)	GO:0005515 (protein binding), GO:0005730 (nucleolus), GO:0006364 (rRNA processing)	U3 small nucleolar RNA-associated protein 15 homolog [Macaca mulatta]
Niben101Scf04763g02020.1	1.39357	1.71636e-12	239.741	AT5G39410.1	IPR005097 (Saccharopine dehydrogenase / Homospermidine synthase)	GO:0016491 (oxidoreductase activity), GO:0055114 (oxidation-reduction process)	Saccharopine dehydrogenase LENGTH=454
Niben101Scf02680g00003.1	1.39033	0.000313889	169.229	sp|P38389|SC61B_ARATH	IPR016482 (Protein transport protein SecG/Sec61-beta/Sbh1)		Protein transport protein Sec61 subunit beta
Niben101Scf04907g02001.1	1.38981	3.94034e-05	3174.89	sp|O80959|PLP6_ARATH	IPR016035 (Acyl transferase/acyl hydrolase/lysophospholipase)	GO:0006629 (lipid metabolic process), GO:0008152 (metabolic process)	Patatin-like protein 6
Niben101Scf01422g01015.1	1.38931	1.06119e-06	105.742	AT5G45560.1	IPR002913 (START domain), IPR009769 (Domain of unknown function DUF1336), IPR023393 (START-like domain)	GO:0008289 (lipid binding)	Pleckstrin homology (PH) domain-containing protein / lipid-binding START domain-containing protein LENGTH=719
Niben101Scf02802g00009.1	1.38804	5.67492e-05	7271.34	sp|A3DNA4|RL3_STAMF	IPR000597 (Ribosomal protein L3), IPR009000 (Translation protein, beta-barrel domain)	GO:0003735 (structural constituent of ribosome), GO:0005622 (intracellular), GO:0005840 (ribosome), GO:0006412 (translation)	50S ribosomal protein L3
Niben101Scf11715g03003.1	1.38633	6.90188e-13	1194.93	sp|Q1XHU0|TRI39_PANTR	IPR013083 (Zinc finger, RING/FYVE/PHD-type)	GO:0005515 (protein binding), GO:0008270 (zinc ion binding)	E3 ubiquitin-protein ligase TRIM39
Niben101Scf00108g03025.1	1.37901	7.90983e-06	388.243	AT4G29510.1	IPR010456 (Ribosomal L11 methyltransferase, PrmA), IPR025799 (Protein arginine N-methyltransferase), IPR029063 (S-adenosyl-L-methionine-dependent methyltransferase)	GO:0005737 (cytoplasm), GO:0006479 (protein methylation), GO:0008168 (methyltransferase activity), GO:0008276 (protein methyltransferase activity)	arginine methyltransferase 11 LENGTH=390
Niben101Scf01326g09002.1	1.37815	0.000451585	147.204	sp|Q96SZ5|AEDO_HUMAN	IPR012864 (Cysteamine dioxygenase), IPR014710 (RmlC-like jelly roll fold)	GO:0047800 (cysteamine dioxygenase activity), GO:0055114 (oxidation-reduction process)	2-aminoethanethiol dioxygenase
Niben101Scf04382g00015.1	1.37795	0.000474524	641.7	sp|A2WWV5|ERG1_ORYSI	IPR000008 (C2 domain)	GO:0005515 (protein binding)	Elicitor-responsive protein 1
Niben101Scf04377g01001.1	1.37502	0.000122672	1085.22	sp|Q9C7S7|ERO1_ARATH	IPR007266 (Endoplasmic reticulum oxidoreductin 1)	GO:0003756 (protein disulfide isomerase activity), GO:0005783 (endoplasmic reticulum), GO:0016671 (oxidoreductase activity, acting on a sulfur group of donors, disulfide as acceptor), GO:0055114 (oxidation-reduction process)	Endoplasmic reticulum oxidoreductin-1
Niben101Scf03944g00001.1	1.3736	0.000474094	350.379	sp|P29130|PHYB_TOBAC	IPR001294 (Phytochrome), IPR005467 (Signal transduction histidine kinase, core), IPR009082 (Signal transduction histidine kinase, homodimeric domain), IPR029016 (GAF domain-like)	GO:0000155 (phosphorelay sensor kinase activity), GO:0004871 (signal transducer activity), GO:0005515 (protein binding), GO:0006355 (regulation of transcription, DNA-templated), GO:0007165 (signal transduction), GO:0009584 (detection of visible light), GO	Phytochrome B
Niben101Scf01142g04009.1	1.37208	3.43711e-06	334.967	sp|Q9LDE4|ERF83_ARATH	IPR016177 (DNA-binding domain)	GO:0003677 (DNA binding), GO:0003700 (sequence-specific DNA binding transcription factor activity), GO:0006355 (regulation of transcription, DNA-templated)	Ethylene-responsive transcription factor 7
Niben101Scf02175g05002.1	1.37207	0.000505451	184.17	sp|Q9SD24|Y3122_ARATH			WEB family protein
Niben101Scf06375g00023.1	1.3709	0.000116779	189.421	sp|Q9LXD6|BXL3_ARATH	IPR002772 (Glycoside hydrolase family 3 C-terminal domain), IPR017853 (Glycoside hydrolase superfamily), IPR026891 (Fibronectin type III-like domain), IPR026892 (Glycoside hydrolase family 3)	GO:0004553 (hydrolase activity, hydrolyzing O-glycosyl compounds), GO:0005975 (carbohydrate metabolic process)	Beta-D-xylosidase 3
Niben101Scf09686g00011.1	1.36793	2.35923e-15	5420.5	sp|Q5HQW4|TRXB_STAEQ	IPR013027 (FAD-dependent pyridine nucleotide-disulphide oxidoreductase), IPR023753 (Pyridine nucleotide-disulphide oxidoreductase, FAD/NAD(P)-binding domain)	GO:0016491 (oxidoreductase activity), GO:0050660 (flavin adenine dinucleotide binding), GO:0055114 (oxidation-reduction process)	Thioredoxin reductase
Niben101Scf16833g00006.1	1.36619	1.62737e-11	3433.5	sp|Q9H0Z9|RBM38_HUMAN	IPR012677 (Nucleotide-binding alpha-beta plait domain)	GO:0000166 (nucleotide binding), GO:0003676 (nucleic acid binding)	RNA-binding protein 38
Niben101Scf05620g01002.1	1.36493	1.37442e-07	9489.12	sp|Q8RU27|UPTG2_SOLTU	IPR004901 (Reversibly glycosylated polypeptide family), IPR029044 (Nucleotide-diphospho-sugar transferases)	GO:0016866 (intramolecular transferase activity), GO:0030244 (cellulose biosynthetic process)	Alpha-1,4-glucan-protein synthase [UDP-forming] 2
Niben101Scf04327g02018.1	1.36471	0.000115181	415.058	sp|Q41188|CSP2_ARATH	IPR001878 (Zinc finger, CCHC-type), IPR012340 (Nucleic acid-binding, OB-fold)	GO:0003676 (nucleic acid binding), GO:0003677 (DNA binding), GO:0006355 (regulation of transcription, DNA-templated), GO:0008270 (zinc ion binding)	Cold shock protein 2
Niben101Scf01063g05019.1	1.36109	4.20354e-10	1874.49	AT1G53780.2	IPR003959 (ATPase, AAA-type, core), IPR021911 (ATPase family AAA domain-containing protein 3, domain of unknown function DUF3523), IPR027417 (P-loop containing nucleoside triphosphate hydrolase)	GO:0005524 (ATP binding)	peptidyl-prolyl cis-trans isomerases;hydrolases;nucleoside-triphosphatases;ATP binding;nucleotide binding;ATPases LENGTH=620
Niben101Scf03142g04006.1	1.36038	0.000525689	221.72	AT4G29920.1	IPR023150 (Double Clp-N motif), IPR027417 (P-loop containing nucleoside triphosphate hydrolase)		Double Clp-N motif-containing P-loop nucleoside triphosphate hydrolases superfamily protein LENGTH=1017
Niben101Scf00674g02006.1	1.35929	0.000291608	345.02	ref|NP_001279484.1|	IPR001878 (Zinc finger, CCHC-type), IPR012340 (Nucleic acid-binding, OB-fold)	GO:0003676 (nucleic acid binding), GO:0003677 (DNA binding), GO:0006355 (regulation of transcription, DNA-templated), GO:0008270 (zinc ion binding)	CCHC-type zinc finger, nucleic acid binding protein [Callorhinchus milii] gb|AFM89464.1| cellular nucleic acid-binding protein-like protein [Callorhinchus milii]
Niben101Scf04627g00001.1	1.35925	7.42117e-05	376.744	sp|O24160|TGA21_TOBAC	IPR004827 (Basic-leucine zipper domain)	GO:0003700 (sequence-specific DNA binding transcription factor activity), GO:0006355 (regulation of transcription, DNA-templated), GO:0043565 (sequence-specific DNA binding)	TGACG-sequence-specific DNA-binding protein TGA-2.1
Niben101Scf16068g00007.1	1.35718	0.00055079	1957.37	sp|B5F4U8|RPPH_SALA4	IPR015797 (NUDIX hydrolase domain-like)	GO:0016787 (hydrolase activity)	RNA pyrophosphohydrolase
Niben101Scf03595g15003.1	1.3476	4.75018e-11	9154.88	sp|Q6IP09|PABPB_XENLA	IPR012677 (Nucleotide-binding alpha-beta plait domain)	GO:0000166 (nucleotide binding), GO:0003676 (nucleic acid binding)	Polyadenylate-binding protein 1-B
Niben101Scf03864g01015.1	1.34597	0.000731532	1283.23	sp|Q72MG4|IPYR_LEPIC	IPR008162 (Inorganic pyrophosphatase)	GO:0000287 (magnesium ion binding), GO:0004427 (inorganic diphosphatase activity), GO:0005737 (cytoplasm), GO:0006796 (phosphate-containing compound metabolic process)	Inorganic pyrophosphatase
Niben101Scf02420g08013.1	1.34055	0.000711025	3220.64	sp|Q6L545|GID1_ORYSJ	IPR029058 (Alpha/Beta hydrolase fold)	GO:0008152 (metabolic process), GO:0016787 (hydrolase activity)	Gibberellin receptor GID1
Niben101Scf10217g02010.1	1.33974	7.95111e-07	471.827	sp|Q9LT81|C3H39_ARATH	IPR000571 (Zinc finger, CCCH-type)	GO:0046872 (metal ion binding)	Zinc finger CCCH domain-containing protein 39
Niben101Scf00100g00017.1	1.33489	4.01191e-06	235.952	sp|Q6L545|GID1_ORYSJ	IPR029058 (Alpha/Beta hydrolase fold)	GO:0008152 (metabolic process), GO:0016787 (hydrolase activity)	Gibberellin receptor GID1
Niben101Scf02085g16005.1	1.33421	0.000863142	159.473	sp|O24160|TGA21_TOBAC	IPR025422 (Transcription factor TGA like domain)	GO:0006351 (transcription, DNA-templated), GO:0043565 (sequence-specific DNA binding)	TGACG-sequence-specific DNA-binding protein TGA-2.1
Niben101Scf17164g00029.1	1.33369	1.05135e-07	981.882	AT5G14580.1	IPR012162 (Polyribonucleotide nucleotidyltransferase), IPR027408 (PNPase/RNase PH domain)	GO:0000175 (3'-5'-exoribonuclease activity), GO:0003676 (nucleic acid binding), GO:0003723 (RNA binding), GO:0004654 (polyribonucleotide nucleotidyltransferase activity), GO:0006396 (RNA processing), GO:0006402 (mRNA catabolic process)	polyribonucleotide nucleotidyltransferase, putative LENGTH=991
Niben101Scf07465g02002.1	1.33051	0.000712883	539.859	sp|P93024|ARFE_ARATH	IPR003311 (AUX/IAA protein), IPR010525 (Auxin response factor), IPR015300 (DNA-binding pseudobarrel domain)	GO:0003677 (DNA binding), GO:0005634 (nucleus), GO:0006355 (regulation of transcription, DNA-templated), GO:0009725 (response to hormone), GO:0046983 (protein dimerization activity)	Auxin response factor 5
Niben101Scf07327g02001.1	1.32992	7.99763e-05	655.87	AT2G46040.1	IPR000949 (ELM2 domain), IPR001606 (ARID DNA-binding domain)	GO:0003677 (DNA binding)	ARID/BRIGHT DNA-binding domain;ELM2 domain protein LENGTH=562
Niben101Scf01897g06013.1	1.32896	0.000439212	57.6079	sp|Q0I1Y6|PRMA_HISS1	IPR003358 (tRNA (guanine-N-7) methyltransferase, Trmb type), IPR010675 (Bicoid-interacting 3), IPR024160 (Bin3-type S-adenosyl-L-methionine binding domain), IPR029063 (S-adenosyl-L-methionine-dependent methyltransferase)	GO:0006400 (tRNA modification), GO:0008168 (methyltransferase activity), GO:0008176 (tRNA (guanine-N7-)-methyltransferase activity)	Ribosomal protein L11 methyltransferase
Niben101Scf02989g01029.1	1.32858	3.88365e-07	146.466	sp|Q84W80|FBL42_ARATH	IPR001810 (F-box domain)	GO:0005515 (protein binding)	F-box/LRR-repeat protein
Niben101Scf03468g02008.1	1.3282	1.93221e-15	2613.5	sp|P40069|IMB4_YEAST	IPR016024 (Armadillo-type fold)	GO:0005488 (binding), GO:0005515 (protein binding), GO:0006886 (intracellular protein transport), GO:0008536 (Ran GTPase binding)	Importin subunit beta-4
Niben101Scf01964g03005.1	1.32682	0.000143791	285.071	AT1G09380.1	IPR000620 (EamA domain), IPR030184 (WAT1-related protein)	GO:0016020 (membrane), GO:0016021 (integral component of membrane), GO:0022857 (transmembrane transporter activity)	nodulin MtN21 /EamA-like transporter family protein LENGTH=374
Niben101Scf09648g01001.1	1.32414	4.41783e-12	4047.26	ref|XP_002491321.1|	IPR002067 (Mitochondrial carrier protein), IPR023395 (Mitochondrial carrier domain)	GO:0055085 (transmembrane transport)	Mitochondrial NAD+ transporter, involved in the transport of NAD+ into the mitochondria [Komagataella pastoris GS115] emb|CAY69041.1| Mitochondrial NAD+ transporter, involved in the transport of NAD+ into the mitochondria [Komagataella pastoris GS115] emb
Niben101Scf03985g04021.1	1.32383	0.000169188	1893.37	AT5G41800.1	IPR013057 (Amino acid transporter, transmembrane)		Transmembrane amino acid transporter family protein LENGTH=452
Niben101Scf00496g01001.1	1.32379	1.8821e-07	10385.5	sp|Q9XF97|RL4_PRUAR	IPR002136 (Ribosomal protein L4/L1e), IPR023574 (Ribosomal protein L4 domain), IPR025755 (60S ribosomal protein L4, C-terminal domain)	GO:0003735 (structural constituent of ribosome), GO:0005840 (ribosome), GO:0006412 (translation)	60S ribosomal protein L4
Niben101Scf06493g00022.1	1.32331	2.18769e-06	6769.03	sp|Q9SRU2|BIG_ARATH	IPR000433 (Zinc finger, ZZ-type), IPR003126 (Zinc finger, N-recognin)	GO:0008270 (zinc ion binding)	Auxin transport protein BIG
Niben101Scf11790g01008.1	1.31896	6.44298e-06	965.8	AT1G73190.1	IPR000425 (Major intrinsic protein), IPR023271 (Aquaporin-like)	GO:0005215 (transporter activity), GO:0006810 (transport), GO:0016020 (membrane)	Aquaporin-like superfamily protein LENGTH=268
Niben101Scf12154g01009.1	1.31843	1.25077e-05	145419	sp|Q4R888|HS71L_MACFA	IPR013126 (Heat shock protein 70 family), IPR029047 (Heat shock protein 70kD, peptide-binding domain), IPR029048 (Heat shock protein 70kD, C-terminal domain)		Heat shock 70 kDa protein 1-like
Niben101Scf07778g03007.1	1.31744	0.000255078	67.8172	gb|AES95297.2|	IPR013187 (F-box associated domain, type 3)		F-box protein interaction domain protein [Medicago truncatula]
Niben101Scf05437g06007.1	1.31706	3.32638e-07	209.227	sp|A8MT69|CENPX_HUMAN	IPR018552 (Centromere protein X)	GO:0006281 (DNA repair), GO:0051382 (kinetochore assembly)	Centromere protein X
Niben101Scf02558g00023.1	1.31489	9.10369e-06	1904.11	sp|Q9SP35|TI172_ARATH	IPR003397 (Mitochondrial inner membrane translocase subunit Tim17/Tim22/Tim23/peroxisomal protein PMP24)	GO:0005744 (mitochondrial inner membrane presequence translocase complex), GO:0006886 (intracellular protein transport), GO:0015450 (P-P-bond-hydrolysis-driven protein transmembrane transporter activity)	Mitochondrial import inner membrane translocase subunit TIM17-2
Niben101Scf01477g00014.1	1.31414	0.000491147	90.7399	AT2G16030.1	IPR029063 (S-adenosyl-L-methionine-dependent methyltransferase)	GO:0008152 (metabolic process), GO:0008168 (methyltransferase activity)	S-adenosyl-L-methionine-dependent methyltransferases superfamily protein LENGTH=231
Niben101Scf39364g00010.1	1.31282	2.4486e-05	19194.1	AT2G17840.1	IPR009686 (Senescence/spartin-associated)		Senescence/dehydration-associated protein-related LENGTH=452
Niben101Scf04083g01004.1	1.30871	9.19554e-07	1948.77	gb|KEH39727.1|	IPR028457 (ABI family)		ABIL1-like protein [Medicago truncatula]
Niben101Scf13118g00003.1	1.3084	3.27797e-06	1363.69	AT3G53520.4	IPR001509 (NAD-dependent epimerase/dehydratase, N-terminal domain), IPR016040 (NAD(P)-binding domain)	GO:0003824 (catalytic activity), GO:0050662 (coenzyme binding)	UDP-glucuronic acid decarboxylase 1 LENGTH=458
Niben101Scf02807g10009.1	1.30661	0.000645207	201.817	gb|AES65140.2|	IPR008889 (VQ)		VQ motif protein [Medicago truncatula]
Niben101Scf01463g07019.1	1.30077	0.000555729	1951.69	sp|Q9DC07|LNEBL_MOUSE	IPR001781 (Zinc finger, LIM-type)	GO:0008270 (zinc ion binding)	LIM zinc-binding domain-containing Nebulette
Niben101Scf01269g01018.1	1.30075	1.08983e-05	273.382	sp|Q9SZ42|FAD4_ARATH	IPR019547 (B-domain containing protein Kua)		Fatty acid desaturase 4, chloroplastic
Niben101Scf01235g00018.1	1.29975	6.20114e-11	2243.11	sp|B0K590|BIOF_THEPX	IPR015424 (Pyridoxal phosphate-dependent transferase)	GO:0003824 (catalytic activity), GO:0009058 (biosynthetic process), GO:0030170 (pyridoxal phosphate binding)	8-amino-7-oxononanoate synthase
Niben101Scf04950g06001.1	1.29836	1.04075e-12	844.461	gb|ACG26510.1|			FIP1 [Zea mays]
Niben101Scf00949g01013.1	1.29829	6.25601e-07	5949.56	AT3G44750.1			histone deacetylase 3 LENGTH=245
Niben101Scf05381g03010.1	1.29565	3.40299e-07	3101.39	AT3G22970.1	IPR006502 (Protein of unknown function DUF506, plant)		Protein of unknown function (DUF506) LENGTH=370
Niben101Scf02357g00006.1	1.29483	8.83025e-06	1873.77	AT3G58790.1	IPR002495 (Glycosyl transferase, family 8), IPR029044 (Nucleotide-diphospho-sugar transferases)	GO:0016757 (transferase activity, transferring glycosyl groups), GO:0047262 (polygalacturonate 4-alpha-galacturonosyltransferase activity)	galacturonosyltransferase 15 LENGTH=540
Niben101Scf02502g15014.1	1.29404	2.63991e-06	3650.36	sp|O65743|RL24_CICAR	IPR000988 (Ribosomal protein L24e-related), IPR023441 (Ribosomal protein L24e domain), IPR023442 (Ribosomal protein L24e, conserved site)		60S ribosomal protein L24
Niben101Scf06123g04010.1	1.29364	9.3188e-05	55.5022	AT2G37180.1	IPR000425 (Major intrinsic protein), IPR023271 (Aquaporin-like)	GO:0005215 (transporter activity), GO:0006810 (transport), GO:0016020 (membrane)	Aquaporin-like superfamily protein LENGTH=285
Niben101Ctg05021g00002.1	1.29173	2.57787e-08	2249.35	sp|B9JZ87|DNAK_AGRVS	IPR013126 (Heat shock protein 70 family)		Chaperone protein DnaK
Niben101Scf04830g00009.1	1.29094	0.000558128	78.3937	sp|Q9SUF9|PP305_ARATH	IPR002885 (Pentatricopeptide repeat)		Pentatricopeptide repeat-containing protein
Niben101Scf00372g02011.1	1.29085	1.74653e-05	84.1107	ref|XP_002313839.2|	IPR012442 (Protein of unknown function DUF1645, plant)		Calmodulin-binding family protein [Populus trichocarpa] gb|EEE87794.2| Calmodulin-binding family protein [Populus trichocarpa]
Niben101Scf04801g01004.1	1.28966	0.00012532	1379.5	sp|Q3UHJ8|RNF44_MOUSE	IPR013083 (Zinc finger, RING/FYVE/PHD-type)	GO:0005515 (protein binding), GO:0008270 (zinc ion binding)	RING finger protein 44
Niben101Scf15418g00003.1	1.28646	2.07223e-14	423.122	AT1G71850.1	IPR021099 (Plant organelle RNA recognition domain)		Ubiquitin carboxyl-terminal hydrolase family protein LENGTH=470
Niben101Scf06190g03006.1	1.28325	0.000970293	150.855	AT1G15760.1	IPR013761 (Sterile alpha motif/pointed domain)	GO:0005515 (protein binding)	Sterile alpha motif (SAM) domain-containing protein LENGTH=202
Niben101Scf05566g04007.1	1.28038	0.000932655	2142.08	sp|Q9SJZ2|PER17_ARATH	IPR010255 (Haem peroxidase)	GO:0004601 (peroxidase activity), GO:0006979 (response to oxidative stress), GO:0020037 (heme binding), GO:0055114 (oxidation-reduction process)	Peroxidase 17
Niben101Scf05588g10009.1	1.27971	1.08509e-09	3154.49	sp|O24606|EIN3_ARATH			Protein ETHYLENE INSENSITIVE 3
Niben101Scf03341g00002.1	1.27958	1.96455e-09	1028.15	AT1G53780.2	IPR003959 (ATPase, AAA-type, core), IPR021911 (ATPase family AAA domain-containing protein 3, domain of unknown function DUF3523), IPR027417 (P-loop containing nucleoside triphosphate hydrolase)	GO:0005524 (ATP binding)	peptidyl-prolyl cis-trans isomerases;hydrolases;nucleoside-triphosphatases;ATP binding;nucleotide binding;ATPases LENGTH=620
Niben101Scf07728g02006.1	1.27817	0.00016941	105.359	sp|Q9T048|DRL27_ARATH	IPR002182 (NB-ARC), IPR027417 (P-loop containing nucleoside triphosphate hydrolase)	GO:0043531 (ADP binding)	Disease resistance protein
Niben101Scf05950g01001.1	1.27788	0.00028366	13627.2	sp|A8MQA2|NLTPD_ARATH	IPR016140 (Bifunctional inhibitor/plant lipid transfer protein/seed storage helical domain)		Non-specific lipid-transfer protein 13
Niben101Scf20521g00003.1	1.27728	1.00312e-10	224.986	ref|NP_001061336.1|			product [Oryza sativa Japonica Group]
Niben101Scf06249g00008.1	1.2765	3.24588e-06	615.05	sp|Q9LQ02|NRPD1_ARATH	IPR015801 (Copper amine oxidase, N2/N3-terminal), IPR021602 (Protein of unknown function DUF3223)	GO:0005507 (copper ion binding), GO:0009308 (amine metabolic process), GO:0048038 (quinone binding)	DNA-directed RNA polymerase IV subunit 1
Niben101Scf10423g00001.1	1.27593	1.29456e-05	139.575	AT5G20810.2	IPR003676 (Auxin-induced protein, ARG7)		SAUR-like auxin-responsive protein family LENGTH=190
Niben101Scf05969g01002.1	1.27551	0.000112078	1071.31	sp|Q6NRY2|NOL6_XENLA	IPR005554 (Nrap protein)		Nucleolar protein 6
Niben101Scf24868g00004.1	1.27534	5.54229e-08	1238.6	sp|P63162|RSMN_HUMAN	IPR010920 (Like-Sm (LSM) domain), IPR017131 (Small ribonucleoprotein associated, SmB/SmN)		Small nuclear ribonucleoprotein-associated protein N
Niben101Scf08446g00026.1	1.27469	1.69004e-07	900.347	sp|A2XW69|BRE1A_ORYSI	IPR013083 (Zinc finger, RING/FYVE/PHD-type)	GO:0005515 (protein binding), GO:0008270 (zinc ion binding)	E3 ubiquitin-protein ligase BRE1-like 1
Niben101Scf06412g01004.1	1.27462	1.10962e-12	2793.49	sp|Q8VYR7|BOR1_ARATH	IPR003020 (Bicarbonate transporter, eukaryotic)	GO:0005452 (inorganic anion exchanger activity), GO:0006820 (anion transport), GO:0016020 (membrane), GO:0016021 (integral component of membrane)	Boron transporter 1
Niben101Scf01669g00001.1	1.27159	0.000696021	5689.53	sp|Q8R2P1|KLH25_MOUSE	IPR001810 (F-box domain), IPR015916 (Galactose oxidase, beta-propeller)	GO:0005515 (protein binding)	Kelch-like protein 25
Niben101Scf08926g07004.1	1.27157	1.28169e-05	1203.26	AT3G08640.1	IPR021825 (Protein of unknown function DUF3411, plant)		Protein of unknown function (DUF3411) LENGTH=337
Niben101Scf01455g01012.1	1.26814	2.69803e-05	248.969	sp|Q9SYZ9|TAF8_ARATH	IPR006565 (Bromodomain transcription factor), IPR009072 (Histone-fold)	GO:0046982 (protein heterodimerization activity)	Transcription initiation factor TFIID subunit 8
Niben101Scf02465g00004.1	1.26744	9.74609e-06	580.424	sp|Q54UK0|PLDA_DICDI	IPR015679 (Phospholipase D family), IPR024632 (Phospholipase D, C-terminal)	GO:0003824 (catalytic activity), GO:0004630 (phospholipase D activity), GO:0005509 (calcium ion binding), GO:0005515 (protein binding), GO:0008152 (metabolic process), GO:0016020 (membrane), GO:0046470 (phosphatidylcholine metabolic process)	Phospholipase D A
Niben101Scf01182g01002.1	1.266	2.39469e-06	4737.61	sp|Q9XEG7|RS3A_TORRU	IPR001593 (Ribosomal protein S3Ae)		40S ribosomal protein S3a
Niben101Scf03868g01015.1	1.26516	2.41909e-08	1448.94	AT1G13380.1	IPR009606 (Protein of unknown function DUF1218)		Protein of unknown function (DUF1218) LENGTH=188
Niben101Scf04639g06007.1	1.26396	0.000718022	102026	sp|Q01520|EF1A_PODAS	IPR004539 (Translation elongation factor EF1A, eukaryotic/archaeal), IPR009000 (Translation protein, beta-barrel domain), IPR009001 (Translation elongation factor EF1A/initiation factor IF2gamma, C-terminal), IPR027417 (P-loop containing nucleoside tripho	GO:0003746 (translation elongation factor activity), GO:0003924 (GTPase activity), GO:0005525 (GTP binding), GO:0005737 (cytoplasm), GO:0006414 (translational elongation)	Elongation factor 1-alpha
Niben101Scf02325g03023.1	1.26336	0.000517165	89.9937	sp|P59280|KLHL8_MOUSE	IPR015916 (Galactose oxidase, beta-propeller)		Kelch-like protein 8
Niben101Scf01752g10011.1	1.26307	0.000106404	1274.05	sp|Q08069|RS8_MAIZE	IPR022309 (Ribosomal protein S8e/ribosomal biogenesis NSA2)	GO:0003735 (structural constituent of ribosome), GO:0005622 (intracellular), GO:0005840 (ribosome), GO:0006412 (translation)	40S ribosomal protein S8
Niben101Scf09015g02007.1	1.26305	8.98974e-06	9142.93	ref|XP_002893920.1|			expressed protein [Arabidopsis lyrata subsp. lyrata] gb|EFH70179.1| expressed protein [Arabidopsis lyrata subsp. lyrata]
Niben101Scf03903g02005.1	1.26065	9.59846e-05	52.1109	sp|O23337|PP311_ARATH	IPR002885 (Pentatricopeptide repeat)		Pentatricopeptide repeat-containing protein
Niben101Scf00753g01002.1	1.25926	6.15429e-14	2741.11	emb|CDY65134.1|			BnaAnng20250D [Brassica napus]
Niben101Scf13525g00018.1	1.25837	1.66676e-12	492.819	sp|P53632|PAP2_YEAST			Poly(A) RNA polymerase protein 2
Niben101Scf00116g02008.1	1.2549	8.42695e-06	360.319	AT4G05110.1	IPR002259 (Equilibrative nucleoside transporter), IPR020846 (Major facilitator superfamily domain)	GO:0005337 (nucleoside transmembrane transporter activity), GO:0006810 (transport), GO:0016021 (integral component of membrane)	equilibrative nucleoside transporter 6 LENGTH=418
Niben101Scf06444g02001.1	1.2513	0.000112182	2921.01	sp|O80341|EF102_ARATH	IPR016177 (DNA-binding domain)	GO:0003677 (DNA binding), GO:0003700 (sequence-specific DNA binding transcription factor activity), GO:0006355 (regulation of transcription, DNA-templated)	Ethylene-responsive transcription factor 5
Niben101Scf04607g07008.1	1.24939	3.24588e-06	298.165	sp|Q09174|GMA12_SCHPO	IPR008630 (Galactosyl transferase)	GO:0016021 (integral component of membrane), GO:0016758 (transferase activity, transferring hexosyl groups)	Alpha-1,2-galactosyltransferase
Niben101Scf11424g00006.1	1.24926	3.60746e-11	1480.27	sp|Q54Q31|PHB2_DICDI	IPR001107 (Band 7 protein)	GO:0016020 (membrane)	Prohibitin-2
Niben101Scf04703g11023.1	1.24868	0.000449645	1304.87	sp|P62302|RS13_SOYBN	IPR000589 (Ribosomal protein S15), IPR012606 (Ribosomal protein S13/S15, N-terminal)	GO:0003735 (structural constituent of ribosome), GO:0005622 (intracellular), GO:0005840 (ribosome), GO:0006412 (translation)	40S ribosomal protein S13
Niben101Scf07459g00016.1	1.24734	6.70295e-07	333.906	AT3G61050.1	IPR000008 (C2 domain)	GO:0005515 (protein binding)	Calcium-dependent lipid-binding (CaLB domain) family protein LENGTH=510
Niben101Scf00352g02001.1	1.24551	0.000243863	997.053	gb|AES89913.2|	IPR009057 (Homeodomain-like), IPR025756 (MYB-CC type transcription factor, LHEQLE-containing domain)	GO:0003677 (DNA binding), GO:0003682 (chromatin binding)	myb-like transcription factor family protein [Medicago truncatula]
Niben101Scf08544g01001.1	1.24439	8.05425e-05	1002.5	sp|Q97BX2|RL22_THEVO	IPR001063 (Ribosomal protein L22/L17)	GO:0003735 (structural constituent of ribosome), GO:0005622 (intracellular), GO:0005840 (ribosome), GO:0006412 (translation), GO:0015934 (large ribosomal subunit)	50S ribosomal protein L22
Niben101Scf12526g00012.1	1.24304	5.49272e-05	145.732	ref|XP_002521723.1|	IPR009057 (Homeodomain-like)	GO:0003677 (DNA binding)	DNA binding protein, putative [Ricinus communis] gb|EEF40710.1| DNA binding protein, putative [Ricinus communis]
Niben101Scf17044g01002.1	1.2428	0.000474094	2931.98	gb|KEH20821.1|	IPR003594 (Histidine kinase-like ATPase, C-terminal domain)		ATP/DNA-binding protein [Medicago truncatula]
Niben101Scf05368g06020.1	1.2412	1.37442e-07	1688.55	sp|O82647|PDC1_ARATH	IPR011766 (Thiamine pyrophosphate enzyme, C-terminal TPP-binding), IPR012001 (Thiamine pyrophosphate enzyme, N-terminal TPP-binding domain), IPR029035 (DHS-like NAD/FAD-binding domain), IPR029061 (Thiamin diphosphate-binding fold)	GO:0003824 (catalytic activity), GO:0030976 (thiamine pyrophosphate binding)	Pyruvate decarboxylase 1
Niben101Scf03425g04002.1	1.24041	3.76096e-13	1516.02	AT1G71850.1	IPR021099 (Plant organelle RNA recognition domain)		Ubiquitin carboxyl-terminal hydrolase family protein LENGTH=470
Niben101Scf06654g02004.1	1.23934	1.86242e-06	1106.98	sp|Q9C5E5|DGK5_ARATH	IPR016064 (ATP-NAD kinase-like domain), IPR016961 (Diacylglycerol kinase, plant)	GO:0003951 (NAD+ kinase activity), GO:0004143 (diacylglycerol kinase activity), GO:0007205 (protein kinase C-activating G-protein coupled receptor signaling pathway), GO:0008152 (metabolic process)	Diacylglycerol kinase 5
Niben101Scf01392g03014.1	1.23703	0.000160128	426.699	AT1G64620.1	IPR003851 (Zinc finger, Dof-type)	GO:0003677 (DNA binding), GO:0006355 (regulation of transcription, DNA-templated)	Dof-type zinc finger DNA-binding family protein LENGTH=352
Niben101Scf02006g04006.1	1.23579	8.27956e-07	1406.4	sp|P36049|EBP2_YEAST	IPR008610 (Eukaryotic rRNA processing)		rRNA-processing protein EBP2
Niben101Scf05283g00018.1	1.23396	4.99027e-09	731.717	sp|P83774|GBLP_CANAL	IPR015943 (WD40/YVTN repeat-like-containing domain), IPR020472 (G-protein beta WD-40 repeat)	GO:0005515 (protein binding)	Guanine nucleotide-binding protein subunit beta-like protein
Niben101Scf02819g05020.1	1.23286	9.08966e-05	58.7191	sp|Q5F3R2|KDM5B_CHICK	IPR003347 (JmjC domain)		Lysine-specific demethylase 5B
Niben101Scf01847g08012.1	1.23283	0.000465544	1796	sp|O54310|CSP_THEMA	IPR001878 (Zinc finger, CCHC-type), IPR012340 (Nucleic acid-binding, OB-fold)	GO:0003676 (nucleic acid binding), GO:0003677 (DNA binding), GO:0006355 (regulation of transcription, DNA-templated), GO:0008270 (zinc ion binding)	Cold shock-like protein
Niben101Scf11757g03005.1	1.23088	7.1429e-08	323.879	sp|O65399|E131_ARATH	IPR012946 (X8 domain)		Glucan endo-1,3-beta-glucosidase 1
Niben101Scf02133g04004.1	1.2287	1.24483e-12	1850.09	ref|XP_007042981.1|			Dentin sialoph -related, putative isoform 5 [Theobroma cacao]
Niben101Scf02296g00017.1	1.22814	1.17665e-05	863.623	sp|Q9LK24|FB327_ARATH	IPR001810 (F-box domain), IPR017900 (4Fe-4S ferredoxin, iron-sulphur binding, conserved site)	GO:0005515 (protein binding)	F-box protein
Niben101Scf00245g02003.1	1.22765	0.000367069	94.9798	sp|Q9SUD8|PP340_ARATH	IPR002885 (Pentatricopeptide repeat), IPR011990 (Tetratricopeptide-like helical domain)	GO:0005515 (protein binding)	Pentatricopeptide repeat-containing protein
Niben101Scf04387g01036.1	1.22667	8.05425e-05	3094.16	sp|Q6UNT2|RL5_CUCSA	IPR005484 (Ribosomal protein L18/L5), IPR025607 (Ribosomal protein L5 eukaryotic/L18 archaeal, C-terminal)	GO:0003735 (structural constituent of ribosome), GO:0005622 (intracellular), GO:0005840 (ribosome), GO:0006412 (translation), GO:0008097 (5S rRNA binding)	60S ribosomal protein L5
Niben101Scf04292g11008.1	1.22586	0.000441011	4599.74	AT5G56350.1	IPR001697 (Pyruvate kinase)	GO:0000287 (magnesium ion binding), GO:0003824 (catalytic activity), GO:0004743 (pyruvate kinase activity), GO:0006096 (glycolytic process), GO:0030955 (potassium ion binding)	Pyruvate kinase family protein LENGTH=498
Niben101Scf04337g01005.1	1.225	0.000113086	615.913	sp|O80340|ERF78_ARATH	IPR016177 (DNA-binding domain)	GO:0003677 (DNA binding), GO:0003700 (sequence-specific DNA binding transcription factor activity), GO:0006355 (regulation of transcription, DNA-templated)	Ethylene-responsive transcription factor 4
Niben101Scf18273g00005.1	1.22442	4.8181e-07	647.804	gb|KEH37885.1|			transmembrane protein, putative [Medicago truncatula]
Niben101Scf02463g01009.1	1.22381	1.96924e-12	754.875	sp|Q3E911|PP400_ARATH	IPR002885 (Pentatricopeptide repeat), IPR011990 (Tetratricopeptide-like helical domain)	GO:0005515 (protein binding)	Pentatricopeptide repeat-containing protein
Niben101Scf01126g03004.1	1.22011	3.45365e-05	1544.56	sp|Q8LG10|GAT15_ARATH	IPR013088 (Zinc finger, NHR/GATA-type)	GO:0003700 (sequence-specific DNA binding transcription factor activity), GO:0006355 (regulation of transcription, DNA-templated), GO:0008270 (zinc ion binding), GO:0043565 (sequence-specific DNA binding)	GATA transcription factor 15
Niben101Scf09387g04001.1	1.21822	8.55142e-06	154.966	AT3G60690.1	IPR003676 (Auxin-induced protein, ARG7)		SAUR-like auxin-responsive protein family LENGTH=170
Niben101Scf00870g00001.1	1.21768	0.00025953	68.7501	sp|Q9SHV1|GLR22_ARATH	IPR017103 (Ionotropic glutamate receptor, plant), IPR028082 (Periplasmic binding protein-like I)	GO:0004970 (ionotropic glutamate receptor activity), GO:0016020 (membrane)	Glutamate receptor 2.2
Niben101Scf17336g00009.1	1.21681	1.90975e-06	400.834	AT1G49890.1	IPR007573 (Protein of unknown function DUF566)		Family of unknown function (DUF566) LENGTH=659
Niben101Scf06975g00017.1	1.21482	0.00013876	133.128	AT4G35720.1	IPR004320 (Protein of unknown function DUF241, plant)		Arabidopsis protein of unknown function (DUF241) LENGTH=325
Niben101Scf00318g02012.1	1.21464	7.4617e-05	123.524	AT3G08510.1	IPR001192 (Phosphoinositide phospholipase C family), IPR011992 (EF-hand domain pair)	GO:0004435 (phosphatidylinositol phospholipase C activity), GO:0005515 (protein binding), GO:0006629 (lipid metabolic process), GO:0007165 (signal transduction), GO:0008081 (phosphoric diester hydrolase activity), GO:0035556 (intracellular signal transduc	phospholipase C 2 LENGTH=581
Niben101Scf05952g02011.1	1.21361	0.000625654	260.206	sp|Q7L0R7|RNF44_HUMAN	IPR013083 (Zinc finger, RING/FYVE/PHD-type)		RING finger protein 44
Niben101Scf02831g01009.1	1.21262	1.42773e-06	4751.33				Unknown protein
Niben101Scf04237g00025.1	1.20807	1.73012e-06	1043.1	sp|Q7ZVR1|WDR75_DANRE	IPR015943 (WD40/YVTN repeat-like-containing domain)	GO:0005515 (protein binding)	WD repeat-containing protein 75
Niben101Scf01999g06012.1	1.20642	1.18247e-12	2668.97	sp|B9JZ87|DNAK_AGRVS	IPR002523 (Mg2+ transporter protein, CorA-like/Zinc transport protein ZntB), IPR013126 (Heat shock protein 70 family), IPR029047 (Heat shock protein 70kD, peptide-binding domain), IPR029048 (Heat shock protein 70kD, C-terminal domain)	GO:0016020 (membrane), GO:0030001 (metal ion transport), GO:0046873 (metal ion transmembrane transporter activity), GO:0055085 (transmembrane transport)	Chaperone protein DnaK
Niben101Scf00766g00013.1	1.20239	1.02144e-05	1297.18	gb|KEH20772.1|	IPR007877 (Protein of unknown function DUF707)		lysine ketoglutarate reductase trans-splicing protein [Medicago truncatula]
Niben101Ctg01820g00001.1	1.20183	3.11753e-13	969.859	sp|A5FZ19|DNAK_ACICJ	IPR013126 (Heat shock protein 70 family)		Chaperone protein DnaK
Niben101Scf05011g01016.1	1.20073	0.00038352	717.002	sp|Q9LKJ1|HIBC1_ARATH	IPR001753 (Crotonase superfamily), IPR029045 (ClpP/crotonase-like domain)	GO:0003824 (catalytic activity), GO:0008152 (metabolic process)	3-hydroxyisobutyryl-CoA hydrolase 1
Niben101Scf00616g02011.1	1.19946	1.21739e-15	1344.45	sp|Q9CAJ9|Y1385_ARATH	IPR000210 (BTB/POZ-like)	GO:0005515 (protein binding)	BTB/POZ domain-containing protein
Niben101Scf04882g00001.1	1.19925	0.000129791	1303.3	sp|P28178|PK2_DICDI	IPR011009 (Protein kinase-like domain)	GO:0004672 (protein kinase activity), GO:0004674 (protein serine/threonine kinase activity), GO:0005524 (ATP binding), GO:0006468 (protein phosphorylation), GO:0016772 (transferase activity, transferring phosphorus-containing groups)	Protein kinase 2
Niben101Scf02819g00004.1	1.19857	0.000218787	3617.26	sp|Q9XI36|MBD10_ARATH	IPR016177 (DNA-binding domain)	GO:0003677 (DNA binding), GO:0005634 (nucleus)	Methyl-CpG-binding domain-containing protein 10
Niben101Scf05389g00010.1	1.1979	5.70777e-06	72147.6	sp|P34930|HS71A_PIG	IPR013126 (Heat shock protein 70 family), IPR029047 (Heat shock protein 70kD, peptide-binding domain), IPR029048 (Heat shock protein 70kD, C-terminal domain)		Heat shock 70 kDa protein 1A
Niben101Scf02583g00004.1	1.19573	6.79373e-06	1282.86	AT2G37710.1	IPR011009 (Protein kinase-like domain), IPR013320 (Concanavalin A-like lectin/glucanase domain)	GO:0004672 (protein kinase activity), GO:0004674 (protein serine/threonine kinase activity), GO:0005524 (ATP binding), GO:0006468 (protein phosphorylation), GO:0016772 (transferase activity, transferring phosphorus-containing groups), GO:0030246 (carbohyd	receptor lectin kinase LENGTH=675
Niben101Scf04627g02003.1	1.19509	4.63583e-05	2458.76	ref|XP_003611587.1|	IPR023614 (Porin domain), IPR027246 (Eukaryotic porin/Tom40)	GO:0005741 (mitochondrial outer membrane), GO:0055085 (transmembrane transport)	Mitochondrial outer membrane protein porin [Medicago truncatula] gb|AES94545.1| porin/voltage-dependent anion-selective channel protein [Medicago truncatula] gb|AFK34790.1| unknown [Medicago truncatula]
Niben101Scf03644g00003.1	1.19235	0.000177913	725.23	AT4G02050.1	IPR005828 (General substrate transporter), IPR020846 (Major facilitator superfamily domain)	GO:0005215 (transporter activity), GO:0016020 (membrane), GO:0016021 (integral component of membrane), GO:0022857 (transmembrane transporter activity), GO:0022891 (substrate-specific transmembrane transporter activity), GO:0055085 (transmembrane transport	sugar transporter protein 7 LENGTH=513
Niben101Scf11723g02017.1	1.19218	1.07741e-05	2453.26	sp|Q6L545|GID1_ORYSJ	IPR029058 (Alpha/Beta hydrolase fold)	GO:0008152 (metabolic process), GO:0016787 (hydrolase activity)	Gibberellin receptor GID1
Niben101Scf05043g02001.1	1.19205	5.64514e-05	116.51	sp|Q86TV6|TTC7B_HUMAN	IPR011990 (Tetratricopeptide-like helical domain)	GO:0005515 (protein binding)	Tetratricopeptide repeat protein 7B
Niben101Scf06949g02020.1	1.19127	2.83678e-13	1539.71	sp|Q5S1U6|IFRD1_PIG	IPR007701 (Interferon-related developmental regulator, N-terminal)		Interferon-related developmental regulator 1
Niben101Scf08020g03004.1	1.19023	7.35722e-07	166.621	sp|Q9ZMH1|CLPB_HELPJ	IPR004176 (Clp, N-terminal), IPR023150 (Double Clp-N motif), IPR027417 (P-loop containing nucleoside triphosphate hydrolase)	GO:0019538 (protein metabolic process)	Chaperone protein ClpB
Niben101Scf21125g00005.1	1.18822	4.2973e-08	372.067	sp|Q54GX7|ACT10_DICDI	IPR004000 (Actin family)	GO:0005524 (ATP binding), GO:0005856 (cytoskeleton), GO:0005885 (Arp2/3 protein complex), GO:0030833 (regulation of actin filament polymerization), GO:0034314 (Arp2/3 complex-mediated actin nucleation)	Actin-10
Niben101Scf05822g04006.1	1.18718	1.80718e-05	3861.44	AT5G01990.1	IPR004776 (Auxin efflux carrier)	GO:0016021 (integral component of membrane), GO:0055085 (transmembrane transport)	Auxin efflux carrier family protein LENGTH=431
Niben101Scf04077g06001.1	1.18654	0.000123517	85.1945				Unknown protein
Niben101Scf02809g00008.1	1.18546	5.42309e-06	155.994	emb|CDY50332.1|	IPR012862 (Protein of unknown function DUF1635)		BnaA10g13650D [Brassica napus]
Niben101Scf02828g03022.1	1.18536	0.000487329	1840.63				Unknown protein
Niben101Scf06094g02017.1	1.18529	1.74472e-05	412.146	AT1G05280.1	IPR006740 (Protein of unknown function DUF604)		Protein of unknown function (DUF604) LENGTH=461
Niben101Scf05932g05010.1	1.18522	0.000205329	507.487	sp|B6JYI7|FEN1_SCHJY	IPR002421 (5'-3' exonuclease, N-terminal), IPR006085 (XPG N-terminal), IPR006086 (XPG-I domain), IPR023426 (Flap structure-specific endonuclease), IPR029060 (PIN domain-like)	GO:0003677 (DNA binding), GO:0003824 (catalytic activity), GO:0004518 (nuclease activity), GO:0006281 (DNA repair), GO:0016788 (hydrolase activity, acting on ester bonds)	Flap endonuclease 1
Niben101Scf00941g06004.1	1.18499	3.26703e-05	1308.23	AT5G66600.4	IPR006869 (Domain of unknown function DUF547)		Protein of unknown function, DUF547 LENGTH=629
Niben101Scf07027g05003.1	1.18467	0.000776442	201.029	sp|O22757|MLO8_ARATH	IPR004326 (Mlo-related protein)	GO:0006952 (defense response), GO:0016021 (integral component of membrane)	MLO-like protein 8
Niben101Scf03128g02002.1	1.18382	4.67521e-05	121.794	sp|Q5R9A7|GP155_PONAB			Integral membrane protein GPR155
Niben101Scf04436g15042.1	1.1836	0.000247664	546.737	sp|Q9LHE5|TO401_ARATH	IPR023614 (Porin domain), IPR027246 (Eukaryotic porin/Tom40)	GO:0005741 (mitochondrial outer membrane), GO:0055085 (transmembrane transport)	Mitochondrial import receptor subunit TOM40-1
Niben101Scf24384g00009.1	1.18359	1.67398e-07	5189.83	sp|P92985|RBP1C_ARATH	IPR011993 (Pleckstrin homology-like domain)	GO:0046907 (intracellular transport)	Ran-binding protein 1 homolog c
Niben101Scf09997g00023.1	1.18306	0.000405078	4255.41	sp|P28011|AAT1_MEDSA	IPR000796 (Aspartate/other aminotransferase), IPR015424 (Pyridoxal phosphate-dependent transferase)	GO:0003824 (catalytic activity), GO:0006520 (cellular amino acid metabolic process), GO:0008483 (transaminase activity), GO:0009058 (biosynthetic process), GO:0030170 (pyridoxal phosphate binding)	Aspartate aminotransferase 1
Niben101Scf07945g01008.1	1.18246	0.000370293	74.6776	sp|Q9LS72|PP261_ARATH	IPR002885 (Pentatricopeptide repeat), IPR011990 (Tetratricopeptide-like helical domain)	GO:0005515 (protein binding)	Pentatricopeptide repeat-containing protein
Niben101Scf13455g00002.1	1.18114	1.11922e-05	779.16				Unknown protein
Niben101Scf01002g02005.1	1.18057	0.000167423	23679.6	sp|Q9N1Q9|CABP2_BOVIN	IPR004837 (Sodium/calcium exchanger membrane region), IPR011992 (EF-hand domain pair)	GO:0005509 (calcium ion binding), GO:0016021 (integral component of membrane), GO:0055085 (transmembrane transport)	Calcium-binding protein 2
Niben101Scf07008g01010.1	1.18005	3.47114e-08	1777.34	AT1G15230.1			unknown protein; FUNCTIONS IN: molecular_function unknown; INVOLVED IN: biological_process unknown; LOCATED IN: cellular_component unknown; EXPRESSED IN: 24 plant structures; EXPRESSED DURING: 15 growth stages; Has 26 Blast hits to 26 proteins in 12 speci
Niben101Scf00944g06005.1	1.17878	5.34403e-06	2756.61	sp|Q9T043|RL142_ARATH	IPR002784 (Ribosomal protein L14), IPR008991 (Translation protein SH3-like domain)	GO:0003735 (structural constituent of ribosome), GO:0005622 (intracellular), GO:0005840 (ribosome), GO:0006412 (translation)	60S ribosomal protein L14-2
Niben101Scf01934g04026.1	1.17755	0.000936227	61.6674	ref|XP_007035788.1|			Nucleic acid-binding proteins superfamily isoform 3 [Theobroma cacao] gb|EOY06714.1| Nucleic acid-binding proteins superfamily isoform 3 [Theobroma cacao]
Niben101Scf01959g05002.1	1.17645	7.08641e-12	694.943	AT1G80270.1	IPR002885 (Pentatricopeptide repeat), IPR011990 (Tetratricopeptide-like helical domain)	GO:0005515 (protein binding)	PENTATRICOPEPTIDE REPEAT 596 LENGTH=596
Niben101Scf02912g00004.1	1.17629	0.000131774	7689.24	sp|Q08069|RS8_MAIZE	IPR022309 (Ribosomal protein S8e/ribosomal biogenesis NSA2)	GO:0003735 (structural constituent of ribosome), GO:0005622 (intracellular), GO:0005840 (ribosome), GO:0006412 (translation)	40S ribosomal protein S8
Niben101Scf05998g03013.1	1.17597	4.29619e-05	499.712	sp|A2RP08|MUTL_LACLM	IPR002099 (DNA mismatch repair protein family)	GO:0005524 (ATP binding), GO:0006298 (mismatch repair), GO:0030983 (mismatched DNA binding), GO:0032300 (mismatch repair complex)	DNA mismatch repair protein MutL
Niben101Scf01858g01007.1	1.17399	3.7445e-06	400.965				Unknown protein
Niben101Scf12680g03011.1	1.17375	6.14167e-09	2899.16				Unknown protein
Niben101Scf01436g01004.1	1.1731	2.83173e-08	1332.58	AT1G28280.1	IPR008889 (VQ)		VQ motif-containing protein LENGTH=247
Niben101Scf06864g00006.1	1.17262	0.000212908	180.316	ref|XP_002524663.1|			conserved hypothetical protein [Ricinus communis] gb|EEF37682.1| conserved hypothetical protein [Ricinus communis]
Niben101Scf39449g00002.1	1.17082	2.40989e-05	1844.82	sp|P36049|EBP2_YEAST	IPR008610 (Eukaryotic rRNA processing)		rRNA-processing protein EBP2
Niben101Scf01374g07010.1	1.17029	7.9838e-07	105.244	gb|AET01484.2|	IPR008480 (Protein of unknown function DUF761, plant)		Avr9/Cf-9 rapidly elicited protein [Medicago truncatula]
Niben101Scf01520g08013.1	1.16924	2.16656e-05	382.233	sp|O17917|RN113_CAEEL	IPR013083 (Zinc finger, RING/FYVE/PHD-type)	GO:0005515 (protein binding), GO:0008270 (zinc ion binding)	RING finger protein 113 homolog
Niben101Scf05063g04009.1	1.16602	0.00016016	2689.7	AT1G19110.1	IPR002035 (von Willebrand factor, type A)		inter-alpha-trypsin inhibitor heavy chain-related LENGTH=754
Niben101Scf14009g00002.1	1.1652	6.40723e-08	2360.08	AT1G58470.1	IPR012677 (Nucleotide-binding alpha-beta plait domain)	GO:0000166 (nucleotide binding), GO:0003676 (nucleic acid binding)	RNA-binding protein 1 LENGTH=360
Niben101Scf10259g00005.1	1.1644	0.000101447	130.516	gb|ABA98345.2|	IPR008972 (Cupredoxin)		Plastocyanin-like domain containing protein, expressed [Oryza sativa Japonica Group]
Niben101Scf02227g00003.1	1.16308	3.15737e-06	7403.23	sp|Q9SF40|RL4A_ARATH	IPR002136 (Ribosomal protein L4/L1e), IPR023574 (Ribosomal protein L4 domain), IPR025755 (60S ribosomal protein L4, C-terminal domain)	GO:0003735 (structural constituent of ribosome), GO:0005840 (ribosome), GO:0006412 (translation)	60S ribosomal protein L4-1
Niben101Scf06641g01005.1	1.1623	9.82791e-09	2713.56	sp|Q9H0A0|NAT10_HUMAN	IPR000182 (GNAT domain), IPR007807 (Helicase domain), IPR013562 (Domain of unknown function DUF1726), IPR027992 (Possible tRNA binding domain)	GO:0008080 (N-acetyltransferase activity)	N-acetyltransferase 10
Niben101Scf02156g02014.1	1.16169	0.00087293	1121.54	sp|P28769|TCPA_ARATH	IPR002423 (Chaperonin Cpn60/TCP-1), IPR027409 (GroEL-like apical domain), IPR027410 (TCP-1-like chaperonin intermediate domain), IPR027413 (GroEL-like equatorial domain)	GO:0005524 (ATP binding), GO:0006457 (protein folding), GO:0044267 (cellular protein metabolic process), GO:0051082 (unfolded protein binding)	T-complex protein 1 subunit alpha
Niben101Scf00095g05001.1	1.16114	2.95005e-06	942.974	sp|Q9P2G9|KLHL8_HUMAN	IPR015915 (Kelch-type beta propeller)	GO:0005515 (protein binding)	Kelch-like protein 8
Niben101Scf08195g07021.1	1.1604	8.14849e-06	741.26	AT5G45660.1			unknown protein; FUNCTIONS IN: molecular_function unknown; INVOLVED IN: biological_process unknown; LOCATED IN: endomembrane system; Has 35333 Blast hits to 34131 proteins in 2444 species: Archae - 798; Bacteria - 22429; Metazoa - 974; Fungi - 991; Plants
Niben101Scf06829g03011.1	1.15848	4.2362e-05	409.569	sp|B7J5Q1|PYRD_ACIF2	IPR012135 (Dihydroorotate dehydrogenase, class 1/ 2), IPR013785 (Aldolase-type TIM barrel)	GO:0003824 (catalytic activity), GO:0004152 (dihydroorotate dehydrogenase activity), GO:0006207 ('de novo' pyrimidine nucleobase biosynthetic process), GO:0006222 (UMP biosynthetic process), GO:0016020 (membrane), GO:0055114 (oxidation-reduction process)	Dihydroorotate dehydrogenase (quinone)
Niben101Scf01494g04008.1	1.15351	0.000949318	210.823	sp|Q2KID7|OSTC_BOVIN	IPR021149 (Oligosaccharyl transferase complex, subunit OST3/OST6)		Oligosaccharyltransferase complex subunit OSTC
Niben101Scf06123g04002.1	1.15333	5.01947e-05	4259.96	AT2G37180.1	IPR000425 (Major intrinsic protein), IPR023271 (Aquaporin-like)	GO:0005215 (transporter activity), GO:0006810 (transport), GO:0016020 (membrane)	Aquaporin-like superfamily protein LENGTH=285
Niben101Scf03546g01006.1	1.15141	6.07168e-07	140.861	AT5G64360.3	IPR001623 (DnaJ domain)		Chaperone DnaJ-domain superfamily protein LENGTH=464
Niben101Scf05649g05013.1	1.15091	1.37979e-08	1276.38	sp|Q9M302|PP270_ARATH	IPR002885 (Pentatricopeptide repeat), IPR011990 (Tetratricopeptide-like helical domain)	GO:0005515 (protein binding)	Pentatricopeptide repeat-containing protein
Niben101Scf00317g07008.1	1.15063	4.99019e-07	1995.95	sp|Q182E7|DNAJ_PEPD6	IPR001623 (DnaJ domain), IPR024586 (DnaJ-like protein C11, C-terminal)		Chaperone protein DnaJ
Niben101Scf06223g00003.1	1.14906	6.44298e-06	427.637	AT2G38070.1	IPR008004 (Uncharacterised protein family UPF0503)		Protein of unknown function (DUF740) LENGTH=619
Niben101Scf00759g01006.1	1.14876	0.000445442	392.085	sp|O34358|HTRA_BACSU	IPR001940 (Peptidase S1C), IPR009003 (Trypsin-like cysteine/serine peptidase domain), IPR015724 (Serine endopeptidase DegP2)	GO:0003824 (catalytic activity), GO:0004252 (serine-type endopeptidase activity), GO:0005515 (protein binding), GO:0006508 (proteolysis)	Serine protease Do-like HtrA
Niben101Scf01013g08020.1	1.1482	4.46881e-08	220.013	emb|CDY23016.1|	IPR004158 (Protein of unknown function DUF247, plant)		BnaC07g31710D [Brassica napus]
Niben101Scf07449g00006.1	1.14804	4.80376e-05	7522.86	sp|Q8SRB0|GBLP_ENCCU	IPR015943 (WD40/YVTN repeat-like-containing domain), IPR020472 (G-protein beta WD-40 repeat)	GO:0005515 (protein binding)	Guanine nucleotide-binding protein subunit beta-like protein
Niben101Scf01051g10027.1	1.14781	0.000449463	70.4823	sp|Q8RQD1|GLND_AZOBR	IPR002912 (ACT domain)	GO:0008152 (metabolic process), GO:0016597 (amino acid binding)	Bifunctional uridylyltransferase/uridylyl-removing enzyme
Niben101Scf01314g02004.1	1.14619	6.30757e-07	830.927	AT5G25400.1	IPR004853 (Triose-phosphate transporter domain)		Nucleotide-sugar transporter family protein LENGTH=349
Niben101Scf17360g00005.1	1.14515	0.000161606	81.8402	sp|A2RVM0|TIC32_ARATH	IPR002198 (Short-chain dehydrogenase/reductase SDR)	GO:0008152 (metabolic process), GO:0016491 (oxidoreductase activity)	Short-chain dehydrogenase TIC 32, chloroplastic
Niben101Scf02922g02031.1	1.14431	2.68736e-09	1493.23	emb|CDY33789.1|	IPR008581 (Protein of unknown function DUF863, plant)		BnaA09g45950D [Brassica napus]
Niben101Scf08627g00004.1	1.14141	0.000257911	1425.85	sp|Q9ZNT3|ADF5_ARATH	IPR017904 (ADF/Cofilin/Destrin), IPR029006 (ADF-H/Gelsolin-like domain)	GO:0003779 (actin binding), GO:0005622 (intracellular), GO:0015629 (actin cytoskeleton), GO:0030042 (actin filament depolymerization)	Actin-depolymerizing factor 5
Niben101Scf03942g01002.1	1.14086	2.21614e-05	621.289	gb|KEH27184.1|	IPR008480 (Protein of unknown function DUF761, plant)		Avr9/Cf-9 rapidly elicited protein [Medicago truncatula]
Niben101Scf12045g06024.1	1.14013	0.00013257	486.532	AT3G04710.1	IPR011990 (Tetratricopeptide-like helical domain), IPR020683 (Ankyrin repeat-containing domain)	GO:0005515 (protein binding)	ankyrin repeat family protein LENGTH=456
Niben101Scf08729g02018.1	1.13931	3.13851e-07	1671.99	sp|Q6DFH9|NIP7_XENLA	IPR015947 (PUA-like domain)	GO:0003723 (RNA binding)	60S ribosome subunit biogenesis protein NIP7 homolog
Niben101Scf00428g08011.1	1.1376	1.31751e-05	1225.65	sp|P86809|NLTP2_APIGA	IPR016140 (Bifunctional inhibitor/plant lipid transfer protein/seed storage helical domain)		Non-specific lipid-transfer protein 2
Niben101Scf01980g06004.1	1.1333	0.000132279	290.661	AT1G35830.1	IPR008889 (VQ)		VQ motif-containing protein LENGTH=302
Niben101Scf05880g03007.1	1.13312	4.1346e-06	5680.92	sp|P40977|PLC1_SCHPO	IPR001192 (Phosphoinositide phospholipase C family), IPR011992 (EF-hand domain pair)	GO:0004435 (phosphatidylinositol phospholipase C activity), GO:0005515 (protein binding), GO:0006629 (lipid metabolic process), GO:0007165 (signal transduction), GO:0008081 (phosphoric diester hydrolase activity), GO:0035556 (intracellular signal transduc	1-phosphatidylinositol 4,5-bisphosphate phosphodiesterase 1
Niben101Scf08618g00005.1	1.13243	2.62794e-06	24258.4	sp|P29520|EF1A_BOMMO	IPR000795 (Elongation factor, GTP-binding domain), IPR027417 (P-loop containing nucleoside triphosphate hydrolase)	GO:0003924 (GTPase activity), GO:0005525 (GTP binding)	Elongation factor 1-alpha
Niben101Scf09315g01019.1	1.13176	0.000127487	174.42	sp|P60039|RL73_ARATH	IPR012988 (Ribosomal protein L30, N-terminal), IPR016082 (Ribosomal protein L30, ferredoxin-like fold domain)		60S ribosomal protein L7-3
Niben101Scf00294g02016.1	1.13142	0.000553616	622.624	sp|Q9LSS5|ICR3_ARATH			Interactor of constitutive active ROPs 3
Niben101Scf04375g12007.1	1.12937	0.00026469	740.757	ref|XP_007048544.1|	IPR025422 (Transcription factor TGA like domain)	GO:0006351 (transcription, DNA-templated), GO:0043565 (sequence-specific DNA binding)	TGACG-sequence-specific DNA-binding protein TGA-2.1, putative [Theobroma cacao] gb|EOX92701.1| TGACG-sequence-specific DNA-binding protein TGA-2.1, putative [Theobroma cacao]
Niben101Scf03930g05038.1	1.12813	2.45718e-16	1321.67	ref|XP_002516984.1|	IPR007148 (Small-subunit processome, Utp12), IPR011047 (Quinonprotein alcohol dehydrogenase-like superfamily), IPR015943 (WD40/YVTN repeat-like-containing domain)	GO:0005515 (protein binding)	nucleotide binding protein, putative [Ricinus communis] gb|EEF45598.1| nucleotide binding protein, putative [Ricinus communis]
Niben101Scf04096g02015.1	1.12781	1.93155e-08	1115.97	sp|Q67NK1|MUTS_SYMTH	IPR000432 (DNA mismatch repair protein MutS, C-terminal), IPR007695 (DNA mismatch repair protein MutS-like, N-terminal), IPR007696 (DNA mismatch repair protein MutS, core), IPR007860 (DNA mismatch repair protein MutS, connector domain), IPR027417 (P-loop	GO:0005524 (ATP binding), GO:0006298 (mismatch repair), GO:0030983 (mismatched DNA binding)	DNA mismatch repair protein MutS
Niben101Scf02942g00020.1	1.12579	2.73038e-05	25740.7	emb|CDY44410.1|			BnaA02g29670D [Brassica napus]
Niben101Scf06395g03014.1	1.12547	0.000132366	199.344	gb|ACG44394.1|			kinesin-like protein [Zea mays]
Niben101Scf13916g00002.1	1.12432	8.73821e-18	906.202	sp|Q6NS23|TRM11_XENLA	IPR002052 (DNA methylase, N-6 adenine-specific, conserved site), IPR016691 (tRNA guanosine-2'-O-methyltransferase, TRM11), IPR029063 (S-adenosyl-L-methionine-dependent methyltransferase)	GO:0003676 (nucleic acid binding), GO:0008168 (methyltransferase activity), GO:0032259 (methylation)	tRNA (guanine(10)-N2)-methyltransferase homolog
Niben101Scf04563g02007.1	1.12425	2.43998e-06	1895.19	sp|O65740|DEF2_CAPAN	IPR008176 (Gamma thionin)	GO:0006952 (defense response)	Defensin J1-2
Niben101Scf05845g03009.1	1.12406	0.000268067	2375.11	sp|Q9V195|RS9_PYRAB	IPR000754 (Ribosomal protein S9), IPR020568 (Ribosomal protein S5 domain 2-type fold)	GO:0003735 (structural constituent of ribosome), GO:0005840 (ribosome), GO:0006412 (translation)	30S ribosomal protein S9
Niben101Scf00202g01009.1	1.12359	1.18516e-06	394.53	AT2G39210.1	IPR010658 (Nodulin-like), IPR020846 (Major facilitator superfamily domain)		Major facilitator superfamily protein LENGTH=601
Niben101Scf23557g00013.1	1.12271	0.000441011	2770.17	sp|Q9LYK9|RS263_ARATH	IPR000892 (Ribosomal protein S26e)	GO:0003735 (structural constituent of ribosome), GO:0005622 (intracellular), GO:0005840 (ribosome), GO:0006412 (translation)	40S ribosomal protein S26-3
Niben101Scf02199g01010.1	1.12265	0.000398309	747.854	AT5G12220.1	IPR007174 (Las1-like)		las1-like family protein LENGTH=611
Niben101Scf06928g00008.1	1.12136	9.02593e-05	6545.57	AT2G37180.1	IPR000425 (Major intrinsic protein), IPR023271 (Aquaporin-like)	GO:0005215 (transporter activity), GO:0006810 (transport), GO:0016020 (membrane)	Aquaporin-like superfamily protein LENGTH=285
Niben101Scf03455g06003.1	1.11874	7.58602e-05	318.653	sp|Q9T048|DRL27_ARATH	IPR002182 (NB-ARC), IPR027417 (P-loop containing nucleoside triphosphate hydrolase)	GO:0043531 (ADP binding)	Disease resistance protein
Niben101Scf04488g00025.1	1.11564	2.44194e-06	353.064	sp|Q54BW6|TTC27_DICDI			Tetratricopeptide repeat protein 27 homolog
Niben101Scf00055g04003.1	1.11543	5.67458e-11	9926.92	sp|Q9LIG2|RLK6_ARATH	IPR001611 (Leucine-rich repeat), IPR003591 (Leucine-rich repeat, typical subtype), IPR011009 (Protein kinase-like domain), IPR013320 (Concanavalin A-like lectin/glucanase domain), IPR025875 (Leucine rich repeat 4)	GO:0004672 (protein kinase activity), GO:0005515 (protein binding), GO:0005524 (ATP binding), GO:0006468 (protein phosphorylation), GO:0016772 (transferase activity, transferring phosphorus-containing groups)	Receptor-like protein kinase
Niben101Scf03714g00012.1	1.11462	0.000135723	83.2172	sp|O49399|PP321_ARATH			Pentatricopeptide repeat-containing protein
Niben101Scf02139g02009.1	1.1146	6.81547e-05	7280.48	AT1G53780.2	IPR003959 (ATPase, AAA-type, core), IPR009010 (Aspartate decarboxylase-like domain), IPR027417 (P-loop containing nucleoside triphosphate hydrolase), IPR029067 (CDC48 domain 2-like)	GO:0005524 (ATP binding)	peptidyl-prolyl cis-trans isomerases;hydrolases;nucleoside-triphosphatases;ATP binding;nucleotide binding;ATPases LENGTH=620
Niben101Scf02339g01017.1	1.11395	5.74544e-08	3076.39	AT3G22970.1	IPR006502 (Protein of unknown function DUF506, plant)		Protein of unknown function (DUF506) LENGTH=370
Niben101Scf00326g01008.1	1.11283	1.25995e-06	331.572	AT5G06900.1	IPR001128 (Cytochrome P450)	GO:0005506 (iron ion binding), GO:0016705 (oxidoreductase activity, acting on paired donors, with incorporation or reduction of molecular oxygen), GO:0020037 (heme binding), GO:0055114 (oxidation-reduction process)	cytochrome P450, family 93, subfamily D, polypeptide 1 LENGTH=507
Niben101Scf03141g04016.1	1.11157	0.000564383	99.1423	AT1G42430.1			unknown protein; BEST Arabidopsis thaliana protein match is: unknown protein . LENGTH=426
Niben101Scf02869g02012.1	1.11119	0.000588236	422.724	sp|Q9SFC7|FB135_ARATH	IPR001810 (F-box domain), IPR017451 (F-box associated interaction domain)	GO:0005515 (protein binding)	F-box protein
Niben101Scf00117g00006.1	1.111	5.29668e-07	5248.38	sp|Q975I1|RL3_SULTO	IPR000597 (Ribosomal protein L3), IPR009000 (Translation protein, beta-barrel domain)	GO:0003735 (structural constituent of ribosome), GO:0005622 (intracellular), GO:0005840 (ribosome), GO:0006412 (translation)	50S ribosomal protein L3
Niben101Scf01139g01002.1	1.10891	7.73582e-11	1841.66	gb|ABS79378.1|	IPR008942 (ENTH/VHS), IPR011417 (AP180 N-terminal homology (ANTH) domain)	GO:0005543 (phospholipid binding)	At4g40080-like protein [Arabidopsis lyrata subsp. petraea]
Niben101Scf05583g00011.1	1.1066	0.000677718	802.129	sp|Q8TX36|RL22_METKA	IPR001063 (Ribosomal protein L22/L17)	GO:0003735 (structural constituent of ribosome), GO:0005622 (intracellular), GO:0005840 (ribosome), GO:0006412 (translation), GO:0015934 (large ribosomal subunit)	50S ribosomal protein L22
Niben101Scf02658g01005.1	1.10637	0.000219793	843.609	sp|Q41188|CSP2_ARATH	IPR012340 (Nucleic acid-binding, OB-fold)	GO:0003676 (nucleic acid binding), GO:0003677 (DNA binding), GO:0006355 (regulation of transcription, DNA-templated)	Cold shock protein 2
Niben101Scf11497g02010.1	1.10624	0.000559575	92.1047	AT2G31940.1			unknown protein; INVOLVED IN: biological_process unknown; LOCATED IN: endomembrane system; EXPRESSED IN: 16 plant structures; EXPRESSED DURING: 6 growth stages; BEST Arabidopsis thaliana protein match is: unknown protein . LENGTH=120
Niben101Scf09248g03001.1	1.10446	5.27507e-07	164.673	sp|Q9LFC5|PP360_ARATH	IPR002885 (Pentatricopeptide repeat)		Pentatricopeptide repeat-containing protein
Niben101Scf00271g06002.1	1.10425	6.57389e-07	1958.13	sp|Q14376|GALE_HUMAN	IPR001509 (NAD-dependent epimerase/dehydratase, N-terminal domain), IPR005886 (UDP-glucose 4-epimerase GalE), IPR025308 (UDP-glucose 4-epimerase C-terminal domain)	GO:0003824 (catalytic activity), GO:0003978 (UDP-glucose 4-epimerase activity), GO:0006012 (galactose metabolic process), GO:0050662 (coenzyme binding)	UDP-glucose 4-epimerase
Niben101Scf02511g03013.1	1.1026	1.87057e-12	1963.13	AT2G46320.1	IPR018108 (Mitochondrial substrate/solute carrier), IPR023395 (Mitochondrial carrier domain)		Mitochondrial substrate carrier family protein LENGTH=361
Niben101Scf02003g01002.1	1.10193	8.42831e-06	5287	sp|P0CQ57|RSSA_CRYNB	IPR001865 (Ribosomal protein S2), IPR023591 (Ribosomal protein S2, flavodoxin-like domain)	GO:0003735 (structural constituent of ribosome), GO:0005622 (intracellular), GO:0005840 (ribosome), GO:0006412 (translation), GO:0015935 (small ribosomal subunit)	40S ribosomal protein S0
Niben101Scf05295g05010.1	1.09909	1.61024e-09	6323.63	sp|Q8KAE1|PGK_CHLTE	IPR001576 (Phosphoglycerate kinase)	GO:0004618 (phosphoglycerate kinase activity), GO:0006096 (glycolytic process)	Phosphoglycerate kinase
Niben101Scf03930g05040.1	1.09883	6.35872e-18	3548.06	sp|Q66IF1|REEP6_DANRE	IPR004345 (TB2/DP1/HVA22-related protein)		Receptor expression-enhancing protein 6
Niben101Scf00894g01011.1	1.09838	1.43002e-05	1886.7	sp|P40227|TCPZ_HUMAN	IPR000308 (14-3-3 protein), IPR002423 (Chaperonin Cpn60/TCP-1), IPR023410 (14-3-3 domain), IPR027409 (GroEL-like apical domain), IPR027410 (TCP-1-like chaperonin intermediate domain), IPR027413 (GroEL-like equatorial domain)	GO:0005524 (ATP binding), GO:0006457 (protein folding), GO:0019904 (protein domain specific binding), GO:0044267 (cellular protein metabolic process), GO:0051082 (unfolded protein binding)	T-complex protein 1 subunit zeta
Niben101Scf01397g00021.1	1.0983	0.000146662	1633.16	AT5G40770.1	IPR001107 (Band 7 protein)	GO:0016020 (membrane)	prohibitin 3 LENGTH=277
Niben101Scf06139g00001.1	1.09669	6.47498e-07	5318.93	sp|C3MZB8|RL11_SULIA	IPR000911 (Ribosomal protein L11/L12)	GO:0003735 (structural constituent of ribosome), GO:0005840 (ribosome), GO:0006412 (translation)	50S ribosomal protein L11
Niben101Scf13099g00013.1	1.09613	0.000276282	6608.42	sp|B1YC32|RL13_PYRNV	IPR005822 (Ribosomal protein L13), IPR023563 (Ribosomal protein L13, conserved site), IPR023564 (Ribosomal protein L13 domain)	GO:0003735 (structural constituent of ribosome), GO:0005840 (ribosome), GO:0006412 (translation), GO:0015934 (large ribosomal subunit)	50S ribosomal protein L13
Niben101Scf14144g00027.1	1.09546	0.000365568	4690.05	sp|Q9FYQ8|TMN11_ARATH	IPR004240 (Nonaspanin (TM9SF))	GO:0016021 (integral component of membrane)	Transmembrane 9 superfamily member 11
Niben101Scf00503g02005.1	1.09511	4.24283e-05	1354.38	emb|CDY11374.1|	IPR021480 (Protein of unknown function DUF3133)		BnaA09g39400D [Brassica napus]
Niben101Scf33342g00003.1	1.09495	0.000441011	258.518	gb|AES73591.2|			transmembrane protein, putative [Medicago truncatula]
Niben101Scf06161g00005.1	1.09481	5.26876e-05	173.94	gb|AET01484.2|	IPR008480 (Protein of unknown function DUF761, plant)		Avr9/Cf-9 rapidly elicited protein [Medicago truncatula]
Niben101Scf10015g09020.1	1.09463	0.000427551	2683.4	sp|Q3J8S2|RL29_NITOC	IPR001854 (Ribosomal protein L29)	GO:0003735 (structural constituent of ribosome), GO:0005622 (intracellular), GO:0005840 (ribosome), GO:0006412 (translation)	50S ribosomal protein L29
Niben101Scf03671g02001.1	1.09166	0.000251608	704.201	sp|O17917|RN113_CAEEL	IPR013083 (Zinc finger, RING/FYVE/PHD-type)	GO:0005515 (protein binding), GO:0008270 (zinc ion binding)	RING finger protein 113 homolog
Niben101Scf03953g01007.1	1.09012	1.02122e-06	5455.79	sp|P84976|GRP2_POPEU	IPR012677 (Nucleotide-binding alpha-beta plait domain)	GO:0000166 (nucleotide binding), GO:0003676 (nucleic acid binding)	Glycine-rich RNA-binding protein 2 (Fragments)
Niben101Scf03785g00013.1	1.09008	2.20593e-05	81.4696	sp|Q9LTV8|PP224_ARATH	IPR002885 (Pentatricopeptide repeat)		Pentatricopeptide repeat-containing protein
Niben101Scf09832g00002.1	1.08983	0.000793697	1086.77	sp|P28011|AAT1_MEDSA	IPR000796 (Aspartate/other aminotransferase), IPR015424 (Pyridoxal phosphate-dependent transferase), IPR018028 (Catalase, mono-functional, haem-containing)	GO:0003824 (catalytic activity), GO:0004096 (catalase activity), GO:0006520 (cellular amino acid metabolic process), GO:0006979 (response to oxidative stress), GO:0008483 (transaminase activity), GO:0009058 (biosynthetic process), GO:0020037 (heme binding	Aspartate aminotransferase 1
Niben101Scf05653g00004.1	1.08841	3.36132e-07	318.358	sp|Q8VYR3|TBL2_ARATH	IPR006130 (Aspartate/ornithine carbamoyltransferase), IPR026057 (PC-Esterase)	GO:0006520 (cellular amino acid metabolic process), GO:0016597 (amino acid binding), GO:0016743 (carboxyl- or carbamoyltransferase activity)	Protein trichome birefringence-like 2
Niben101Scf04792g01004.1	1.08823	0.000155901	2368.93	sp|Q54Q31|PHB2_DICDI	IPR001107 (Band 7 protein)	GO:0016020 (membrane)	Prohibitin-2
Niben101Scf07728g01020.1	1.08769	2.47538e-07	220.654	sp|Q8W4J9|RPP8_ARATH			Disease resistance protein RPP8
Niben101Scf05166g06001.1	1.08751	2.50417e-05	512.94	AT1G18850.1			unknown protein; FUNCTIONS IN: molecular_function unknown; INVOLVED IN: biological_process unknown; LOCATED IN: nucleolus; EXPRESSED IN: 22 plant structures; EXPRESSED DURING: 13 growth stages; Has 40 Blast hits to 40 proteins in 13 species: Archae - 0; B
Niben101Scf05414g00004.1	1.08696	0.000200116	4591.2	sp|Q9SC19|UPTG1_SOLTU	IPR004901 (Reversibly glycosylated polypeptide family), IPR029044 (Nucleotide-diphospho-sugar transferases)	GO:0016866 (intramolecular transferase activity), GO:0030244 (cellulose biosynthetic process)	Alpha-1,4-glucan-protein synthase [UDP-forming] 1
Niben101Scf11706g00004.1	1.08343	0.000952147	129.599	gb|EMS46585.1|	IPR014729 (Rossmann-like alpha/beta/alpha sandwich fold)		U-box domain-containing protein 33 [Triticum urartu]
Niben101Scf00892g00005.1	1.08327	1.95849e-06	1052.65	sp|Q9Y6I4|UBP3_HUMAN	IPR001607 (Zinc finger, UBP-type), IPR013083 (Zinc finger, RING/FYVE/PHD-type), IPR028889 (Ubiquitin specific protease domain)	GO:0006511 (ubiquitin-dependent protein catabolic process), GO:0008270 (zinc ion binding), GO:0036459 (ubiquitinyl hydrolase activity)	Ubiquitin carboxyl-terminal hydrolase 3
Niben101Scf01386g00005.1	1.08317	1.76146e-06	275.759	AT2G36770.1	IPR002213 (UDP-glucuronosyl/UDP-glucosyltransferase)	GO:0008152 (metabolic process), GO:0016758 (transferase activity, transferring hexosyl groups)	UDP-Glycosyltransferase superfamily protein LENGTH=496
Niben101Scf06305g04003.1	1.08211	5.2318e-07	7211.64	gb|AAX38236.1|	IPR011042 (Six-bladed beta-propeller, TolB-like)	GO:0009058 (biosynthetic process), GO:0016844 (strictosidine synthase activity)	strictosidine synthase family protein [Brassica napus]
Niben101Scf07755g00002.1	1.08172	0.000794018	769.63	sp|Q9FYH7|VSR6_ARATH	IPR003137 (Protease-associated domain, PA), IPR018097 (EGF-like calcium-binding, conserved site)	GO:0005509 (calcium ion binding)	Vacuolar-sorting receptor 6
Niben101Scf03824g02002.1	1.08168	2.93372e-05	1745.58	sp|Q3IMY4|RS19_NATPD	IPR002222 (Ribosomal protein S19/S15), IPR023575 (Ribosomal protein S19, superfamily)	GO:0003723 (RNA binding), GO:0003735 (structural constituent of ribosome), GO:0005840 (ribosome), GO:0006412 (translation), GO:0015935 (small ribosomal subunit)	30S ribosomal protein S19
Niben101Scf01181g00019.1	1.0816	0.000418268	5491.48	sp|Q8SRB0|GBLP_ENCCU	IPR015943 (WD40/YVTN repeat-like-containing domain), IPR020472 (G-protein beta WD-40 repeat)	GO:0005515 (protein binding)	Guanine nucleotide-binding protein subunit beta-like protein
Niben101Scf06364g00002.1	1.08112	4.04877e-07	727.34				Unknown protein
Niben101Scf00339g10009.1	1.08082	8.35672e-06	1518.72	sp|A8C754|THADA_CHICK	IPR016024 (Armadillo-type fold), IPR019442 (Domain of unknown function DUF2428, death-receptor-like)	GO:0005488 (binding)	Thyroid adenoma-associated protein homolog
Niben101Scf03164g07006.1	1.08069	3.37934e-05	3076.17	sp|P28011|AAT1_MEDSA	IPR000796 (Aspartate/other aminotransferase), IPR015424 (Pyridoxal phosphate-dependent transferase)	GO:0003824 (catalytic activity), GO:0006520 (cellular amino acid metabolic process), GO:0008483 (transaminase activity), GO:0009058 (biosynthetic process), GO:0030170 (pyridoxal phosphate binding)	Aspartate aminotransferase 1
Niben101Scf20261g00003.1	1.07995	0.000387288	4941.55	sp|P49692|RL7A1_ARATH	IPR018492 (Ribosomal protein L7Ae/L8/Nhp2 family), IPR029064 (50S ribosomal protein L30e-like)	GO:0030529 (ribonucleoprotein complex), GO:0042254 (ribosome biogenesis)	60S ribosomal protein L7a-1
Niben101Scf19584g00018.1	1.07961	7.84108e-07	7316.03	sp|Q39644|LEA5_CITSI	IPR004926 (Late embryogenesis abundant protein, LEA-5)	GO:0006950 (response to stress)	Late embryogenesis abundant protein Lea5
Niben101Scf00121g00019.1	1.07945	3.17631e-06	2828	sp|Q8SRB0|GBLP_ENCCU	IPR015943 (WD40/YVTN repeat-like-containing domain), IPR020472 (G-protein beta WD-40 repeat)	GO:0005515 (protein binding)	Guanine nucleotide-binding protein subunit beta-like protein
Niben101Scf00821g00003.1	1.07674	0.000435882	3574.13	sp|Q8RU27|UPTG2_SOLTU	IPR004901 (Reversibly glycosylated polypeptide family), IPR029044 (Nucleotide-diphospho-sugar transferases)	GO:0016866 (intramolecular transferase activity), GO:0030244 (cellulose biosynthetic process)	Alpha-1,4-glucan-protein synthase [UDP-forming] 2
Niben101Scf06084g00009.1	1.076	2.28879e-22	2323.92	AT1G61870.1	IPR002885 (Pentatricopeptide repeat), IPR011990 (Tetratricopeptide-like helical domain)	GO:0005515 (protein binding)	pentatricopeptide repeat 336 LENGTH=408
Niben101Scf00394g00001.1	1.07547	1.40384e-06	6113.39	sp|A1CJT5|IF4A_ASPCL	IPR014001 (Helicase superfamily 1/2, ATP-binding domain), IPR014014 (RNA helicase, DEAD-box type, Q motif), IPR027417 (P-loop containing nucleoside triphosphate hydrolase)	GO:0003676 (nucleic acid binding), GO:0005524 (ATP binding)	ATP-dependent RNA helicase eIF4A
Niben101Scf04879g07002.1	1.07457	0.000786289	69.1406	sp|Q9CAM8|PP100_ARATH	IPR002885 (Pentatricopeptide repeat), IPR011990 (Tetratricopeptide-like helical domain)	GO:0005515 (protein binding)	Pentatricopeptide repeat-containing protein
Niben101Scf03376g05017.1	1.07439	1.85185e-08	8920.41	sp|A0L4Z2|DNAK_MAGSM	IPR013126 (Heat shock protein 70 family), IPR029047 (Heat shock protein 70kD, peptide-binding domain), IPR029048 (Heat shock protein 70kD, C-terminal domain)	GO:0005524 (ATP binding), GO:0006457 (protein folding), GO:0051082 (unfolded protein binding)	Chaperone protein DnaK
Niben101Scf06172g00005.1	1.07277	4.8181e-07	670.36	sp|Q54S83|NDUF7_DICDI	IPR003788 (Putative S-adenosyl-L-methionine-dependent methyltransferase MidA), IPR029063 (S-adenosyl-L-methionine-dependent methyltransferase)		NADH dehydrogenase [ubiquinone] complex I, assembly factor 7
Niben101Scf06263g01001.1	1.07224	8.33814e-08	4581.3	AT4G35630.1	IPR015424 (Pyridoxal phosphate-dependent transferase), IPR022278 (Phosphoserine aminotransferase)	GO:0003824 (catalytic activity), GO:0004648 (O-phospho-L-serine:2-oxoglutarate aminotransferase activity), GO:0006564 (L-serine biosynthetic process), GO:0008152 (metabolic process), GO:0030170 (pyridoxal phosphate binding)	phosphoserine aminotransferase LENGTH=430
Niben101Scf13950g00010.1	1.07178	6.86952e-06	2073.63	sp|Q58860|THRC_METJA	IPR001926 (Tryptophan synthase beta subunit-like PLP-dependent enzyme), IPR004450 (Threonine synthase-like)	GO:0006520 (cellular amino acid metabolic process), GO:0030170 (pyridoxal phosphate binding)	Threonine synthase
Niben101Scf01777g03022.1	1.07152	7.45076e-07	41040.5	sp|P30925|EF2_SULSO	IPR000640 (Translation elongation factor EFG, V domain), IPR000795 (Elongation factor, GTP-binding domain), IPR005225 (Small GTP-binding protein domain), IPR009000 (Translation protein, beta-barrel domain), IPR009022 (Elongation factor G, III-V domain), I	GO:0003924 (GTPase activity), GO:0005525 (GTP binding)	Elongation factor 2
Niben101Scf06910g04004.1	1.07004	1.83764e-09	1535.68	AT5G05990.1	IPR003428 (Mitochondrial glycoprotein)	GO:0005759 (mitochondrial matrix)	Mitochondrial glycoprotein family protein LENGTH=259
Niben101Scf00298g03010.1	1.06778	2.04593e-05	1477.38	AT1G19110.1	IPR002035 (von Willebrand factor, type A)		inter-alpha-trypsin inhibitor heavy chain-related LENGTH=754
Niben101Scf06779g03005.1	1.0674	1.91825e-13	474.2	sp|Q9SFF9|GL17_ARATH	IPR001214 (SET domain), IPR001929 (Germin)	GO:0005515 (protein binding), GO:0030145 (manganese ion binding), GO:0045735 (nutrient reservoir activity)	Germin-like protein subfamily 1 member 7
Niben101Scf05411g02006.1	1.0662	3.17033e-06	487.092	sp|Q75JG8|DPH5_DICDI	IPR000878 (Tetrapyrrole methylase), IPR004551 (Diphthine synthase)	GO:0004164 (diphthine synthase activity), GO:0008152 (metabolic process), GO:0008168 (methyltransferase activity), GO:0017183 (peptidyl-diphthamide biosynthetic process from peptidyl-histidine)	Diphthine synthase
Niben101Scf01959g07005.1	1.06618	7.14443e-05	1060.57	sp|Q9FI00|MLO11_ARATH	IPR004326 (Mlo-related protein)	GO:0006952 (defense response), GO:0016021 (integral component of membrane)	MLO-like protein 11
Niben101Scf04375g04007.1	1.06615	5.75401e-05	363.155	sp|O48837|LRKS2_ARATH	IPR011009 (Protein kinase-like domain)	GO:0004672 (protein kinase activity), GO:0005524 (ATP binding), GO:0006468 (protein phosphorylation), GO:0016772 (transferase activity, transferring phosphorus-containing groups)	Receptor like protein kinase S.2
Niben101Scf02381g08015.1	1.06566	0.000341018	3318.9	sp|A4FWA8|RL5_METM5	IPR002132 (Ribosomal protein L5), IPR022803 (Ribosomal protein L5 domain)	GO:0003735 (structural constituent of ribosome), GO:0005622 (intracellular), GO:0005840 (ribosome), GO:0006412 (translation)	50S ribosomal protein L5
Niben101Scf12205g04004.1	1.06534	2.53573e-06	3284.3	sp|Q8K2F0|BRD3_MOUSE	IPR001487 (Bromodomain)	GO:0005515 (protein binding)	Bromodomain-containing protein 3
Niben101Ctg12072g00001.1	1.06497	2.44471e-07	365.873	sp|A4IPB3|IOLC_GEOTN	IPR029056 (Ribokinase-like)		5-dehydro-2-deoxygluconokinase
Niben101Scf04731g09009.1	1.06494	1.45449e-13	1246.9	AT5G09840.1	IPR024768 (Meiosis arrest female protein 1), IPR025605 (OST-HTH/LOTUS domain), IPR029060 (PIN domain-like)	GO:0005777 (peroxisome), GO:0010468 (regulation of gene expression)	Putative endonuclease or glycosyl hydrolase LENGTH=924
Niben101Scf00850g00005.1	1.06468	7.55895e-09	262.426	AT1G14060.1	IPR012891 (GCK)		GCK domain-containing protein LENGTH=179
Niben101Scf03241g00014.1	1.06371	0.000219472	3058.47	gb|AET03373.2|	IPR000868 (Isochorismatase-like)	GO:0003824 (catalytic activity), GO:0008152 (metabolic process)	isochorismatase hydrolase family protein [Medicago truncatula]
Niben101Scf15286g00011.1	1.06205	4.15648e-07	3443.57	sp|P54211|PMA1_DUNBI	IPR001757 (P-type ATPase), IPR023214 (HAD-like domain), IPR023298 (P-type ATPase, transmembrane domain)	GO:0016021 (integral component of membrane)	Plasma membrane ATPase
Niben101Scf01999g06011.1	1.0609	3.41493e-14	23100.6	sp|Q0BW82|DNAK_GRABC	IPR013126 (Heat shock protein 70 family), IPR029047 (Heat shock protein 70kD, peptide-binding domain), IPR029048 (Heat shock protein 70kD, C-terminal domain)	GO:0005524 (ATP binding), GO:0006457 (protein folding), GO:0051082 (unfolded protein binding)	Chaperone protein DnaK
Niben101Scf00176g07004.1	1.0609	0.000688229	167.916	sp|Q9M0X5|CRK25_ARATH	IPR002902 (Gnk2-homologous domain), IPR011009 (Protein kinase-like domain), IPR013320 (Concanavalin A-like lectin/glucanase domain)	GO:0004672 (protein kinase activity), GO:0004674 (protein serine/threonine kinase activity), GO:0005524 (ATP binding), GO:0006468 (protein phosphorylation), GO:0016772 (transferase activity, transferring phosphorus-containing groups)	Cysteine-rich receptor-like protein kinase 25
Niben101Scf11401g01010.1	1.06047	0.000855735	5803.74	sp|Q6AJW3|MSBA_DESPS	IPR003439 (ABC transporter-like), IPR011527 (ABC transporter type 1, transmembrane domain), IPR027417 (P-loop containing nucleoside triphosphate hydrolase)	GO:0005524 (ATP binding), GO:0006810 (transport), GO:0016021 (integral component of membrane), GO:0016887 (ATPase activity), GO:0042626 (ATPase activity, coupled to transmembrane movement of substances), GO:0055085 (transmembrane transport)	Lipid A export ATP-binding/permease protein MsbA
Niben101Scf09392g00008.1	1.0598	0.000102524	1021.69	sp|Q62848|ARFG1_RAT	IPR001164 (Arf GTPase activating protein)	GO:0008060 (ARF GTPase activator activity), GO:0008270 (zinc ion binding), GO:0032312 (regulation of ARF GTPase activity)	ADP-ribosylation factor GTPase-activating protein 1
Niben101Scf00278g14006.1	1.05947	6.16134e-07	1527.14	sp|Q84P24|4CLL6_ARATH	IPR000873 (AMP-dependent synthetase/ligase), IPR025110 (AMP-binding enzyme C-terminal domain)	GO:0003824 (catalytic activity), GO:0008152 (metabolic process)	4-coumarate--CoA ligase-like 6
Niben101Scf06091g05004.1	1.0584	0.000132044	122.161	sp|Q9LN01|PPR21_ARATH	IPR002885 (Pentatricopeptide repeat), IPR003656 (Zinc finger, BED-type), IPR012337 (Ribonuclease H-like domain)	GO:0003676 (nucleic acid binding), GO:0003677 (DNA binding)	Pentatricopeptide repeat-containing protein
Niben101Scf02653g04017.1	1.05518	1.29277e-05	4607.99	AT2G39795.1	IPR003428 (Mitochondrial glycoprotein)	GO:0005759 (mitochondrial matrix)	Mitochondrial glycoprotein family protein LENGTH=250
Niben101Scf04003g10002.1	1.05456	2.83253e-07	2040.01				Unknown protein
Niben101Scf01568g01024.1	1.05448	3.85838e-05	6010.49	sp|Q089P5|RS17_SHEFN	IPR000266 (Ribosomal protein S17), IPR012340 (Nucleic acid-binding, OB-fold)	GO:0003735 (structural constituent of ribosome), GO:0005622 (intracellular), GO:0005840 (ribosome), GO:0006412 (translation)	30S ribosomal protein S17
Niben101Scf03734g04015.1	1.05232	0.000116456	4394.4	sp|O65743|RL24_CICAR	IPR000988 (Ribosomal protein L24e-related), IPR023441 (Ribosomal protein L24e domain), IPR023442 (Ribosomal protein L24e, conserved site)		60S ribosomal protein L24
Niben101Scf02133g10015.1	1.05161	8.13788e-05	2263.61	sp|Q9LVQ4|Y5586_ARATH	IPR008545 (WEB family)		WEB family protein
Niben101Scf01642g03012.1	1.0514	0.000550883	1779.95	sp|Q570C0|TIR1_ARATH	IPR001810 (F-box domain), IPR006553 (Leucine-rich repeat, cysteine-containing subtype)	GO:0005515 (protein binding)	Protein TRANSPORT INHIBITOR RESPONSE 1
Niben101Scf11362g01011.1	1.0514	0.000453466	1584.8	AT4G02930.1	IPR005225 (Small GTP-binding protein domain), IPR006298 (GTP-binding protein TypA), IPR009000 (Translation protein, beta-barrel domain), IPR027417 (P-loop containing nucleoside triphosphate hydrolase)	GO:0003924 (GTPase activity), GO:0005525 (GTP binding)	GTP binding Elongation factor Tu family protein LENGTH=454
Niben101Scf02429g07031.1	1.0509	2.52587e-06	766.654	sp|P0DM58|DI3L2_ARATH	IPR012340 (Nucleic acid-binding, OB-fold), IPR022966 (Ribonuclease II/R, conserved site), IPR028591 (DIS3-like exonuclease 2)	GO:0000175 (3'-5'-exoribonuclease activity), GO:0034427 (nuclear-transcribed mRNA catabolic process, exonucleolytic, 3'-5')	DIS3-like exonuclease 2
Niben101Scf04608g02014.1	1.04978	8.6257e-07	2260.52	sp|P35614|ERF1Z_ARATH	IPR004403 (Peptide chain release factor eRF1/aRF1), IPR029064 (50S ribosomal protein L30e-like)	GO:0005737 (cytoplasm), GO:0006415 (translational termination), GO:0016149 (translation release factor activity, codon specific)	Eukaryotic peptide chain release factor subunit 1-3
Niben101Scf11756g01019.1	1.0497	0.000171438	450.265	sp|Q8GWK2|AP2L4_ARATH	IPR001471 (AP2/ERF domain)	GO:0003700 (sequence-specific DNA binding transcription factor activity), GO:0006355 (regulation of transcription, DNA-templated)	AP2-like ethylene-responsive transcription factor
Niben101Scf09284g01011.1	1.0487	4.42537e-06	1015.35	AT5G46920.1	IPR000477 (Reverse transcriptase domain)		Intron maturase, type II family protein LENGTH=735
Niben101Scf13002g03013.1	1.0478	0.000722219	5644.87	sp|Q9FDZ9|RL212_ARATH	IPR001147 (Ribosomal protein L21e)	GO:0003735 (structural constituent of ribosome), GO:0005622 (intracellular), GO:0005840 (ribosome), GO:0006412 (translation)	60S ribosomal protein L21-2
Niben101Scf27159g00005.1	1.0472	0.000154309	174.544	sp|Q9NJV4|ACT1_NAEGR	IPR004000 (Actin family)	GO:0005524 (ATP binding), GO:0005856 (cytoskeleton), GO:0005885 (Arp2/3 protein complex), GO:0030833 (regulation of actin filament polymerization), GO:0034314 (Arp2/3 complex-mediated actin nucleation)	Actin-1
Niben101Scf14882g01006.1	1.04715	2.0952e-05	3044.45	sp|Q18GF3|RS19_HALWD	IPR002222 (Ribosomal protein S19/S15), IPR023575 (Ribosomal protein S19, superfamily)	GO:0003723 (RNA binding), GO:0003735 (structural constituent of ribosome), GO:0005840 (ribosome), GO:0006412 (translation), GO:0015935 (small ribosomal subunit)	30S ribosomal protein S19
Niben101Scf00369g04021.1	1.04519	1.01537e-06	1389.28	sp|Q9ZW24|GSTU7_ARATH	IPR010987 (Glutathione S-transferase, C-terminal-like), IPR012336 (Thioredoxin-like fold)	GO:0005515 (protein binding)	Glutathione S-transferase U7
Niben101Scf03822g00017.1	1.04457	7.12119e-09	572.551	sp|Q5I0I8|NOC4L_RAT	IPR005612 (CCAAT-binding factor), IPR027193 (Nucleolar complex protein 4)	GO:0042254 (ribosome biogenesis)	Nucleolar complex protein 4 homolog
Niben101Scf01596g11007.1	1.04405	0.000966466	7901.78	sp|Q39817|CALX_SOYBN	IPR001580 (Calreticulin/calnexin), IPR013320 (Concanavalin A-like lectin/glucanase domain)	GO:0005509 (calcium ion binding), GO:0005515 (protein binding), GO:0005783 (endoplasmic reticulum), GO:0006457 (protein folding), GO:0051082 (unfolded protein binding)	Calnexin homolog
Niben101Scf00825g04001.1	1.04346	4.26261e-07	2077.68	sp|Q3MHX3|RBM4_BOVIN	IPR007201 (RNA recognition motif 2), IPR012677 (Nucleotide-binding alpha-beta plait domain)	GO:0000166 (nucleotide binding), GO:0003676 (nucleic acid binding)	RNA-binding protein 4
Niben101Scf08457g00003.1	1.04185	0.000169188	301.473	sp|Q55721|FBT_SYNY3	IPR004324 (Folate-biopterin transporter), IPR020846 (Major facilitator superfamily domain)	GO:0006810 (transport), GO:0016021 (integral component of membrane)	Folate-biopterin transporter
Niben101Scf03203g06008.1	1.04184	0.000545059	2136.15	AT2G37730.1	IPR006740 (Protein of unknown function DUF604)		Protein of unknown function (DUF604) LENGTH=532
Niben101Scf06208g00006.1	1.04029	6.86634e-05	2034.83	AT4G03550.1	IPR003440 (Glycosyl transferase, family 48), IPR026899 (1,3-beta-glucan synthase subunit FKS1-like, domain-1)	GO:0000148 (1,3-beta-D-glucan synthase complex), GO:0003843 (1,3-beta-D-glucan synthase activity), GO:0006075 ((1->3)-beta-D-glucan biosynthetic process), GO:0016020 (membrane)	glucan synthase-like 5 LENGTH=1780
Niben101Scf02188g02027.1	1.03839	4.45305e-05	268.643	sp|Q9ASZ8|PPR37_ARATH	IPR002885 (Pentatricopeptide repeat), IPR011990 (Tetratricopeptide-like helical domain)	GO:0005515 (protein binding)	Pentatricopeptide repeat-containing protein
Niben101Scf03592g02002.1	1.03831	3.4427e-07	3640.3	sp|Q2FJM6|IMDH_STAA3	IPR005990 (Inosine-5'-monophosphate dehydrogenase), IPR013785 (Aldolase-type TIM barrel)	GO:0003824 (catalytic activity), GO:0003938 (IMP dehydrogenase activity), GO:0006164 (purine nucleotide biosynthetic process), GO:0016491 (oxidoreductase activity), GO:0055114 (oxidation-reduction process)	Inosine-5'-monophosphate dehydrogenase
Niben101Scf05912g02001.1	1.0373	7.36222e-06	6496.36	sp|Q12986|NFX1_HUMAN	IPR000967 (Zinc finger, NF-X1-type), IPR001841 (Zinc finger, RING-type), IPR012677 (Nucleotide-binding alpha-beta plait domain), IPR019787 (Zinc finger, PHD-finger)	GO:0000166 (nucleotide binding), GO:0003700 (sequence-specific DNA binding transcription factor activity), GO:0005515 (protein binding), GO:0005634 (nucleus), GO:0006355 (regulation of transcription, DNA-templated), GO:0008270 (zinc ion binding)	Transcriptional repressor NF-X1
Niben101Scf00698g00009.1	1.03699	7.47819e-05	2955.94	sp|P16019|HSP70_THEAN	IPR013126 (Heat shock protein 70 family), IPR029047 (Heat shock protein 70kD, peptide-binding domain), IPR029048 (Heat shock protein 70kD, C-terminal domain)		Heat shock 70 kDa protein
Niben101Scf06311g00001.1	1.03694	9.51799e-05	502.387	sp|Q9LMK2|LSH6_ARATH	IPR006936 (ALOG domain)		Protein LIGHT-DEPENDENT SHORT HYPOCOTYLS 6
Niben101Scf05948g00006.1	1.03686	0.000328665	765.844	sp|Q9STF0|LRKS3_ARATH	IPR001611 (Leucine-rich repeat), IPR011009 (Protein kinase-like domain), IPR013320 (Concanavalin A-like lectin/glucanase domain), IPR021720 (Malectin)	GO:0004672 (protein kinase activity), GO:0004674 (protein serine/threonine kinase activity), GO:0005515 (protein binding), GO:0005524 (ATP binding), GO:0006468 (protein phosphorylation), GO:0016772 (transferase activity, transferring phosphorus-containing	Receptor like protein kinase S.3
Niben101Scf07395g00010.1	1.03572	0.000240603	99.86				Unknown protein
Niben101Scf18396g00002.1	1.03523	0.000851437	5708.77	sp|A6UWV8|RS5_META3	IPR000851 (Ribosomal protein S5), IPR014720 (Double-stranded RNA-binding domain)	GO:0003723 (RNA binding), GO:0003735 (structural constituent of ribosome), GO:0005840 (ribosome), GO:0006412 (translation), GO:0015935 (small ribosomal subunit)	30S ribosomal protein S5
Niben101Scf07109g04008.1	1.03416	0.000161436	10304.7	AT5G02880.1	IPR016024 (Armadillo-type fold)	GO:0005488 (binding), GO:0005515 (protein binding)	ubiquitin-protein ligase 4 LENGTH=1502
Niben101Scf06326g00001.1	1.03365	0.000317438	621.137	AT5G25280.1			serine-rich protein-related LENGTH=220
Niben101Scf12280g01010.1	1.03338	1.82803e-07	978.892	sp|P57453|DEAD_BUCAI	IPR001650 (Helicase, C-terminal), IPR014001 (Helicase superfamily 1/2, ATP-binding domain), IPR014014 (RNA helicase, DEAD-box type, Q motif), IPR027417 (P-loop containing nucleoside triphosphate hydrolase)	GO:0003676 (nucleic acid binding), GO:0005524 (ATP binding)	ATP-dependent RNA helicase DeaD
Niben101Scf09698g01005.1	1.03098	2.46638e-05	14388.1	AT2G41870.1	IPR005516 (Remorin, C-terminal)		Remorin family protein LENGTH=274
Niben101Scf10448g01016.1	1.02978	6.01596e-08	395.745	gb|ABF93459.1|	IPR018996 (Inner nuclear membrane protein MAN1)	GO:0005639 (integral component of nuclear inner membrane)	expressed protein [Oryza sativa Japonica Group]
Niben101Scf00056g07001.1	1.02905	3.14499e-06	189.227	sp|Q6L8F9|ZIP6_ORYSJ	IPR003689 (Zinc/iron permease)	GO:0005385 (zinc ion transmembrane transporter activity), GO:0016020 (membrane), GO:0016021 (integral component of membrane), GO:0030001 (metal ion transport), GO:0046873 (metal ion transmembrane transporter activity), GO:0055085 (transmembrane transport)	Zinc transporter 6
Niben101Scf07229g00008.1	1.02765	0.000756612	3559.8	sp|Q10G81|MSI1_ORYSJ	IPR015943 (WD40/YVTN repeat-like-containing domain), IPR022052 (Histone-binding protein RBBP4, N-terminal)	GO:0005515 (protein binding)	Histone-binding protein MSI1 homolog
Niben101Scf03229g01008.1	1.02675	1.73628e-05	3060.09	sp|Q9T043|RL142_ARATH	IPR002784 (Ribosomal protein L14), IPR008991 (Translation protein SH3-like domain)	GO:0003735 (structural constituent of ribosome), GO:0005622 (intracellular), GO:0005840 (ribosome), GO:0006412 (translation)	60S ribosomal protein L14-2
Niben101Scf02081g01001.1	1.02471	0.000726505	1055.56	AT2G45900.1	IPR022212 (Protein of unknown function DUF3741), IPR025486 (Domain of unknown function DUF4378)		Phosphatidylinositol N-acetyglucosaminlytransferase subunit P-related LENGTH=720
Niben101Scf04623g01006.1	1.02446	2.00518e-05	4216.77	gb|KEH25572.1|	IPR008978 (HSP20-like chaperone)		HSP20-like chaperone superfamily protein [Medicago truncatula]
Niben101Scf00749g04013.1	1.02377	0.000877755	4554.97	sp|P46302|RS28_MAIZE	IPR000289 (Ribosomal protein S28e), IPR028626 (Ribosomal protein S28e conserved site)	GO:0003735 (structural constituent of ribosome), GO:0005622 (intracellular), GO:0005840 (ribosome), GO:0006412 (translation)	40S ribosomal protein S28
Niben101Scf03412g05009.1	1.02352	0.000953711	11035.4	sp|P81898|PNAA_PRUDU	IPR021102 (Peptide-N4-(N-acetyl-beta-glucosaminyl)asparagine amidase A)		Peptide-N4-(N-acetyl-beta-glucosaminyl)asparagine amidase A
Niben101Scf02560g00010.1	1.02332	0.000303819	412.07	sp|Q9FI00|MLO11_ARATH	IPR004326 (Mlo-related protein)	GO:0006952 (defense response), GO:0016021 (integral component of membrane)	MLO-like protein 11
Niben101Scf01249g06003.1	1.02184	9.65504e-05	5938.16	sp|Q9XEG7|RS3A_TORRU	IPR001593 (Ribosomal protein S3Ae)	GO:0003735 (structural constituent of ribosome), GO:0005622 (intracellular), GO:0005840 (ribosome), GO:0006412 (translation)	40S ribosomal protein S3a
Niben101Scf07428g02023.1	1.02147	1.0631e-05	680.866	sp|Q9SJN2|PP187_ARATH	IPR002885 (Pentatricopeptide repeat)		Pentatricopeptide repeat-containing protein
Niben101Scf08263g01016.1	1.02095	0.000803405	462.524	sp|Q9FNP8|RS193_ARATH	IPR001266 (Ribosomal protein S19e), IPR011991 (Winged helix-turn-helix DNA-binding domain)	GO:0003735 (structural constituent of ribosome), GO:0005622 (intracellular), GO:0005840 (ribosome), GO:0006412 (translation)	40S ribosomal protein S19-3
Niben101Scf02435g01015.1	1.01932	0.000342994	1273.62	AT4G33540.1	IPR001279 (Beta-lactamase-like)		metallo-beta-lactamase family protein LENGTH=355
Niben101Scf10132g01023.1	1.01895	2.41443e-08	520.488	sp|Q80XC2|TRM61_MOUSE	IPR014816 (tRNA (1-methyladenosine) methyltransferase catalytic subunit Gcd14), IPR029063 (S-adenosyl-L-methionine-dependent methyltransferase)	GO:0016429 (tRNA (adenine-N1-)-methyltransferase activity), GO:0030488 (tRNA methylation), GO:0031515 (tRNA (m1A) methyltransferase complex)	tRNA (adenine(58)-N(1))-methyltransferase catalytic subunit TRMT61A
Niben101Scf05363g00003.1	1.01888	0.000675931	1576.23	ref|XP_003589248.1|	IPR012442 (Protein of unknown function DUF1645, plant)		Pheromone receptor-like protein [Medicago truncatula] gb|AES59499.1| DUF1645 family protein [Medicago truncatula]
Niben101Scf02763g00016.1	1.0186	2.50464e-06	1793.97	sp|Q9SYG9|CCX4_ARATH	IPR004837 (Sodium/calcium exchanger membrane region)	GO:0016021 (integral component of membrane), GO:0055085 (transmembrane transport)	Cation/calcium exchanger 4
Niben101Scf01922g05005.1	1.01853	6.01247e-07	10226.9	sp|A8LJP9|CH60_DINSH	IPR002423 (Chaperonin Cpn60/TCP-1), IPR027409 (GroEL-like apical domain), IPR027413 (GroEL-like equatorial domain)	GO:0005524 (ATP binding), GO:0005737 (cytoplasm), GO:0006457 (protein folding), GO:0042026 (protein refolding), GO:0044267 (cellular protein metabolic process)	60 kDa chaperonin
Niben101Scf14566g01001.1	1.01845	0.000112794	90.9851	sp|A8MQA3|PP330_ARATH	IPR002885 (Pentatricopeptide repeat)		Pentatricopeptide repeat-containing protein
Niben101Scf02502g16008.1	1.01747	4.44546e-06	6880.14	AT3G52990.1	IPR001697 (Pyruvate kinase)	GO:0000287 (magnesium ion binding), GO:0003824 (catalytic activity), GO:0004743 (pyruvate kinase activity), GO:0006096 (glycolytic process), GO:0030955 (potassium ion binding)	Pyruvate kinase family protein LENGTH=527
Niben101Scf06442g00015.1	1.01649	4.16034e-08	551.625	sp|Q80XC2|TRM61_MOUSE	IPR014816 (tRNA (1-methyladenosine) methyltransferase catalytic subunit Gcd14), IPR029063 (S-adenosyl-L-methionine-dependent methyltransferase)	GO:0016429 (tRNA (adenine-N1-)-methyltransferase activity), GO:0030488 (tRNA methylation), GO:0031515 (tRNA (m1A) methyltransferase complex)	tRNA (adenine(58)-N(1))-methyltransferase catalytic subunit TRMT61A
Niben101Scf03453g00003.1	1.0152	7.95111e-07	2542.68	ref|WP_019475137.1|	IPR003425 (Uncharacterised protein family Ycf19)	GO:0016020 (membrane)	membrane protein [Prochlorococcus sp. W2]
Niben101Scf09107g02004.1	1.01477	1.24912e-05	444.873	gb|AIE43901.1|			WRKY transcription factor 67 [Gossypium hirsutum]
Niben101Scf04570g06005.1	1.01414	0.000367071	2087.42	sp|Q54Q31|PHB2_DICDI	IPR001107 (Band 7 protein)	GO:0016020 (membrane)	Prohibitin-2
Niben101Scf02864g02009.1	1.01283	0.000332929	238.572	sp|Q6NPL9|PLP3A_ARATH			Thioredoxin domain-containing protein PLP3A
Niben101Scf14845g00002.1	1.0128	0.000148309	182.52	sp|Q9SS81|PP221_ARATH	IPR002885 (Pentatricopeptide repeat)		Pentatricopeptide repeat-containing protein
Niben101Scf06344g01016.1	1.0116	8.34398e-05	1204.54	AT4G36910.1	IPR000644 (CBS domain)		Cystathionine beta-synthase (CBS) family protein LENGTH=236
Niben101Scf03445g05004.1	1.00992	2.1608e-05	1304.59	sp|B8D6B2|EF2_DESK1	IPR000640 (Translation elongation factor EFG, V domain), IPR000795 (Elongation factor, GTP-binding domain), IPR009000 (Translation protein, beta-barrel domain), IPR009022 (Elongation factor G, III-V domain), IPR020568 (Ribosomal protein S5 domain 2-type f	GO:0003924 (GTPase activity), GO:0005525 (GTP binding)	Elongation factor 2
Niben101Scf02375g00013.1	1.00921	5.82869e-05	8785.36	ref|NP_849739.1|	IPR012317 (Poly(ADP-ribose) polymerase, catalytic domain), IPR022003 (RST domain of plant C-terminal)	GO:0003950 (NAD+ ADP-ribosyltransferase activity)	inactive poly [ADP-rib [Arabidopsis thaliana] gb|AEE31453.1| inactive poly [ADP-ribose] polymerase RCD1 [Arabidopsis thaliana]
Niben101Scf04953g09008.1	1.00891	2.43002e-05	2169.18	sp|B4FUS3|CNR8_MAIZE	IPR006461 (Uncharacterised protein family Cys-rich)		Cell number regulator 8
Niben101Scf10431g00032.1	1.00828	4.87819e-08	1339.06	AT3G12270.1	IPR025799 (Protein arginine N-methyltransferase), IPR029063 (S-adenosyl-L-methionine-dependent methyltransferase)	GO:0006479 (protein methylation), GO:0008168 (methyltransferase activity)	protein arginine methyltransferase 3 LENGTH=601
Niben101Scf02971g04001.1	1.00791	2.04593e-05	1552.29	sp|Q10Y41|GLO2_TRIEI	IPR001279 (Beta-lactamase-like)		Hydroxyacylglutathione hydrolase
Niben101Scf03761g00012.1	1.00749	8.55142e-06	285.494	AT4G25500.1	IPR012677 (Nucleotide-binding alpha-beta plait domain), IPR029536 (Arginine/serine-rich-splicing factor RSP31)	GO:0000166 (nucleotide binding), GO:0000398 (mRNA splicing, via spliceosome), GO:0003676 (nucleic acid binding), GO:0003723 (RNA binding), GO:0005681 (spliceosomal complex)	arginine/serine-rich splicing factor 35 LENGTH=350
Niben101Scf23954g00005.1	1.00743	1.54015e-06	1445.38	AT3G53710.1			ARF-GAP domain 6 LENGTH=459
Niben101Scf05855g04015.1	1.00738	1.28724e-07	200.797	AT3G60400.1	IPR003690 (Mitochodrial transcription termination factor)	GO:0003690 (double-stranded DNA binding), GO:0005739 (mitochondrion), GO:0006355 (regulation of transcription, DNA-templated)	Mitochondrial transcription termination factor family protein LENGTH=558
Niben101Scf01959g03004.1	1.00712	2.71074e-05	1933.76				Unknown protein
Niben101Scf04133g02004.1	1.00674	4.52377e-09	595.004	sp|Q9MAC5|PTBP1_ARATH	IPR012677 (Nucleotide-binding alpha-beta plait domain)	GO:0000166 (nucleotide binding), GO:0003676 (nucleic acid binding)	Polypyrimidine tract-binding protein homolog 1
Niben101Scf03147g02009.1	1.00667	2.9737e-10	383.705	AT3G53940.1	IPR002067 (Mitochondrial carrier protein), IPR023395 (Mitochondrial carrier domain)	GO:0055085 (transmembrane transport)	Mitochondrial substrate carrier family protein LENGTH=365
Niben101Scf11813g01026.1	1.00561	0.000465352	176.186	AT5G58320.2	IPR011684 (KIP1-like)		Kinase interacting (KIP1-like) family protein LENGTH=558
Niben101Scf04362g02009.1	1.0055	0.000416932	1096.8	sp|Q9C652|RBP1_ARATH	IPR001878 (Zinc finger, CCHC-type), IPR012677 (Nucleotide-binding alpha-beta plait domain)	GO:0000166 (nucleotide binding), GO:0003676 (nucleic acid binding), GO:0008270 (zinc ion binding)	RNA-binding protein 1
Niben101Scf06736g02002.1	1.0051	2.8158e-14	4220.8	AT5G05210.1	IPR007019 (Surfeit locus 6), IPR029188 (Ribosomal RNA-processing protein 14, N-terminal), IPR029190 (Ribosomal RNA-processing protein 14/surfeit locus protein 6, C-terminal domain)		Surfeit locus protein 6 LENGTH=386
Niben101Scf04926g06014.1	1.00491	1.26402e-05	217.478	sp|Q9LQ16|PPR94_ARATH	IPR002885 (Pentatricopeptide repeat), IPR011990 (Tetratricopeptide-like helical domain)	GO:0005515 (protein binding)	Pentatricopeptide repeat-containing protein
Niben101Scf02041g01018.1	1.00478	2.7402e-07	3492.07	AT4G35630.1	IPR015424 (Pyridoxal phosphate-dependent transferase), IPR022278 (Phosphoserine aminotransferase)	GO:0003824 (catalytic activity), GO:0004648 (O-phospho-L-serine:2-oxoglutarate aminotransferase activity), GO:0006564 (L-serine biosynthetic process), GO:0008152 (metabolic process), GO:0030170 (pyridoxal phosphate binding)	phosphoserine aminotransferase LENGTH=430
Niben101Scf12197g03020.1	1.00187	3.71529e-06	1920.52	sp|Q8VCY6|UTP6_MOUSE	IPR003107 (HAT (Half-A-TPR) repeat), IPR013949 (U3 small nucleolar RNA-associated protein 6)	GO:0005622 (intracellular), GO:0006396 (RNA processing)	U3 small nucleolar RNA-associated protein 6 homolog
Niben101Scf02907g06031.1	1.00133	0.000843128	3799	sp|P42327|ADH2_GEOSE	IPR002085 (Alcohol dehydrogenase superfamily, zinc-type), IPR016040 (NAD(P)-binding domain), IPR020843 (Polyketide synthase, enoylreductase domain)	GO:0008270 (zinc ion binding), GO:0016491 (oxidoreductase activity), GO:0055114 (oxidation-reduction process)	Alcohol dehydrogenase
Niben101Scf01612g02014.1	1.00047	1.13967e-05	1276.11	sp|B7UVA7|GPDA_PSEA8	IPR006168 (Glycerol-3-phosphate dehydrogenase, NAD-dependent), IPR008927 (6-phosphogluconate dehydrogenase, C-terminal-like), IPR016040 (NAD(P)-binding domain)	GO:0004367 (glycerol-3-phosphate dehydrogenase [NAD+] activity), GO:0005737 (cytoplasm), GO:0005975 (carbohydrate metabolic process), GO:0006072 (glycerol-3-phosphate metabolic process), GO:0009331 (glycerol-3-phosphate dehydrogenase complex), GO:0016491	Glycerol-3-phosphate dehydrogenase [NAD(P)+]
Niben101Scf01983g07002.1	-1.00033	0.000704745	143.999	sp|P45037|CCMF_HAEIN	IPR003567 (Cytochrome c-type biogenesis protein)	GO:0015232 (heme transporter activity), GO:0015886 (heme transport), GO:0016020 (membrane), GO:0017004 (cytochrome complex assembly)	Cytochrome c-type biogenesis protein CcmF
Niben101Scf05011g00001.1	-1.0004	7.54815e-06	6253.62	sp|Q61187|TS101_MOUSE	IPR017916 (Steadiness box)		Tumor susceptibility gene 101 protein
Niben101Scf00225g06015.1	-1.00042	5.7655e-05	3813.38	AT1G64720.1	IPR002913 (START domain), IPR023393 (START-like domain)	GO:0008289 (lipid binding)	Polyketide cyclase/dehydrase and lipid transport superfamily protein LENGTH=385
Niben101Scf16585g02014.1	-1.00055	1.86054e-06	370.818	sp|Q9LIG2|RLK6_ARATH	IPR011009 (Protein kinase-like domain), IPR013320 (Concanavalin A-like lectin/glucanase domain)	GO:0004672 (protein kinase activity), GO:0004674 (protein serine/threonine kinase activity), GO:0005524 (ATP binding), GO:0006468 (protein phosphorylation), GO:0016772 (transferase activity, transferring phosphorus-containing groups)	Receptor-like protein kinase
Niben101Scf03208g07011.1	-1.00278	5.38611e-08	294.983	sp|Q56YJ8|FAMA_ARATH	IPR011598 (Myc-type, basic helix-loop-helix (bHLH) domain)	GO:0046983 (protein dimerization activity)	Transcription factor FAMA
Niben101Scf04703g11015.1	-1.00289	1.60138e-05	317.194				Unknown protein
Niben101Scf04044g22002.1	-1.00366	0.000776701	3470.96	sp|Q9CR50|ZN363_MOUSE	IPR004039 (Rubredoxin-type fold), IPR008913 (Zinc finger, CHY-type), IPR013083 (Zinc finger, RING/FYVE/PHD-type), IPR017921 (Zinc finger, CTCHY-type)	GO:0005515 (protein binding), GO:0008270 (zinc ion binding)	RING finger and CHY zinc finger domain-containing protein 1
Niben101Scf04114g00031.1	-1.00367	4.62388e-06	913.093	sp|Q661C0|RS13_BORGA	IPR001892 (Ribosomal protein S13), IPR010979 (Ribosomal protein S13-like, H2TH), IPR027437 (30s ribosomal protein S13, C-terminal)	GO:0003676 (nucleic acid binding), GO:0003723 (RNA binding), GO:0003735 (structural constituent of ribosome), GO:0005622 (intracellular), GO:0005840 (ribosome), GO:0006412 (translation)	30S ribosomal protein S13
Niben101Scf02039g04010.1	-1.00478	2.01218e-07	339.827	sp|Q9SF32|IQD1_ARATH	IPR005135 (Endonuclease/exonuclease/phosphatase), IPR025064 (Domain of unknown function DUF4005)		Protein IQ-DOMAIN 1
Niben101Scf03985g04030.1	-1.00478	5.76254e-06	11631.9	AT5G41810.1			unknown protein; BEST Arabidopsis thaliana protein match is: unknown protein . LENGTH=288
Niben101Scf00305g05041.1	-1.00502	0.000179282	1088.16	AT4G36520.1	IPR001623 (DnaJ domain)		Chaperone DnaJ-domain superfamily protein LENGTH=1422
Niben101Scf10881g00060.1	-1.00532	0.00031807	169.901	sp|Q00506|NU4M_PHOVI	IPR001750 (NADH:quinone oxidoreductase/Mrp antiporter, membrane subunit)		NADH-ubiquinone oxidoreductase chain 4
Niben101Scf02511g05004.1	-1.00555	5.38493e-06	793.042	sp|P93332|NOD3_MEDTR			Bidirectional sugar transporter N3
Niben101Scf21401g00003.1	-1.00693	0.000310722	74.5572	sp|Q93YQ7|GUN24_ARATH	IPR001701 (Glycoside hydrolase, family 9), IPR008928 (Six-hairpin glycosidase-like)	GO:0003824 (catalytic activity), GO:0004553 (hydrolase activity, hydrolyzing O-glycosyl compounds), GO:0005975 (carbohydrate metabolic process)	Endoglucanase 24
Niben101Scf00941g03013.1	-1.00719	3.03929e-05	433.816	sp|Q8LC53|EPF2_ARATH			Protein EPIDERMAL PATTERNING FACTOR 2
Niben101Scf00124g00014.1	-1.00771	5.96754e-05	540.569	AT1G49050.1			Eukaryotic aspartyl protease family protein LENGTH=583
Niben101Scf05811g00003.1	-1.0083	7.52109e-07	733.71	gb|ADK13066.1|			conserved hypothetical protein 9 [Hevea brasiliensis]
Niben101Scf02010g04025.1	-1.01047	0.000172405	209.194				Unknown protein
Niben101Scf01785g07002.1	-1.01064	4.30995e-05	350.576	AT4G18210.1	IPR004853 (Triose-phosphate transporter domain), IPR030182 (Purine permease, plant)	GO:0005215 (transporter activity), GO:0016021 (integral component of membrane)	purine permease 10 LENGTH=390
Niben101Scf19533g00007.1	-1.01074	4.48223e-05	16848	sp|Q9LIG2|RLK6_ARATH	IPR011009 (Protein kinase-like domain), IPR013320 (Concanavalin A-like lectin/glucanase domain)	GO:0004672 (protein kinase activity), GO:0004674 (protein serine/threonine kinase activity), GO:0005524 (ATP binding), GO:0006468 (protein phosphorylation), GO:0016772 (transferase activity, transferring phosphorus-containing groups)	Receptor-like protein kinase
Niben101Scf07284g02001.1	-1.01102	2.03883e-05	329.558	AT2G27480.1	IPR011992 (EF-hand domain pair)	GO:0005509 (calcium ion binding)	Calcium-binding EF-hand family protein LENGTH=228
Niben101Scf05193g01006.1	-1.01126	5.51535e-05	14584.5	sp|O81277|PSK5_ORYSJ	IPR009438 (Phytosulfokine)	GO:0005576 (extracellular region), GO:0008083 (growth factor activity), GO:0008283 (cell proliferation)	Phytosulfokines 5
Niben101Scf00501g00007.1	-1.01169	1.47377e-07	358.686	sp|O14240|EAF6_SCHPO	IPR015418 (Histone H4 acetyltransferase, NuA4 complex, Eaf6)		Chromatin modification-related protein eaf6
Niben101Scf05222g03002.1	-1.01241	0.000347951	2746.7	AT3G09980.1	IPR007033 (Transcriptional activator, plants)		Family of unknown function (DUF662) LENGTH=178
Niben101Scf01318g01012.1	-1.01299	0.000715228	1097.71	AT5G35220.1	IPR008915 (Peptidase M50)	GO:0004222 (metalloendopeptidase activity), GO:0006508 (proteolysis)	Peptidase M50 family protein LENGTH=548
Niben101Scf01655g02024.1	-1.01323	4.69917e-06	837.931	AT3G61320.1	IPR021134 (Bestrophin/UPF0187), IPR024701 (Uncharacterised conserved protein, UCP016988)		Bestrophin-like protein LENGTH=410
Niben101Scf03396g05011.1	-1.01323	7.29821e-05	3505.03	sp|Q8PU61|FPOJ_METMA	IPR001457 (NADH:ubiquinone/plastoquinone oxidoreductase, chain 6), IPR022801 (Ribosomal protein S4/S9)	GO:0008137 (NADH dehydrogenase (ubiquinone) activity), GO:0055114 (oxidation-reduction process)	F(420)H(2) dehydrogenase subunit J
Niben101Scf10881g00033.1	-1.01374	5.30488e-10	500.711	sp|Q1IS52|NUON1_KORVE	IPR001750 (NADH:quinone oxidoreductase/Mrp antiporter, membrane subunit)		NADH-quinone oxidoreductase subunit N 1
Niben101Scf04020g06013.1	-1.01378	0.000114684	5849.89	AT1G65730.1	IPR004813 (Oligopeptide transporter, OPT superfamily)	GO:0055085 (transmembrane transport)	YELLOW STRIPE like 7 LENGTH=688
Niben101Scf05115g03006.1	-1.01388	1.2489e-08	1943.44	sp|Q9R210|TFEB_MOUSE	IPR011598 (Myc-type, basic helix-loop-helix (bHLH) domain)	GO:0046983 (protein dimerization activity)	Transcription factor EB
Niben101Scf01494g02024.1	-1.01413	1.12632e-05	1929.56	sp|P33607|NUOL_ECOLI	IPR003945 (NADH-plastoquinone oxidoreductase, chain 5)	GO:0008137 (NADH dehydrogenase (ubiquinone) activity), GO:0042773 (ATP synthesis coupled electron transport), GO:0055114 (oxidation-reduction process)	NADH-quinone oxidoreductase subunit L
Niben101Scf02793g24015.1	-1.01498	0.000332266	410.934	AT1G51130.1	IPR014854 (Non-structural maintenance of chromosome element 4, C-terminal), IPR027786 (Nse4/EID family)	GO:0005634 (nucleus), GO:0006281 (DNA repair), GO:0030915 (Smc5-Smc6 complex)	Nse4, component of Smc5/6 DNA repair complex LENGTH=403
Niben101Scf03839g12008.1	-1.01509	0.000170442	33794.2	sp|P17771|OSP4_PEA	IPR024489 (Organ specific protein)		Organ-specific protein P4
Niben101Scf00628g00006.1	-1.0151	3.19417e-05	289.235	sp|P05499|ATP6_TOBAC	IPR000568 (ATPase, F0 complex, subunit A)	GO:0015078 (hydrogen ion transmembrane transporter activity), GO:0015986 (ATP synthesis coupled proton transport), GO:0045263 (proton-transporting ATP synthase complex, coupling factor F(o))	ATP synthase subunit a
Niben101Scf01732g02007.1	-1.01515	2.88898e-06	2447.01	AT5G07990.1	IPR001128 (Cytochrome P450)	GO:0005506 (iron ion binding), GO:0016705 (oxidoreductase activity, acting on paired donors, with incorporation or reduction of molecular oxygen), GO:0020037 (heme binding), GO:0055114 (oxidation-reduction process)	Cytochrome P450 superfamily protein LENGTH=513
Niben101Scf01671g03003.1	-1.01557	5.56564e-14	1758.95	sp|Q9S7P5|SPL12_ARATH	IPR004333 (Transcription factor, SBP-box)	GO:0003677 (DNA binding), GO:0005634 (nucleus)	Squamosa promoter-binding-like protein 12
Niben101Scf03489g00006.1	-1.01575	2.6666e-05	1179.49	gb|EFN89813.1|	IPR029071 (Ubiquitin-related domain)		Ubiquilin-1 [Harpegnathos saltator]
Niben101Scf12135g00014.1	-1.01578	8.56855e-07	1014.53	AT1G69720.1	IPR016053 (Haem oxygenase-like), IPR016951 (Haem oxygenase (decyclizing), plant)	GO:0004392 (heme oxygenase (decyclizing) activity), GO:0006788 (heme oxidation), GO:0055114 (oxidation-reduction process)	heme oxygenase 3 LENGTH=285
Niben101Scf19957g00020.1	-1.01606	2.93506e-06	418.962	sp|P60620|COX1_ARATH	IPR000883 (Cytochrome c oxidase subunit I), IPR023616 (Cytochrome c oxidase, subunit I domain)	GO:0004129 (cytochrome-c oxidase activity), GO:0005506 (iron ion binding), GO:0009055 (electron carrier activity), GO:0009060 (aerobic respiration), GO:0016021 (integral component of membrane), GO:0020037 (heme binding), GO:0055114 (oxidation-reduction pr	Cytochrome c oxidase subunit 1
Niben101Scf02795g00007.1	-1.01637	2.44497e-07	197.001	sp|Q493J6|RL5_BLOPB	IPR002132 (Ribosomal protein L5), IPR022803 (Ribosomal protein L5 domain)	GO:0003735 (structural constituent of ribosome), GO:0005840 (ribosome), GO:0006412 (translation)	50S ribosomal protein L5
Niben101Scf01143g10001.1	-1.01639	0.000378899	244.329	AT3G15030.1	IPR005333 (Transcription factor, TCP)		TCP family transcription factor 4 LENGTH=420
Niben101Scf05582g03004.1	-1.01658	5.76095e-06	1915.17	sp|P49098|CYB5_TOBAC	IPR001199 (Cytochrome b5-like heme/steroid binding domain)	GO:0020037 (heme binding)	Cytochrome b5
Niben101Scf01025g02004.1	-1.0168	4.58287e-08	20338.4	sp|Q43075|SPE1_PEA	IPR000183 (Ornithine/DAP/Arg decarboxylase), IPR029066 (PLP-binding barrel)	GO:0003824 (catalytic activity), GO:0006527 (arginine catabolic process), GO:0008295 (spermidine biosynthetic process), GO:0008792 (arginine decarboxylase activity)	Arginine decarboxylase
Niben101Scf09696g01119.1	-1.01739	2.0857e-07	155.062	gb|AFI44276.1|			NADH dehydrogenase subunit 5 (mitochondrion) [Silene vulgaris]
Niben101Scf06954g01005.1	-1.01779	3.53892e-05	2154.2	AT4G04020.1	IPR006843 (Plastid lipid-associated protein/fibrillin conserved domain)		fibrillin LENGTH=318
Niben101Scf00530g05011.1	-1.01804	7.73283e-10	2807.63	sp|Q3JMH0|FTSH_BURP1	IPR003959 (ATPase, AAA-type, core), IPR005936 (Peptidase, FtsH), IPR027417 (P-loop containing nucleoside triphosphate hydrolase)	GO:0004222 (metalloendopeptidase activity), GO:0005524 (ATP binding), GO:0006508 (proteolysis), GO:0016020 (membrane)	ATP-dependent zinc metalloprotease FtsH
Niben101Scf01745g07016.1	-1.01858	6.40738e-05	83.3284	AT2G07771.2	IPR002541 (Cytochrome c assembly protein), IPR003557 (Cytochrome c-type biogenesis protein CcmC)	GO:0015232 (heme transporter activity), GO:0015886 (heme transport), GO:0016020 (membrane), GO:0017004 (cytochrome complex assembly), GO:0020037 (heme binding)	Cytochrome C assembly protein LENGTH=256
Niben101Scf02569g00022.1	-1.0212	1.01544e-05	117.98	ATMG00090.1	IPR001351 (Ribosomal protein S3, C-terminal), IPR001516 (NADH:ubiquinone oxidoreductase, chain 5/L, N-terminal)	GO:0003735 (structural constituent of ribosome), GO:0005840 (ribosome), GO:0006412 (translation), GO:0008137 (NADH dehydrogenase (ubiquinone) activity), GO:0042773 (ATP synthesis coupled electron transport), GO:0055114 (oxidation-reduction process)	structural constituent of ribosome;protein binding chrM:25482-28733 REVERSE LENGTH=556
Niben101Scf01949g00019.1	-1.02207	4.67079e-09	296.375	gb|AFO69204.1|	IPR003319 (ATP synthase YMF19-like, N-terminal), IPR009455 (ATP synthase YMF19, uncharacterised, C-terminal)	GO:0005739 (mitochondrion), GO:0016021 (integral component of membrane), GO:0016820 (hydrolase activity, acting on acid anhydrides, catalyzing transmembrane movement of substances)	ATPase subunit 8 (mitochondrion) [Gossypium hirsutum]
Niben101Scf09819g04005.1	-1.02314	0.000429903	160.841	emb|CDX75979.1|	IPR008889 (VQ)		BnaC03g40620D [Brassica napus]
Niben101Scf00576g02010.1	-1.02357	4.01191e-06	762.218	sp|Q9FN94|RLK7_ARATH	IPR011009 (Protein kinase-like domain), IPR013320 (Concanavalin A-like lectin/glucanase domain)	GO:0004672 (protein kinase activity), GO:0004674 (protein serine/threonine kinase activity), GO:0005524 (ATP binding), GO:0006468 (protein phosphorylation), GO:0016772 (transferase activity, transferring phosphorus-containing groups)	Receptor-like protein kinase
Niben101Scf03949g00022.1	-1.0237	5.43991e-10	463.053	sp|Q9SVE5|EXLA2_ARATH	IPR007117 (Expansin, cellulose-binding-like domain), IPR009009 (RlpA-like double-psi beta-barrel domain)		Expansin-like A2
Niben101Scf06077g03014.1	-1.02433	7.63402e-06	2176.08	sp|Q84W41|GLR36_ARATH	IPR017103 (Ionotropic glutamate receptor, plant), IPR028082 (Periplasmic binding protein-like I)	GO:0004970 (ionotropic glutamate receptor activity), GO:0016020 (membrane)	Glutamate receptor 3.6
Niben101Scf05444g00004.1	-1.02436	2.03275e-06	4084.91	sp|Q9SV30|GATA8_ARATH	IPR013088 (Zinc finger, NHR/GATA-type)	GO:0003700 (sequence-specific DNA binding transcription factor activity), GO:0006355 (regulation of transcription, DNA-templated), GO:0008270 (zinc ion binding), GO:0043565 (sequence-specific DNA binding)	GATA transcription factor 8
Niben101Scf01721g08007.1	-1.02451	0.000386278	3147.74	sp|O04609|WRK22_ARATH	IPR003657 (DNA-binding WRKY), IPR018872 (Zn-cluster domain)	GO:0003700 (sequence-specific DNA binding transcription factor activity), GO:0006355 (regulation of transcription, DNA-templated), GO:0043565 (sequence-specific DNA binding)	WRKY transcription factor 22
Niben101Scf02945g01001.1	-1.02568	1.00156e-05	7933.58	sp|Q8GZ17|COBL7_ARATH	IPR006918 (COBRA, plant)	GO:0010215 (cellulose microfibril organization), GO:0016049 (cell growth), GO:0031225 (anchored component of membrane)	COBRA-like protein 7
Niben101Scf02044g12008.1	-1.0259	5.39154e-07	1901.74	sp|Q9SSR4|PPR77_ARATH	IPR002885 (Pentatricopeptide repeat), IPR011990 (Tetratricopeptide-like helical domain)	GO:0005515 (protein binding)	Pentatricopeptide repeat-containing protein
Niben101Scf01463g08011.1	-1.02675	1.36005e-07	6836.59	AT5G62570.2	IPR012416 (Calmodulin binding protein-like)		Calmodulin binding protein-like LENGTH=494
Niben101Scf00561g00010.1	-1.02763	8.0802e-05	328.23	sp|Q9LHP4|RCH2_ARATH	IPR011009 (Protein kinase-like domain)	GO:0004672 (protein kinase activity), GO:0005524 (ATP binding), GO:0006468 (protein phosphorylation), GO:0016772 (transferase activity, transferring phosphorus-containing groups)	Receptor-like protein kinase 2
Niben101Scf05177g03023.1	-1.02767	1.93956e-08	2740.54	AT5G23280.1	IPR005333 (Transcription factor, TCP)		TCP family transcription factor LENGTH=250
Niben101Scf02059g04005.1	-1.02775	4.80297e-05	2025.93	AT2G47910.1	IPR014946 (Protein of unknown function DUF1817)		chlororespiratory reduction 6 LENGTH=246
Niben101Scf04082g02014.1	-1.02825	0.000259823	17412.7	sp|Q4V7B8|RNF44_RAT	IPR013083 (Zinc finger, RING/FYVE/PHD-type)	GO:0005515 (protein binding), GO:0008270 (zinc ion binding)	RING finger protein 44
Niben101Scf01409g00018.1	-1.02856	1.52466e-07	940.096	AT5G55950.1	IPR004853 (Triose-phosphate transporter domain)		Nucleotide/sugar transporter family protein LENGTH=398
Niben101Scf03602g02007.1	-1.03068	0.000536354	1975.18	sp|E1U332|ALL12_OLEEU			Isoflavone reductase-like protein
Niben101Scf03108g12002.1	-1.03165	1.45116e-05	4215.42	emb|CDY21363.1|	IPR008004 (Uncharacterised protein family UPF0503)		BnaA09g30640D [Brassica napus]
Niben101Scf01777g02001.1	-1.03337	0.00050474	15833.9	AT2G26150.1	IPR011991 (Winged helix-turn-helix DNA-binding domain), IPR027725 (Heat shock transcription factor family)	GO:0003700 (sequence-specific DNA binding transcription factor activity), GO:0005634 (nucleus), GO:0006355 (regulation of transcription, DNA-templated), GO:0009408 (response to heat), GO:0043565 (sequence-specific DNA binding)	heat shock transcription factor A2 LENGTH=345
Niben101Scf05692g01006.1	-1.03368	9.87462e-06	432.255	ref|XP_007020738.1|	IPR008480 (Protein of unknown function DUF761, plant)		LIM and calponin domains-containing protein 1, putative [Theobroma cacao] gb|EOY12263.1| LIM and calponin domains-containing protein 1, putative [Theobroma cacao]
Niben101Scf00505g07001.1	-1.03373	1.85287e-16	5781.02	sp|Q65SZ8|GLND_MANSM	IPR002912 (ACT domain)	GO:0008152 (metabolic process), GO:0016597 (amino acid binding)	Bifunctional uridylyltransferase/uridylyl-removing enzyme
Niben101Scf01294g05002.1	-1.03465	0.000310609	10215.1	sp|Q9HCM9|TRI39_HUMAN	IPR013083 (Zinc finger, RING/FYVE/PHD-type)	GO:0005515 (protein binding), GO:0008270 (zinc ion binding)	E3 ubiquitin-protein ligase TRIM39
Niben101Scf04944g01005.1	-1.03497	1.04777e-09	1147.64	AT2G26640.1	IPR012392 (Very-long-chain 3-ketoacyl-CoA synthase), IPR016039 (Thiolase-like)	GO:0003824 (catalytic activity), GO:0006633 (fatty acid biosynthetic process), GO:0008152 (metabolic process), GO:0008610 (lipid biosynthetic process), GO:0016020 (membrane), GO:0016747 (transferase activity, transferring acyl groups other than amino-acyl	3-ketoacyl-CoA synthase 11 LENGTH=509
Niben101Scf07437g01013.1	-1.03563	1.46677e-05	424.928				Unknown protein
Niben101Scf01958g00002.1	-1.03719	5.16652e-05	438.24	sp|Q9M0M5|SCL13_ARATH	IPR005202 (Transcription factor GRAS), IPR030005 (Scarecrow-like protein 13)		Scarecrow-like protein 13
Niben101Scf07817g01017.1	-1.03778	0.000522537	1426.63	AT5G07990.1	IPR001128 (Cytochrome P450)	GO:0005506 (iron ion binding), GO:0016705 (oxidoreductase activity, acting on paired donors, with incorporation or reduction of molecular oxygen), GO:0020037 (heme binding), GO:0055114 (oxidation-reduction process)	Cytochrome P450 superfamily protein LENGTH=513
Niben101Scf00530g06004.1	-1.03825	1.13733e-05	402.07	sp|P93332|NOD3_MEDTR			Bidirectional sugar transporter N3
Niben101Scf01993g06008.1	-1.03862	0.000361848	117.112				Unknown protein
Niben101Scf06628g00005.1	-1.03885	1.05505e-07	301.415	sp|P24794|COX1_BETVU	IPR000883 (Cytochrome c oxidase subunit I), IPR023616 (Cytochrome c oxidase, subunit I domain)	GO:0004129 (cytochrome-c oxidase activity), GO:0005506 (iron ion binding), GO:0009055 (electron carrier activity), GO:0009060 (aerobic respiration), GO:0016021 (integral component of membrane), GO:0020037 (heme binding), GO:0055114 (oxidation-reduction pr	Cytochrome c oxidase subunit 1
Niben101Scf01510g00023.1	-1.04033	3.50326e-09	306.993	gb|AFO69204.1|	IPR003319 (ATP synthase YMF19-like, N-terminal), IPR009455 (ATP synthase YMF19, uncharacterised, C-terminal)	GO:0005739 (mitochondrion), GO:0016021 (integral component of membrane), GO:0016820 (hydrolase activity, acting on acid anhydrides, catalyzing transmembrane movement of substances)	ATPase subunit 8 (mitochondrion) [Gossypium hirsutum]
Niben101Scf02982g03003.1	-1.04064	1.29456e-05	8242.7	AT4G13840.1	IPR003480 (Transferase), IPR023213 (Chloramphenicol acetyltransferase-like domain)	GO:0016747 (transferase activity, transferring acyl groups other than amino-acyl groups)	HXXXD-type acyl-transferase family protein LENGTH=428
Niben101Scf09191g00005.1	-1.04129	0.000906893	4878.66	sp|Q9LW49|ERF4_NICSY	IPR016177 (DNA-binding domain)	GO:0003677 (DNA binding), GO:0003700 (sequence-specific DNA binding transcription factor activity), GO:0006355 (regulation of transcription, DNA-templated)	Ethylene-responsive transcription factor 4
Niben101Scf00170g05007.1	-1.04166	0.000240915	8423.64	AT2G44830.1	IPR000014 (PAS domain), IPR000700 (PAS-associated, C-terminal), IPR011009 (Protein kinase-like domain)	GO:0000155 (phosphorelay sensor kinase activity), GO:0000160 (phosphorelay signal transduction system), GO:0004672 (protein kinase activity), GO:0004674 (protein serine/threonine kinase activity), GO:0004871 (signal transducer activity), GO:0005524 (ATP b	Protein kinase superfamily protein LENGTH=765
Niben101Scf02562g04004.1	-1.04343	3.02945e-08	571.766	sp|Q5RFE9|LRC40_PONAB	IPR001611 (Leucine-rich repeat)	GO:0005515 (protein binding)	Leucine-rich repeat-containing protein 40
Niben101Scf05750g00008.1	-1.04473	0.000257573	152.623				Unknown protein
Niben101Scf12258g00020.1	-1.04574	1.01544e-05	694.646	AT4G30845.1			unknown protein; FUNCTIONS IN: molecular_function unknown; INVOLVED IN: biological_process unknown; LOCATED IN: chloroplast; Has 16 Blast hits to 16 proteins in 8 species: Archae - 0; Bacteria - 0; Metazoa - 0; Fungi - 0; Plants - 16; Viruses - 0; Other E
Niben101Scf26202g00005.1	-1.04601	0.000266763	397.32	AT5G50740.3	IPR006121 (Heavy metal-associated domain, HMA)	GO:0030001 (metal ion transport), GO:0046872 (metal ion binding)	Heavy metal transport/detoxification superfamily protein LENGTH=290
Niben101Scf00448g17006.1	-1.04741	0.000504774	119.874	sp|Q84UU9|TPS06_ARATH	IPR008930 (Terpenoid cyclases/protein prenyltransferase alpha-alpha toroid), IPR008949 (Isoprenoid synthase domain)	GO:0000287 (magnesium ion binding), GO:0008152 (metabolic process), GO:0010333 (terpene synthase activity), GO:0016829 (lyase activity)	Terpenoid synthase 6
Niben101Scf00885g05001.1	-1.04906	0.000134602	382340	sp|Q6GKC1|OAT1_STAAR	IPR005814 (Aminotransferase class-III), IPR015424 (Pyridoxal phosphate-dependent transferase)	GO:0003824 (catalytic activity), GO:0008483 (transaminase activity), GO:0030170 (pyridoxal phosphate binding)	Ornithine aminotransferase 1
Niben101Scf00291g02054.1	-1.05033	6.3257e-06	305.38				Unknown protein
Niben101Scf00715g01008.1	-1.05064	0.000499001	78.7138	emb|CDX79350.1|			BnaC06g19530D [Brassica napus]
Niben101Scf11307g00004.1	-1.05082	1.53418e-05	10517.1	AT2G44380.1	IPR011424 (C1-like)	GO:0047134 (protein-disulfide reductase activity), GO:0055114 (oxidation-reduction process)	Cysteine/Histidine-rich C1 domain family protein LENGTH=247
Niben101Scf07554g01010.1	-1.05128	4.89679e-05	874.816	sp|Q0JKI9|ARFB_ORYSJ	IPR015300 (DNA-binding pseudobarrel domain)	GO:0003677 (DNA binding)	Auxin response factor 2
Niben101Scf06684g02017.1	-1.0515	6.15553e-05	2434.4	AT5G52780.1	IPR021855 (Protein of unknown function DUF3464)		Protein of unknown function (DUF3464) LENGTH=168
Niben101Scf00854g06027.1	-1.05162	0.000684824	1492.71	sp|Q68S06|PSAA_PANGI	IPR001280 (Photosystem I PsaA/PsaB)	GO:0009522 (photosystem I), GO:0009579 (thylakoid), GO:0015979 (photosynthesis), GO:0016021 (integral component of membrane)	Photosystem I P700 chlorophyll a apoprotein A1
Niben101Scf06823g02005.1	-1.05262	3.81123e-07	2058.97	AT3G19540.1	IPR006873 (Protein of unknown function DUF620)		Protein of unknown function (DUF620) LENGTH=485
Niben101Scf03679g00004.1	-1.05276	0.000912155	360.488	AT3G10870.1	IPR029058 (Alpha/Beta hydrolase fold)		methyl esterase 17 LENGTH=276
Niben101Scf23241g00003.1	-1.053	8.413e-05	4928.74	sp|O80341|EF102_ARATH	IPR016177 (DNA-binding domain)	GO:0003677 (DNA binding), GO:0003700 (sequence-specific DNA binding transcription factor activity), GO:0006355 (regulation of transcription, DNA-templated)	Ethylene-responsive transcription factor 5
Niben101Scf01052g06002.1	-1.05326	0.000840348	266.357	sp|Q9T048|DRL27_ARATH	IPR002182 (NB-ARC), IPR027417 (P-loop containing nucleoside triphosphate hydrolase)	GO:0043531 (ADP binding)	Disease resistance protein
Niben101Scf03624g01008.1	-1.05337	0.000213205	681.411	sp|A8MQA3|PP330_ARATH	IPR002885 (Pentatricopeptide repeat), IPR011990 (Tetratricopeptide-like helical domain)	GO:0005515 (protein binding)	Pentatricopeptide repeat-containing protein
Niben101Scf06153g01006.1	-1.05337	1.92945e-05	1213.99	AT1G32520.1	IPR006571 (TLDc domain)		unknown protein; FUNCTIONS IN: molecular_function unknown; INVOLVED IN: biological_process unknown; LOCATED IN: chloroplast; EXPRESSED IN: 24 plant structures; EXPRESSED DURING: 15 growth stages; Has 143 Blast hits to 142 proteins in 34 species: Archae -
Niben101Scf02613g03001.1	-1.05404	2.86321e-05	20153.2	AT2G26640.1	IPR012392 (Very-long-chain 3-ketoacyl-CoA synthase), IPR016039 (Thiolase-like)	GO:0003824 (catalytic activity), GO:0006633 (fatty acid biosynthetic process), GO:0008152 (metabolic process), GO:0008610 (lipid biosynthetic process), GO:0016020 (membrane), GO:0016747 (transferase activity, transferring acyl groups other than amino-acyl	3-ketoacyl-CoA synthase 11 LENGTH=509
Niben101Scf13254g00003.1	-1.05437	7.17533e-05	1896.31	gb|KCZ67791.1|	IPR029058 (Alpha/Beta hydrolase fold)		alpha/beta hydrolase family protein [Clostridium sporogenes]
Niben101Scf02156g03004.1	-1.05489	6.82268e-08	1353.75	sp|Q8GWK2|AP2L4_ARATH	IPR016177 (DNA-binding domain)	GO:0003677 (DNA binding), GO:0003700 (sequence-specific DNA binding transcription factor activity), GO:0006355 (regulation of transcription, DNA-templated)	AP2-like ethylene-responsive transcription factor
Niben101Scf02307g00012.1	-1.05499	9.93984e-05	406.904	sp|Q9C8E7|GLR33_ARATH	IPR017103 (Ionotropic glutamate receptor, plant), IPR028082 (Periplasmic binding protein-like I)	GO:0004970 (ionotropic glutamate receptor activity), GO:0016020 (membrane)	Glutamate receptor 3.3
Niben101Scf03325g01001.1	-1.05568	0.000135723	1861.32	emb|CDY44680.1|			BnaA05g29260D [Brassica napus]
Niben101Scf00766g00003.1	-1.05672	2.02342e-07	1762.43	ref|WP_026720130.1|	IPR003594 (Histidine kinase-like ATPase, C-terminal domain)		histidine kinase [Fischerella sp. PCC 9431]
Niben101Scf00234g02045.1	-1.05682	2.64051e-07	718.448	gb|ACI02101.1|			NADH dehydrogenase subunit 2 (mitochondrion) [Isoetes engelmannii]
Niben101Scf00870g17013.1	-1.05785	5.09892e-13	1604.12	emb|CDY11155.1|			BnaC06g24070D [Brassica napus]
Niben101Scf01849g00003.1	-1.05795	1.19035e-05	500.414	sp|Q9LR69|PPR8_ARATH	IPR002885 (Pentatricopeptide repeat)		Pentatricopeptide repeat-containing protein
Niben101Scf01128g00004.1	-1.05804	3.92199e-07	9557.6	gb|AAY85179.1|	IPR008480 (Protein of unknown function DUF761, plant), IPR025520 (Domain of unknown function DUF4408)		fiber expressed protein [Gossypium hirsutum]
Niben101Scf03238g00012.1	-1.05806	0.000129658	4437.48	AT2G19710.1	IPR005061 (Domain of unknown function DUF292, eukaryotic)		Regulator of Vps4 activity in the MVB pathway protein LENGTH=937
Niben101Scf04122g06010.1	-1.05808	6.62299e-05	2048.47	sp|A2AU72|ARMC3_MOUSE	IPR016024 (Armadillo-type fold)	GO:0005488 (binding), GO:0005515 (protein binding)	Armadillo repeat-containing protein 3
Niben101Scf02395g01007.1	-1.05832	8.09436e-08	446.355	ref|XP_002869709.1|	IPR001594 (Zinc finger, DHHC-type, palmitoyltransferase)	GO:0008270 (zinc ion binding)	zinc ion binding protein [Arabidopsis lyrata subsp. lyrata] gb|EFH45968.1| zinc ion binding protein [Arabidopsis lyrata subsp. lyrata]
Niben101Scf00257g00011.1	-1.05903	3.61133e-07	1678.68	gb|AES91542.2|			epidermal patterning factor-like protein [Medicago truncatula]
Niben101Scf09089g01026.1	-1.05932	0.000284347	5318.2	AT2G36145.1			unknown protein; FUNCTIONS IN: molecular_function unknown; INVOLVED IN: biological_process unknown; LOCATED IN: chloroplast thylakoid membrane, chloroplast stroma, chloroplast; EXPRESSED IN: 19 plant structures; EXPRESSED DURING: 13 growth stages; Has 49
Niben101Scf02720g04008.1	-1.06014	1.33459e-07	304.672	ref|NP_197537.1|			serine-rich protein-like protein [Arabidopsis thaliana] gb|AED92836.1| serine-rich protein-like protein [Arabidopsis thaliana]
Niben101Scf00282g03017.1	-1.06029	9.78371e-05	318.624	sp|Q10YI1|DAPB_TRIEI	IPR011770 (Dihydrodipicolinate reductase, bacterial/plant)	GO:0008839 (4-hydroxy-tetrahydrodipicolinate reductase), GO:0009089 (lysine biosynthetic process via diaminopimelate), GO:0055114 (oxidation-reduction process), GO:0070402 (NADPH binding)	4-hydroxy-tetrahydrodipicolinate reductase
Niben101Scf00891g04008.1	-1.06029	2.53079e-07	1451.96	sp|Q8GXJ4|GLR34_ARATH	IPR017103 (Ionotropic glutamate receptor, plant), IPR028082 (Periplasmic binding protein-like I)	GO:0004970 (ionotropic glutamate receptor activity), GO:0016020 (membrane)	Glutamate receptor 3.4
Niben101Scf02929g06031.1	-1.06035	2.2549e-05	107.07	gb|AFO69204.1|	IPR003319 (ATP synthase YMF19-like, N-terminal), IPR009455 (ATP synthase YMF19, uncharacterised, C-terminal)	GO:0005739 (mitochondrion), GO:0016021 (integral component of membrane), GO:0016820 (hydrolase activity, acting on acid anhydrides, catalyzing transmembrane movement of substances)	ATPase subunit 8 (mitochondrion) [Gossypium hirsutum]
Niben101Scf06958g01003.1	-1.0628	3.40635e-07	1468.58	sp|Q4QJW5|DNAJ_HAEI8	IPR001623 (DnaJ domain), IPR002939 (Chaperone DnaJ, C-terminal)	GO:0006457 (protein folding), GO:0051082 (unfolded protein binding)	Chaperone protein DnaJ
Niben101Scf04322g00001.1	-1.06282	1.40676e-05	3970.62	sp|Q9SDQ4|GLR37_ARATH	IPR017103 (Ionotropic glutamate receptor, plant), IPR028082 (Periplasmic binding protein-like I)	GO:0004970 (ionotropic glutamate receptor activity), GO:0016020 (membrane)	Glutamate receptor 3.7
Niben101Scf01787g00038.1	-1.06295	3.33007e-06	335.118	gb|AFI44275.1|			NADH dehydrogenase subunit 2 (mitochondrion) [Silene vulgaris]
Niben101Scf30065g00001.1	-1.06302	1.213e-05	1472.7	sp|Q10FZ7|YAB2_ORYSJ	IPR006780 (YABBY protein)		Protein YABBY 2
Niben101Scf08020g06003.1	-1.06353	0.000422757	3598.29	gb|ABY88526.1|	IPR004864 (Late embryogenesis abundant protein, LEA-14)		NHL1, partial [Arabidopsis thaliana]
Niben101Scf25021g00011.1	-1.06384	4.4339e-07	245.872				Unknown protein
Niben101Scf06017g02008.1	-1.06387	4.15648e-07	303.937	sp|O14240|EAF6_SCHPO	IPR015418 (Histone H4 acetyltransferase, NuA4 complex, Eaf6)		Chromatin modification-related protein eaf6
Niben101Scf00317g00011.1	-1.06496	2.29211e-05	94.0238	AT4G17370.1	IPR004104 (Oxidoreductase, C-terminal), IPR016040 (NAD(P)-binding domain)	GO:0008152 (metabolic process), GO:0016491 (oxidoreductase activity), GO:0055114 (oxidation-reduction process)	Oxidoreductase family protein LENGTH=368
Niben101Scf00167g04020.1	-1.06526	5.11415e-08	2752.94	ref|NP_001045217.1|			product [Oryza sativa Japonica Group]
Niben101Scf02854g03003.1	-1.06544	3.39328e-06	773.505	gb|AFL46166.1|	IPR010399 (Tify), IPR018467 (CO/COL/TOC1, conserved site)		jasmonate ZIM domain protein b [Nicotiana attenuata]
Niben101Scf03819g03013.1	-1.06548	2.2492e-05	2712.32	AT5G39210.1	IPR021954 (Protein of unknown function DUF3571)		chlororespiratory reduction 7 LENGTH=156
Niben101Scf00380g01005.1	-1.06693	1.64644e-07	3148.52	AT1G62940.1	IPR000873 (AMP-dependent synthetase/ligase), IPR025110 (AMP-binding enzyme C-terminal domain)	GO:0003824 (catalytic activity), GO:0008152 (metabolic process)	acyl-CoA synthetase 5 LENGTH=542
Niben101Scf02043g04017.1	-1.06741	9.20714e-05	96.7953	sp|Q6NQJ8|SDG40_ARATH	IPR001214 (SET domain), IPR015353 (Rubisco LSMT, substrate-binding domain)	GO:0005515 (protein binding)	Protein SET DOMAIN GROUP 40
Niben101Scf18306g00021.1	-1.0679	1.16971e-07	4476.32	ref|WP_006854563.1|	IPR008470 (Uncharacterised protein family Ycf33)		membrane protein [Synechococcus sp. WH 8016] gb|EHA60641.1| protein of unknown function DUF751 [Synechococcus sp. WH 8016]
Niben101Scf00721g00009.1	-1.06921	8.32633e-08	1643.49	AT4G23730.1	IPR008183 (Aldose 1-/Glucose-6-phosphate 1-epimerase), IPR011013 (Galactose mutarotase-like domain)	GO:0003824 (catalytic activity), GO:0005975 (carbohydrate metabolic process), GO:0016853 (isomerase activity), GO:0030246 (carbohydrate binding)	Galactose mutarotase-like superfamily protein LENGTH=306
Niben101Scf08002g01012.1	-1.0696	0.000436317	404.457	sp|B7LPR5|YQGE_ESCF3	IPR003774 (Protein of unknown function UPF0301)		UPF0301 protein YqgE
Niben101Scf22578g00002.1	-1.07114	8.84609e-12	545.958	sp|C1F223|NUON2_ACIC5	IPR001750 (NADH:quinone oxidoreductase/Mrp antiporter, membrane subunit)		NADH-quinone oxidoreductase subunit N 2
Niben101Scf06043g02006.1	-1.07206	3.30246e-06	299.66	AT3G29400.1	IPR004140 (Exocyst complex protein Exo70), IPR016159 (Cullin repeat-like-containing domain)	GO:0000145 (exocyst), GO:0006887 (exocytosis)	exocyst subunit exo70 family protein E1 LENGTH=658
Niben101Scf00970g00003.1	-1.07254	1.34393e-09	823.434	sp|Q10FZ7|YAB2_ORYSJ	IPR006780 (YABBY protein)		Protein YABBY 2
Niben101Scf05084g02002.1	-1.07452	2.22416e-05	447.87	sp|G7JG80|CASP2_MEDTR	IPR006702 (Uncharacterised protein family UPF0497, trans-membrane plant)		Casparian strip membrane protein 2
Niben101Scf03479g03001.1	-1.0746	3.12577e-06	1469.76	sp|Q56XP9|ERFL1_ARATH	IPR016177 (DNA-binding domain)	GO:0003677 (DNA binding), GO:0003700 (sequence-specific DNA binding transcription factor activity), GO:0006355 (regulation of transcription, DNA-templated)	Ethylene-responsive transcription factor-like protein
Niben101Scf09695g00001.1	-1.07544	1.4553e-05	178.351	ref|XP_002519967.1|			conserved hypothetical protein [Ricinus communis] gb|EEF42415.1| conserved hypothetical protein [Ricinus communis]
Niben101Scf06823g02001.1	-1.07722	5.08335e-05	6649.43	sp|Q566M8|RN150_DANRE	IPR013083 (Zinc finger, RING/FYVE/PHD-type)	GO:0005515 (protein binding), GO:0008270 (zinc ion binding)	RING finger protein 150
Niben101Ctg16374g00004.1	-1.07749	1.94272e-08	740.521	sp|Q94B77|FH5_ARATH	IPR015425 (Formin, FH2 domain)		Formin-like protein 5
Niben101Scf12103g00013.1	-1.07842	8.97538e-06	286.684	AT3G17510.1	IPR004041 (NAF domain), IPR011009 (Protein kinase-like domain), IPR028375 (KA1 domain/Ssp2 C-terminal domain)	GO:0004672 (protein kinase activity), GO:0005524 (ATP binding), GO:0006468 (protein phosphorylation), GO:0007165 (signal transduction), GO:0016772 (transferase activity, transferring phosphorus-containing groups)	CBL-interacting protein kinase 1 LENGTH=444
Niben101Scf06200g03014.1	-1.07845	7.90855e-06	157.287	ref|XP_002509435.1|			conserved hypothetical protein [Ricinus communis] gb|EEF50822.1| conserved hypothetical protein [Ricinus communis]
Niben101Scf03365g03011.1	-1.0786	9.60367e-08	26807.7	AT4G17940.1	IPR011990 (Tetratricopeptide-like helical domain)	GO:0005515 (protein binding), GO:0005622 (intracellular), GO:0006396 (RNA processing)	Tetratricopeptide repeat (TPR)-like superfamily protein LENGTH=274
Niben101Scf00854g05038.1	-1.079	8.54635e-06	193.341	sp|Q21YB7|NUOK_RHOFT	IPR001133 (NADH-ubiquinone oxidoreductase chain 4L/K), IPR008688 (ATPase, F0 complex, B chain/subunit B/MI25)	GO:0000276 (mitochondrial proton-transporting ATP synthase complex, coupling factor F(o)), GO:0015078 (hydrogen ion transmembrane transporter activity), GO:0015986 (ATP synthesis coupled proton transport), GO:0016651 (oxidoreductase activity, acting on NA	NADH-quinone oxidoreductase subunit K
Niben101Scf02002g01024.1	-1.07918	1.26402e-05	91.7699	AT2G07771.2	IPR002541 (Cytochrome c assembly protein), IPR003557 (Cytochrome c-type biogenesis protein CcmC)	GO:0015232 (heme transporter activity), GO:0015886 (heme transport), GO:0016020 (membrane), GO:0017004 (cytochrome complex assembly), GO:0020037 (heme binding)	Cytochrome C assembly protein LENGTH=256
Niben101Scf00381g07025.1	-1.0793	0.000114373	251.552	sp|Q84W41|GLR36_ARATH	IPR028082 (Periplasmic binding protein-like I)		Glutamate receptor 3.6
Niben101Scf03851g02016.1	-1.08019	1.66879e-05	231.954	sp|P15688.2|NU2M_BETVU			RecName: Full=NADH-ubiquinone oxidoreductase chain 2; AltName: Full=NADH dehydrogenase subunit 2 (mitochondrion) [Beta vulgaris] emb|CAA34728.1| NADH:ubiquinone reductase subunit 2 [Beta vulgaris subsp. vulgaris]
Niben101Scf07087g00007.1	-1.08058	2.73038e-05	575.532	emb|CDY26000.1|	IPR003611 (Nuclease associated modular domain 3)	GO:0003677 (DNA binding)	BnaC06g06240D [Brassica napus]
Niben101Scf02502g03009.1	-1.08132	5.3635e-09	2067.86	AT2G36895.1			unknown protein; FUNCTIONS IN: molecular_function unknown; INVOLVED IN: biological_process unknown; LOCATED IN: chloroplast; Has 32 Blast hits to 32 proteins in 14 species: Archae - 0; Bacteria - 0; Metazoa - 0; Fungi - 0; Plants - 32; Viruses - 0; Other
Niben101Scf01724g00003.1	-1.08146	1.02396e-06	2838.02	AT5G64330.1	IPR011333 (BTB/POZ fold), IPR027356 (NPH3 domain), IPR029959 (Root phototropism protein 3-like)	GO:0005515 (protein binding), GO:0016567 (protein ubiquitination)	Phototropic-responsive NPH3 family protein LENGTH=746
Niben101Scf00324g00004.1	-1.08185	0.000122128	947.504	ref|WP_025921648.1|	IPR021659 (Protein of unknown function DUF3252)		MULTISPECIES: hypothetical protein [Prochlorococcus]
Niben101Ctg02589g00001.1	-1.08283	0.000700584	80.3586	AT2G33170.1	IPR001611 (Leucine-rich repeat)	GO:0005515 (protein binding)	Leucine-rich repeat receptor-like protein kinase family protein LENGTH=1124
Niben101Scf00187g01010.1	-1.08333	1.07144e-07	239.652	ref|WP_025922422.1|			MULTISPECIES: hypothetical protein [Prochlorococcus]
Niben101Scf06332g02001.1	-1.08419	3.07897e-06	15999.2	AT5G48150.1	IPR005202 (Transcription factor GRAS)		GRAS family transcription factor LENGTH=490
Niben101Scf01188g00024.1	-1.08442	6.65671e-07	542.151	sp|Q8LC53|EPF2_ARATH			Protein EPIDERMAL PATTERNING FACTOR 2
Niben101Scf06096g01006.1	-1.08479	1.52813e-08	1226.22	AT5G62570.2	IPR012416 (Calmodulin binding protein-like)		Calmodulin binding protein-like LENGTH=494
Niben101Scf00811g04001.1	-1.08482	0.000131163	4214.99	sp|B2RY50|ARMC4_MOUSE	IPR004908 (ATPase, V1 complex, subunit H)	GO:0000221 (vacuolar proton-transporting V-type ATPase, V1 domain), GO:0005488 (binding), GO:0005515 (protein binding), GO:0015991 (ATP hydrolysis coupled proton transport), GO:0046961 (proton-transporting ATPase activity, rotational mechanism)	Armadillo repeat-containing protein 4
Niben101Scf07327g00003.1	-1.08484	6.95933e-07	800.642	gb|KEH39458.1|			transmembrane protein, putative [Medicago truncatula]
Niben101Scf03481g00013.1	-1.08511	0.000405734	70.8176	sp|Q9LIG2|RLK6_ARATH	IPR011009 (Protein kinase-like domain), IPR013320 (Concanavalin A-like lectin/glucanase domain)	GO:0004672 (protein kinase activity), GO:0004674 (protein serine/threonine kinase activity), GO:0005524 (ATP binding), GO:0006468 (protein phosphorylation), GO:0016772 (transferase activity, transferring phosphorus-containing groups)	Receptor-like protein kinase
Niben101Scf02160g06059.1	-1.0856	3.36132e-07	1809.79	sp|P08742|COX1_MAIZE	IPR000883 (Cytochrome c oxidase subunit I), IPR023615 (Cytochrome c oxidase, subunit I, copper-binding site), IPR023616 (Cytochrome c oxidase, subunit I domain)	GO:0004129 (cytochrome-c oxidase activity), GO:0005506 (iron ion binding), GO:0009055 (electron carrier activity), GO:0009060 (aerobic respiration), GO:0016021 (integral component of membrane), GO:0020037 (heme binding), GO:0055114 (oxidation-reduction pr	Cytochrome c oxidase subunit 1
Niben101Scf02358g02002.1	-1.0868	0.000169941	2156.26	sp|Q9SFB5|SCP27_ARATH	IPR001563 (Peptidase S10, serine carboxypeptidase), IPR029058 (Alpha/Beta hydrolase fold)	GO:0004185 (serine-type carboxypeptidase activity), GO:0006508 (proteolysis)	Serine carboxypeptidase-like 27
Niben101Scf00110g00006.1	-1.08812	8.78655e-05	637.184	ref|XP_010089235.1|			U-box domain-containing protein 43 [Morus notabilis] gb|EXB37533.1| U-box domain-containing protein 43 [Morus notabilis]
Niben101Scf03006g02002.1	-1.08818	0.000574477	93.4036				Unknown protein
Niben101Scf00578g04002.1	-1.08871	6.18932e-05	157.263	sp|Q8GXT3|BH123_ARATH	IPR011598 (Myc-type, basic helix-loop-helix (bHLH) domain)	GO:0046983 (protein dimerization activity)	Transcription factor bHLH123
Niben101Scf00963g02005.1	-1.08908	0.000291533	73.0881	sp|Q9SSL9|PEPR1_ARATH	IPR001611 (Leucine-rich repeat)	GO:0005515 (protein binding)	Leucine-rich repeat receptor-like protein kinase PEPR1
Niben101Scf00797g18009.1	-1.08915	0.000216255	41798.8	sp|Q56YA5|SGAT_ARATH	IPR015424 (Pyridoxal phosphate-dependent transferase), IPR024169 (Serine-pyruvate aminotransferase/2-aminoethylphosphonate-pyruvate transaminase)	GO:0003824 (catalytic activity), GO:0008152 (metabolic process), GO:0030170 (pyridoxal phosphate binding)	Serine--glyoxylate aminotransferase
Niben101Scf01064g06002.1	-1.09022	0.000490912	1233.71	sp|Q9FJ45|GDL83_ARATH	IPR013830 (SGNH hydrolase-type esterase domain)	GO:0006629 (lipid metabolic process), GO:0016788 (hydrolase activity, acting on ester bonds)	GDSL esterase/lipase
Niben101Scf00573g03002.1	-1.09125	0.000138431	994.723	sp|Q9LSW7|ACCH9_ARATH	IPR002283 (Isopenicillin N synthase), IPR026992 (Non-haem dioxygenase N-terminal domain), IPR027443 (Isopenicillin N synthase-like)	GO:0005506 (iron ion binding), GO:0016491 (oxidoreductase activity), GO:0016706 (oxidoreductase activity, acting on paired donors, with incorporation or reduction of molecular oxygen, 2-oxoglutarate as one donor, and incorporation of one atom each of oxyg	1-aminocyclopropane-1-carboxylate oxidase homolog 9
Niben101Scf00959g00018.1	-1.09166	0.000575995	1007.12	sp|Q9DC07|LNEBL_MOUSE	IPR001781 (Zinc finger, LIM-type)	GO:0008270 (zinc ion binding)	LIM zinc-binding domain-containing Nebulette
Niben101Scf00870g13004.1	-1.09222	3.45515e-09	585.326	sp|Q8GYL9|BRXL2_ARATH	IPR013591 (Brevis radix (BRX) domain), IPR027988 (Transcription factor BREVIS RADIX, N-terminal domain)		Protein Brevis radix-like 2
Niben101Scf00854g09004.1	-1.09266	2.74901e-09	608.128	sp|Q9ZCG2|NUOK_RICPR	IPR001133 (NADH-ubiquinone oxidoreductase chain 4L/K)	GO:0016651 (oxidoreductase activity, acting on NAD(P)H), GO:0042773 (ATP synthesis coupled electron transport), GO:0055114 (oxidation-reduction process)	NADH-quinone oxidoreductase subunit K
Niben101Scf04869g07001.1	-1.09278	0.000100374	2282.54	sp|Q9LXV5|NFYA1_ARATH	IPR001289 (CCAAT-binding transcription factor, subunit B)	GO:0003677 (DNA binding), GO:0003700 (sequence-specific DNA binding transcription factor activity), GO:0006355 (regulation of transcription, DNA-templated), GO:0016602 (CCAAT-binding factor complex)	Nuclear transcription factor Y subunit A-1
Niben101Scf14179g00003.1	-1.09292	0.000219808	852.909	sp|Q9C8P8|BH080_ARATH	IPR011598 (Myc-type, basic helix-loop-helix (bHLH) domain)	GO:0046983 (protein dimerization activity)	Transcription factor bHLH80
Niben101Scf04329g06017.1	-1.09331	8.73751e-05	465.709	sp|Q9FMR1|RGAP1_ARATH	IPR000095 (CRIB domain), IPR008936 (Rho GTPase activation protein)	GO:0005622 (intracellular), GO:0007165 (signal transduction)	Rho GTPase-activating protein 1
Niben101Scf07109g04011.1	-1.09341	0.000707965	2928.97	sp|P01122|RHO_APLCA	IPR001806 (Small GTPase superfamily), IPR005225 (Small GTP-binding protein domain), IPR027417 (P-loop containing nucleoside triphosphate hydrolase)	GO:0005525 (GTP binding), GO:0005622 (intracellular), GO:0006184 (GTP catabolic process), GO:0007165 (signal transduction), GO:0007264 (small GTPase mediated signal transduction), GO:0015031 (protein transport), GO:0016020 (membrane)	Ras-like GTP-binding protein RHO
Niben101Scf01065g08009.1	-1.09358	2.45382e-06	763.939	AT5G07990.1	IPR001128 (Cytochrome P450)	GO:0005506 (iron ion binding), GO:0016705 (oxidoreductase activity, acting on paired donors, with incorporation or reduction of molecular oxygen), GO:0020037 (heme binding), GO:0055114 (oxidation-reduction process)	Cytochrome P450 superfamily protein LENGTH=513
Niben101Scf04444g05001.1	-1.09433	0.000181306	4915.82	AT5G55660.1	IPR009057 (Homeodomain-like), IPR014876 (DEK, C-terminal)	GO:0003677 (DNA binding)	DEK domain-containing chromatin associated protein LENGTH=778
Niben101Scf00953g00004.1	-1.0949	3.15275e-05	1867.6	sp|Q9LHP4|RCH2_ARATH	IPR001611 (Leucine-rich repeat), IPR003591 (Leucine-rich repeat, typical subtype), IPR011009 (Protein kinase-like domain), IPR013210 (Leucine-rich repeat-containing N-terminal, type 2)	GO:0004672 (protein kinase activity), GO:0004674 (protein serine/threonine kinase activity), GO:0005515 (protein binding), GO:0005524 (ATP binding), GO:0006468 (protein phosphorylation), GO:0016772 (transferase activity, transferring phosphorus-containing	Receptor-like protein kinase 2
Niben101Scf18484g01002.1	-1.09557	2.06592e-07	703.804	sp|Q10FZ7|YAB2_ORYSJ	IPR006780 (YABBY protein)		Protein YABBY 2
Niben101Scf03652g03003.1	-1.09702	6.05175e-07	1630.15	sp|Q38825|IAA7_ARATH	IPR003311 (AUX/IAA protein)	GO:0005634 (nucleus), GO:0006355 (regulation of transcription, DNA-templated), GO:0046983 (protein dimerization activity)	Auxin-responsive protein IAA7
Niben101Scf04411g03008.1	-1.09708	0.000689915	71.5784	ref|XP_002530085.1|			conserved hypothetical protein [Ricinus communis] gb|EEF32284.1| conserved hypothetical protein [Ricinus communis]
Niben101Scf04958g00013.1	-1.0972	1.4319e-09	113233	sp|Q9ZUT8|AB33G_ARATH	IPR003439 (ABC transporter-like), IPR013525 (ABC-2 type transporter), IPR013581 (Plant PDR ABC transporter associated), IPR027417 (P-loop containing nucleoside triphosphate hydrolase), IPR029481 (ABC-transporter extracellular N-terminal domain)	GO:0005524 (ATP binding), GO:0016020 (membrane), GO:0016887 (ATPase activity)	ABC transporter G family member 33
Niben101Scf04328g00044.1	-1.09903	0.00058046	8859.11	sp|Q6EW49|PSAB_NYMAL	IPR001280 (Photosystem I PsaA/PsaB)	GO:0009522 (photosystem I), GO:0009579 (thylakoid), GO:0015979 (photosynthesis), GO:0016021 (integral component of membrane)	Photosystem I P700 chlorophyll a apoprotein A2
Niben101Scf02847g00014.1	-1.0992	1.3526e-05	173.003	sp|P09003|MI25_TOBAC	IPR008688 (ATPase, F0 complex, B chain/subunit B/MI25)	GO:0000276 (mitochondrial proton-transporting ATP synthase complex, coupling factor F(o)), GO:0015078 (hydrogen ion transmembrane transporter activity), GO:0015986 (ATP synthesis coupled proton transport)	ATP synthase protein MI25
Niben101Scf04271g00004.1	-1.09972	0.000314227	1218.48	sp|Q5NRN4|CASP2_SOLDE	IPR006702 (Uncharacterised protein family UPF0497, trans-membrane plant)		Casparian strip membrane protein 2
Niben101Scf03376g01009.1	-1.10008	0.000161438	69.9931	AT2G42005.1	IPR013057 (Amino acid transporter, transmembrane)		Transmembrane amino acid transporter family protein LENGTH=413
Niben101Scf01204g00024.1	-1.10036	0.000405962	662.567	ref|NP_001052968.1|	IPR010417 (Embryo-specific 3)	GO:0005515 (protein binding)	product [Oryza sativa Japonica Group]
Niben101Scf05627g01035.1	-1.10042	1.92847e-11	2059.86	sp|Q9ZU49|LPP1_ARATH	IPR000326 (Phosphatidic acid phosphatase type 2/haloperoxidase), IPR028681 (Lipid phosphate phosphatase, plant)	GO:0003824 (catalytic activity), GO:0016020 (membrane)	Lipid phosphate phosphatase 1
Niben101Scf09248g03002.1	-1.10146	0.000245137	12059.3	sp|Q37192|RBL_BARSO	IPR017443 (Ribulose bisphosphate carboxylase, large subunit, ferrodoxin-like N-terminal)	GO:0000287 (magnesium ion binding), GO:0015977 (carbon fixation), GO:0016984 (ribulose-bisphosphate carboxylase activity)	Ribulose bisphosphate carboxylase large chain
Niben101Scf02078g08043.1	-1.1015	4.38281e-08	2369.55	sp|Q6PGE4|ZF316_MOUSE	IPR013087 (Zinc finger C2H2-type/integrase DNA-binding domain)	GO:0003676 (nucleic acid binding), GO:0046872 (metal ion binding)	Zinc finger protein 316
Niben101Scf04819g03021.1	-1.10151	8.11311e-06	64237	sp|Q9LZP9|CP122_ARATH	IPR003823 (Domain of unknown function CP12)		Calvin cycle protein CP12-2, chloroplastic
Niben101Scf02720g10006.1	-1.10267	0.000601944	4297.96	AT3G48240.1	IPR000270 (Phox/Bem1p)	GO:0005515 (protein binding)	Octicosapeptide/Phox/Bem1p family protein LENGTH=180
Niben101Scf05483g01007.1	-1.10274	3.54849e-08	1684	sp|P55993|RPOD_HELPY	IPR014284 (RNA polymerase sigma-70 like domain), IPR016262 (RNA polymerase sigma factor, SigB/SigC/SigD, plastid)	GO:0003677 (DNA binding), GO:0003700 (sequence-specific DNA binding transcription factor activity), GO:0006352 (DNA-templated transcription, initiation), GO:0006355 (regulation of transcription, DNA-templated), GO:0016987 (sigma factor activity)	RNA polymerase sigma factor RpoD
Niben101Scf07564g01023.1	-1.10304	3.17033e-06	240.396	sp|Q9UZK1|ARLMC_PYRAB	IPR004398 (RNA methyltransferase, RsmD), IPR010280 ((Uracil-5)-methyltransferase family), IPR029063 (S-adenosyl-L-methionine-dependent methyltransferase)	GO:0006396 (RNA processing), GO:0008168 (methyltransferase activity), GO:0008173 (RNA methyltransferase activity), GO:0031167 (rRNA methylation)	23S rRNA (uracil(747)-C(5))-methyltransferase
Niben101Scf07687g02005.1	-1.10363	6.00579e-08	25361.4	AT2G05620.1			proton gradient regulation 5 LENGTH=133
Niben101Scf01191g01010.1	-1.10367	0.000413004	682.548	sp|Q75HV0|CCP31_ORYSJ	IPR013763 (Cyclin-like), IPR013922 (Cyclin PHO80-like)	GO:0000079 (regulation of cyclin-dependent protein serine/threonine kinase activity), GO:0019901 (protein kinase binding)	Cyclin-P3-1
Niben101Scf08803g00015.1	-1.10656	0.000706289	429.064	sp|Q9PMA7|NUOL_CAMJE	IPR003945 (NADH-plastoquinone oxidoreductase, chain 5)	GO:0008137 (NADH dehydrogenase (ubiquinone) activity), GO:0042773 (ATP synthesis coupled electron transport), GO:0055114 (oxidation-reduction process)	NADH-quinone oxidoreductase subunit L
Niben101Scf16022g00011.1	-1.1071	0.000401665	15028.6	AT4G22890.1			PGR5-LIKE A LENGTH=324
Niben101Scf08679g00012.1	-1.1075	3.87151e-07	233.03				Unknown protein
Niben101Scf07509g01012.1	-1.10761	2.43041e-09	560.719	AT1G53400.1			Ubiquitin domain-containing protein LENGTH=114
Niben101Scf07440g00009.1	-1.10802	0.000462788	449.258	AT5G08350.1	IPR004182 (GRAM domain)		GRAM domain-containing protein / ABA-responsive protein-related LENGTH=222
Niben101Scf11251g00006.1	-1.10805	5.58678e-07	936.942	AT5G58530.1	IPR012336 (Thioredoxin-like fold)	GO:0009055 (electron carrier activity), GO:0015035 (protein disulfide oxidoreductase activity), GO:0045454 (cell redox homeostasis)	Glutaredoxin family protein LENGTH=273
Niben101Scf09696g00033.1	-1.10867	1.23828e-05	196.191	sp|Q9MFN9|CYB_COLHO	IPR005798 (Cytochrome b/b6, C-terminal), IPR016174 (Di-haem cytochrome, transmembrane), IPR027387 (Cytochrome b/b6-like domain)	GO:0009055 (electron carrier activity), GO:0016020 (membrane), GO:0016491 (oxidoreductase activity), GO:0022904 (respiratory electron transport chain)	Cytochrome b
Niben101Scf01936g01001.1	-1.1092	6.22413e-06	2416.75	emb|CDY63903.1|			BnaA01g34680D [Brassica napus]
Niben101Scf06076g00011.1	-1.10924	7.49588e-10	541.429	sp|Q10CQ1|MAD14_ORYSJ	IPR002100 (Transcription factor, MADS-box), IPR002487 (Transcription factor, K-box)	GO:0003677 (DNA binding), GO:0003700 (sequence-specific DNA binding transcription factor activity), GO:0005634 (nucleus), GO:0006355 (regulation of transcription, DNA-templated), GO:0046983 (protein dimerization activity)	MADS-box transcription factor 14
Niben101Scf10881g00028.1	-1.10945	1.15801e-07	401.356	dbj|BAD83480.2|			NADH dehydrogenase subunit 4 (mitochondrion) [Nicotiana tabacum]
Niben101Scf00905g01002.1	-1.11135	0.000758624	385.228	AT1G03940.1	IPR003480 (Transferase), IPR023213 (Chloramphenicol acetyltransferase-like domain)	GO:0016747 (transferase activity, transferring acyl groups other than amino-acyl groups)	HXXXD-type acyl-transferase family protein LENGTH=469
Niben101Scf15993g00011.1	-1.11145	8.05425e-05	558.288	AT5G62550.1			unknown protein; FUNCTIONS IN: molecular_function unknown; INVOLVED IN: biological_process unknown; LOCATED IN: plasma membrane; EXPRESSED IN: 17 plant structures; EXPRESSED DURING: 9 growth stages; Has 14949 Blast hits to 9947 proteins in 971 species: Ar
Niben101Scf07748g00018.1	-1.1122	2.21614e-05	1773.65	sp|A2WT95|PLA1_ORYSI	IPR029058 (Alpha/Beta hydrolase fold)	GO:0006629 (lipid metabolic process)	Phospholipase A1-II 1
Niben101Scf00747g12035.1	-1.11289	0.000221278	610.578	sp|Q7SY52|STK10_DANRE	IPR011009 (Protein kinase-like domain)	GO:0004672 (protein kinase activity), GO:0004674 (protein serine/threonine kinase activity), GO:0005524 (ATP binding), GO:0006468 (protein phosphorylation), GO:0016772 (transferase activity, transferring phosphorus-containing groups)	Serine/threonine-protein kinase 10
Niben101Scf00440g01014.1	-1.11327	2.60649e-05	132.909	sp|Q605C5|RS14_METCA	IPR001209 (Ribosomal protein S14)	GO:0003735 (structural constituent of ribosome), GO:0005622 (intracellular), GO:0005840 (ribosome), GO:0006412 (translation)	30S ribosomal protein S14
Niben101Scf00173g09004.1	-1.11354	0.000678577	54824.8	sp|A4GG89|RBL_PHAVU	IPR020888 (Ribulose bisphosphate carboxylase, large subunit)	GO:0000287 (magnesium ion binding), GO:0015977 (carbon fixation), GO:0016984 (ribulose-bisphosphate carboxylase activity)	Ribulose bisphosphate carboxylase large chain
Niben101Scf05506g06005.1	-1.11483	7.45934e-09	14594	sp|P02827|HSP70_XENLA	IPR013126 (Heat shock protein 70 family), IPR029047 (Heat shock protein 70kD, peptide-binding domain), IPR029048 (Heat shock protein 70kD, C-terminal domain)		Heat shock 70 kDa protein
Niben101Scf07893g00003.1	-1.11505	5.34218e-07	3406.42	sp|Q40593|VDE_TOBAC	IPR011038 (Calycin-like)	GO:0009507 (chloroplast), GO:0046422 (violaxanthin de-epoxidase activity), GO:0055114 (oxidation-reduction process)	Violaxanthin de-epoxidase, chloroplastic
Niben101Scf00578g00012.1	-1.11581	1.17703e-09	951.621	sp|Q94B77|FH5_ARATH	IPR013320 (Concanavalin A-like lectin/glucanase domain), IPR015425 (Formin, FH2 domain)		Formin-like protein 5
Niben101Scf07027g00009.1	-1.11639	4.29124e-08	1080.96	sp|Q9FGV1|ARFH_ARATH	IPR003311 (AUX/IAA protein), IPR010525 (Auxin response factor), IPR015300 (DNA-binding pseudobarrel domain)	GO:0003677 (DNA binding), GO:0005634 (nucleus), GO:0006355 (regulation of transcription, DNA-templated), GO:0009725 (response to hormone), GO:0046983 (protein dimerization activity)	Auxin response factor 8
Niben101Scf36578g00001.1	-1.11753	0.000703431	1528.82	sp|P09144|PSAB_CHLRE	IPR001280 (Photosystem I PsaA/PsaB)	GO:0009522 (photosystem I), GO:0009579 (thylakoid), GO:0015979 (photosynthesis), GO:0016021 (integral component of membrane)	Photosystem I P700 chlorophyll a apoprotein A2
Niben101Scf02309g03024.1	-1.11782	3.01416e-05	84.4051	sp|Q5VJ39|CYB_ARCCA	IPR016174 (Di-haem cytochrome, transmembrane), IPR027387 (Cytochrome b/b6-like domain)	GO:0016020 (membrane), GO:0022904 (respiratory electron transport chain)	Cytochrome b
Niben101Scf13934g00014.1	-1.11797	0.000844672	132.262	AT2G26710.1	IPR001128 (Cytochrome P450)	GO:0005506 (iron ion binding), GO:0016705 (oxidoreductase activity, acting on paired donors, with incorporation or reduction of molecular oxygen), GO:0020037 (heme binding), GO:0055114 (oxidation-reduction process)	Cytochrome P450 superfamily protein LENGTH=520
Niben101Scf11829g00002.1	-1.11815	6.97797e-05	77.2987	sp|P48660|COX2_HORSE	IPR008972 (Cupredoxin)	GO:0004129 (cytochrome-c oxidase activity), GO:0005507 (copper ion binding), GO:0016020 (membrane)	Cytochrome c oxidase subunit 2
Niben101Scf04655g02004.1	-1.11853	0.00046316	2235.45	sp|Q1ACL3|PSAB_CHAVU	IPR001280 (Photosystem I PsaA/PsaB)	GO:0009522 (photosystem I), GO:0009579 (thylakoid), GO:0015979 (photosynthesis), GO:0016021 (integral component of membrane)	Photosystem I P700 chlorophyll a apoprotein A2
Niben101Scf02239g02007.1	-1.11909	0.000257268	1070.51	sp|Q9C8P8|BH080_ARATH	IPR011598 (Myc-type, basic helix-loop-helix (bHLH) domain)	GO:0046983 (protein dimerization activity)	Transcription factor bHLH80
Niben101Scf01852g02002.1	-1.11912	9.21285e-06	2783.93	sp|P17742|PPIA_MOUSE	IPR002130 (Cyclophilin-type peptidyl-prolyl cis-trans isomerase domain), IPR024936 (Cyclophilin-type peptidyl-prolyl cis-trans isomerase), IPR029000 (Cyclophilin-like domain)	GO:0000413 (protein peptidyl-prolyl isomerization), GO:0003755 (peptidyl-prolyl cis-trans isomerase activity), GO:0006457 (protein folding)	Peptidyl-prolyl cis-trans isomerase A
Niben101Scf00983g01007.1	-1.11926	0.000128081	1632.76	AT1G55360.1	IPR004314 (Domain of unknown function DUF239), IPR025521 (Domain of unknown function DUF4409)		Protein of Unknown Function (DUF239) LENGTH=422
Niben101Scf02508g01001.1	-1.11953	1.32952e-11	2369.12	sp|P42784|CTPA_SYNP2	IPR004447 (C-terminal-processing peptidase S41A), IPR029045 (ClpP/crotonase-like domain)	GO:0005515 (protein binding), GO:0006508 (proteolysis), GO:0008236 (serine-type peptidase activity)	Carboxyl-terminal-processing protease
Niben101Scf04096g11021.1	-1.11965	0.000150021	3951.26	gb|KEH17374.1|	IPR000048 (IQ motif, EF-hand binding site), IPR025064 (Domain of unknown function DUF4005)	GO:0005515 (protein binding)	calmodulin-binding protein [Medicago truncatula]
Niben101Scf06562g01010.1	-1.11971	0.00015177	1174.17	AT5G50150.1	IPR004314 (Domain of unknown function DUF239), IPR025521 (Domain of unknown function DUF4409)		Protein of Unknown Function (DUF239) LENGTH=420
Niben101Scf01623g18009.1	-1.12017	0.000517165	1200.96	AT1G02610.1	IPR011016 (Zinc finger, RING-CH-type), IPR013083 (Zinc finger, RING/FYVE/PHD-type), IPR022143 (Protein of unknown function DUF3675)	GO:0008270 (zinc ion binding)	RING/FYVE/PHD zinc finger superfamily protein LENGTH=221
Niben101Scf01334g04006.1	-1.12101	1.09277e-05	2825.74	AT3G17510.1	IPR004041 (NAF domain), IPR011009 (Protein kinase-like domain)	GO:0004672 (protein kinase activity), GO:0004674 (protein serine/threonine kinase activity), GO:0005524 (ATP binding), GO:0006468 (protein phosphorylation), GO:0007165 (signal transduction), GO:0016772 (transferase activity, transferring phosphorus-contai	CBL-interacting protein kinase 1 LENGTH=444
Niben101Scf05522g00002.1	-1.12106	2.43395e-07	5805.51	AT4G27280.1	IPR011992 (EF-hand domain pair)	GO:0005509 (calcium ion binding)	Calcium-binding EF-hand family protein LENGTH=130
Niben101Scf02807g03003.1	-1.12238	7.56469e-08	5365.82	AT3G21790.1	IPR002213 (UDP-glucuronosyl/UDP-glucosyltransferase)	GO:0008152 (metabolic process), GO:0016758 (transferase activity, transferring hexosyl groups)	UDP-Glycosyltransferase superfamily protein LENGTH=495
Niben101Scf09989g01006.1	-1.12239	5.46583e-05	2634.6	AT2G01290.1	IPR004788 (Ribose 5-phosphate isomerase, type A)	GO:0004751 (ribose-5-phosphate isomerase activity), GO:0009052 (pentose-phosphate shunt, non-oxidative branch)	ribose-5-phosphate isomerase 2 LENGTH=265
Niben101Scf25021g00015.1	-1.12298	2.86494e-09	3871.21	sp|Q9LQ16|PPR94_ARATH	IPR002885 (Pentatricopeptide repeat), IPR011990 (Tetratricopeptide-like helical domain)	GO:0005515 (protein binding)	Pentatricopeptide repeat-containing protein
Niben101Scf15364g00001.1	-1.1236	9.08079e-05	148.288	sp|Q17TI5|BRX_ARATH	IPR013591 (Brevis radix (BRX) domain), IPR027988 (Transcription factor BREVIS RADIX, N-terminal domain)		Protein BREVIS RADIX
Niben101Scf17839g00001.1	-1.12375	8.35154e-05	119.872	sp|Q39172|P1_ARATH	IPR011032 (GroES (chaperonin 10)-like)		NADP-dependent alkenal double bond reductase P1
Niben101Scf00175g02021.1	-1.12381	3.95089e-08	318.137	sp|Q9LSY5|U71B7_ARATH			UDP-glycosyltransferase 71B7
Niben101Scf03257g01005.1	-1.12389	8.53085e-06	1046.12	AT4G38160.3	IPR003690 (Mitochodrial transcription termination factor)	GO:0003690 (double-stranded DNA binding), GO:0005739 (mitochondrion), GO:0006355 (regulation of transcription, DNA-templated)	Mitochondrial transcription termination factor family protein LENGTH=378
Niben101Scf06748g00004.1	-1.12442	2.27297e-12	1375.92	sp|Q5RER9|ZN813_PONAB	IPR013087 (Zinc finger C2H2-type/integrase DNA-binding domain), IPR022755 (Zinc finger, double-stranded RNA binding)	GO:0003676 (nucleic acid binding), GO:0046872 (metal ion binding)	Zinc finger protein 813
Niben101Scf10122g00007.1	-1.1245	2.42252e-05	6097.8	sp|P05100|3MG1_ECOLI	IPR005019 (Methyladenine glycosylase)	GO:0003824 (catalytic activity), GO:0006281 (DNA repair), GO:0006284 (base-excision repair), GO:0008725 (DNA-3-methyladenine glycosylase activity)	DNA-3-methyladenine glycosylase 1
Niben101Scf21829g00002.1	-1.12525	1.09435e-09	1928.2	AT1G08470.1	IPR011042 (Six-bladed beta-propeller, TolB-like)	GO:0009058 (biosynthetic process), GO:0016844 (strictosidine synthase activity)	strictosidine synthase-like 3 LENGTH=390
Niben101Scf00821g14002.1	-1.12567	2.52358e-05	170.601				Unknown protein
Niben101Scf02806g00027.1	-1.1261	0.000638808	78.4507	ref|WP_006854831.1|	IPR027417 (P-loop containing nucleoside triphosphate hydrolase)		ATPase AAA [Synechococcus sp. WH 8016] gb|EHA59328.1| single-stranded nucleic acid binding R3H domain-containing protein [Synechococcus sp. WH 8016]
Niben101Scf00702g00021.1	-1.12761	0.000182836	124.98				Unknown protein
Niben101Scf04439g01023.1	-1.1284	4.58287e-08	15036.3	gb|KEH40500.1|			zinc finger CCCH domain protein, putative [Medicago truncatula]
Niben101Scf00088g01012.1	-1.12863	0.000783581	307.548	emb|CDX94052.1|			BnaC07g36860D [Brassica napus]
Niben101Scf05298g00004.1	-1.12868	3.51161e-05	1589.29	AT2G37980.1	IPR019378 (GDP-fucose protein O-fucosyltransferase)		O-fucosyltransferase family protein LENGTH=638
Niben101Scf02416g00004.1	-1.12871	0.000893375	61.8569	sp|Q9SAK5|APL_ARATH	IPR009057 (Homeodomain-like), IPR025756 (MYB-CC type transcription factor, LHEQLE-containing domain)	GO:0003677 (DNA binding), GO:0003682 (chromatin binding)	Myb family transcription factor APL
Niben101Scf02466g04004.1	-1.12889	1.09981e-05	462.763	ref|XP_002533586.1|			conserved hypothetical protein [Ricinus communis] gb|EEF28791.1| conserved hypothetical protein [Ricinus communis]
Niben101Scf03600g01010.1	-1.12893	0.000704681	840.165	AT1G76640.1	IPR011992 (EF-hand domain pair)	GO:0005509 (calcium ion binding)	Calcium-binding EF-hand family protein LENGTH=159
Niben101Scf12414g03002.1	-1.12928	1.05021e-07	388.09	ref|XP_007039994.1|	IPR012337 (Ribonuclease H-like domain)	GO:0003676 (nucleic acid binding)	F5O11.10 isoform 3 [Theobroma cacao] gb|EOY24495.1| F5O11.10 isoform 3 [Theobroma cacao]
Niben101Scf12757g00008.1	-1.12931	0.000191124	538.013	sp|Q39247|2ABB_ARATH	IPR000009 (Protein phosphatase 2A, regulatory subunit PR55), IPR015943 (WD40/YVTN repeat-like-containing domain)	GO:0000159 (protein phosphatase type 2A complex), GO:0005515 (protein binding), GO:0007165 (signal transduction), GO:0008601 (protein phosphatase type 2A regulator activity)	Serine/threonine protein phosphatase 2A 55 kDa regulatory subunit B beta isoform
Niben101Scf05413g02004.1	-1.13059	5.80472e-09	1000.81	AT5G54530.1	IPR007493 (Protein of unknown function DUF538)		Protein of unknown function, DUF538 LENGTH=161
Niben101Scf03321g01003.1	-1.13087	8.819e-06	2291.54	sp|Q9LEX0|P2A13_ARATH	IPR001810 (F-box domain), IPR025886 (Phloem protein 2-like)	GO:0005515 (protein binding)	F-box protein PP2-A13
Niben101Scf09021g00006.1	-1.13105	3.63019e-05	355.637	sp|Q93ZQ5|SPXM3_ARATH	IPR004331 (SPX, N-terminal), IPR011701 (Major facilitator superfamily), IPR020846 (Major facilitator superfamily domain)	GO:0016021 (integral component of membrane), GO:0055085 (transmembrane transport)	SPX domain-containing membrane protein
Niben101Scf05848g04003.1	-1.13172	1.76189e-10	1085.94	AT1G65295.1			unknown protein; LOCATED IN: endomembrane system; EXPRESSED IN: 22 plant structures; EXPRESSED DURING: 13 growth stages; BEST Arabidopsis thaliana protein match is: unknown protein . LENGTH=115
Niben101Scf00151g03003.1	-1.13301	0.000238666	5619.41	sp|Q9XI36|MBD10_ARATH	IPR016177 (DNA-binding domain)	GO:0003677 (DNA binding), GO:0005634 (nucleus)	Methyl-CpG-binding domain-containing protein 10
Niben101Scf03913g01042.1	-1.13438	4.56859e-05	3577.73	sp|Q9KDE6|SYA_BACHD	IPR002318 (Alanine-tRNA ligase, class IIc), IPR009000 (Translation protein, beta-barrel domain)	GO:0000166 (nucleotide binding), GO:0003676 (nucleic acid binding), GO:0004813 (alanine-tRNA ligase activity), GO:0005524 (ATP binding), GO:0005737 (cytoplasm), GO:0006419 (alanyl-tRNA aminoacylation), GO:0016876 (ligase activity, forming aminoacyl-tRNA a	Alanine--tRNA ligase
Niben101Scf02011g03015.1	-1.1344	0.000389366	631.273				Unknown protein
Niben101Scf10970g00001.1	-1.13589	3.07687e-07	599.35	sp|Q9LSL9|PP445_ARATH	IPR002885 (Pentatricopeptide repeat)		Pentatricopeptide repeat-containing protein
Niben101Scf10940g07002.1	-1.13597	2.61078e-10	1306.36	sp|P05499|ATP6_TOBAC	IPR000568 (ATPase, F0 complex, subunit A)	GO:0015078 (hydrogen ion transmembrane transporter activity), GO:0015986 (ATP synthesis coupled proton transport), GO:0045263 (proton-transporting ATP synthase complex, coupling factor F(o))	ATP synthase subunit a
Niben101Scf01866g03012.1	-1.1363	1.03828e-06	2048.11	dbj|BAJ09646.1|	IPR000422 (3,4-dihydroxy-2-butanone 4-phosphate synthase, RibB), IPR000926 (GTP cyclohydrolase II, RibA), IPR016299 (Riboflavin biosynthesis protein RibBA)	GO:0003935 (GTP cyclohydrolase II activity), GO:0008686 (3,4-dihydroxy-2-butanone-4-phosphate synthase activity), GO:0009231 (riboflavin biosynthetic process)	GTP cyclohydrolase II/3,4-dihydroxy-2-butanone 4-phosphate synthase [Nicotiana benthamiana]
Niben101Scf06090g02010.1	-1.13649	0.000788137	839.03	AT1G70940.1	IPR004776 (Auxin efflux carrier)	GO:0016021 (integral component of membrane), GO:0055085 (transmembrane transport)	Auxin efflux carrier family protein LENGTH=640
Niben101Scf03123g00015.1	-1.1366	0.0002691	113.941	AT5G40230.1	IPR030184 (WAT1-related protein)	GO:0016021 (integral component of membrane), GO:0022857 (transmembrane transporter activity)	nodulin MtN21 /EamA-like transporter family protein LENGTH=370
Niben101Scf00612g02022.1	-1.13665	2.24123e-06	509.832	sp|P42784|CTPA_SYNP2	IPR004447 (C-terminal-processing peptidase S41A), IPR029045 (ClpP/crotonase-like domain)	GO:0005515 (protein binding), GO:0006508 (proteolysis), GO:0008236 (serine-type peptidase activity)	Carboxyl-terminal-processing protease
Niben101Scf00321g01013.1	-1.13695	0.000316603	126.842	ref|XP_002521845.1|			conserved hypothetical protein [Ricinus communis] gb|EEF40481.1| conserved hypothetical protein [Ricinus communis]
Niben101Scf05316g02011.1	-1.13937	1.50631e-06	500.774	sp|Q8W119|SMH4_MAIZE	IPR009057 (Homeodomain-like)	GO:0003677 (DNA binding)	Single myb histone 4
Niben101Scf17831g01010.1	-1.1401	0.000237568	1057.04	emb|CDY07388.1|			BnaA07g24670D [Brassica napus]
Niben101Scf01130g01007.1	-1.14076	0.000457088	283.462	AT1G48910.1	IPR013027 (FAD-dependent pyridine nucleotide-disulphide oxidoreductase)	GO:0016491 (oxidoreductase activity), GO:0055114 (oxidation-reduction process)	Flavin-containing monooxygenase family protein LENGTH=383
Niben101Scf00568g04071.1	-1.14156	0.00033094	6035.33	sp|Q3V535|PSAB_ACOCL	IPR001280 (Photosystem I PsaA/PsaB)	GO:0009522 (photosystem I), GO:0009579 (thylakoid), GO:0015979 (photosynthesis), GO:0016021 (integral component of membrane)	Photosystem I P700 chlorophyll a apoprotein A2
Niben101Scf03351g02004.1	-1.14181	4.52896e-05	373.303	sp|Q5XIH0|MAF1_RAT	IPR015257 (Repressor of RNA polymerase III transcription Maf1)	GO:0016480 (negative regulation of transcription from RNA polymerase III promoter)	Repressor of RNA polymerase III transcription MAF1 homolog
Niben101Scf02264g00008.1	-1.14215	0.000278633	141.401	ref|XP_002513686.1|			conserved hypothetical protein [Ricinus communis] gb|EEF49089.1| conserved hypothetical protein [Ricinus communis]
Niben101Scf00343g08005.1	-1.14287	6.22657e-05	117.48	sp|P45037|CCMF_HAEIN	IPR003569 (Cytochrome c-type biogenesis protein CcbS)	GO:0015232 (heme transporter activity), GO:0015886 (heme transport), GO:0016020 (membrane), GO:0017004 (cytochrome complex assembly)	Cytochrome c-type biogenesis protein CcmF
Niben101Scf11283g00001.1	-1.14304	3.61914e-05	379.214	dbj|BAD83480.2|			NADH dehydrogenase subunit 4 (mitochondrion) [Nicotiana tabacum]
Niben101Scf05151g03015.1	-1.14325	0.0002082	100.3	sp|O80513|CCU41_ARATH	IPR013763 (Cyclin-like), IPR013922 (Cyclin PHO80-like)	GO:0000079 (regulation of cyclin-dependent protein serine/threonine kinase activity), GO:0019901 (protein kinase binding)	Cyclin-U4-1
Niben101Scf01182g05003.1	-1.1445	4.10148e-09	2615.14	sp|Q5W041|ARMC3_HUMAN	IPR016024 (Armadillo-type fold)	GO:0005488 (binding), GO:0005515 (protein binding)	Armadillo repeat-containing protein 3
Niben101Scf11546g00009.1	-1.14477	4.89984e-05	12003.6	sp|Q941R6|MLP31_ARATH	IPR000916 (Bet v I domain), IPR023393 (START-like domain)	GO:0006952 (defense response), GO:0009607 (response to biotic stimulus)	MLP-like protein 31
Niben101Scf02907g07020.1	-1.14493	0.000340491	7950.37	sp|Q99KK1|REEP3_MOUSE	IPR004345 (TB2/DP1/HVA22-related protein)		Receptor expression-enhancing protein 3
Niben101Scf01478g05006.1	-1.14582	0.00061822	4478.8	sp|Q9SX20|PTR18_ARATH	IPR000109 (Proton-dependent oligopeptide transporter family), IPR020846 (Major facilitator superfamily domain)	GO:0005215 (transporter activity), GO:0006810 (transport), GO:0016020 (membrane)	Protein NRT1/ PTR FAMILY 3.1
Niben101Scf18348g00015.1	-1.14583	2.6271e-05	2787.27	sp|Q9C9Q4|JAC1_ARATH	IPR001623 (DnaJ domain)		J domain-containing protein required for chloroplast accumulation response 1
Niben101Scf12089g00026.1	-1.14594	5.55527e-08	142.753	emb|CDY41257.1|			BnaA01g12820D [Brassica napus]
Niben101Scf03070g08002.1	-1.14701	0.00031807	2169.25	ATMG00090.1	IPR000114 (Ribosomal protein L16), IPR001351 (Ribosomal protein S3, C-terminal), IPR016180 (Ribosomal protein L10e/L16)	GO:0003723 (RNA binding), GO:0003735 (structural constituent of ribosome), GO:0005622 (intracellular), GO:0005840 (ribosome), GO:0006412 (translation), GO:0019843 (rRNA binding)	structural constituent of ribosome;protein binding chrM:25482-28733 REVERSE LENGTH=556
Niben101Scf04582g01004.1	-1.14768	4.45305e-05	1118.14	sp|Q9H0Z9|RBM38_HUMAN	IPR012677 (Nucleotide-binding alpha-beta plait domain)	GO:0000166 (nucleotide binding), GO:0003676 (nucleic acid binding)	RNA-binding protein 38
Niben101Scf11349g00005.1	-1.14917	0.000352432	119.553	emb|CDY21036.1|	IPR008581 (Protein of unknown function DUF863, plant)		BnaA08g24890D [Brassica napus]
Niben101Scf01958g00001.1	-1.14945	3.82046e-09	377.413	sp|Q9M0M5|SCL13_ARATH	IPR005202 (Transcription factor GRAS), IPR030005 (Scarecrow-like protein 13)		Scarecrow-like protein 13
Niben101Scf01729g01002.1	-1.14956	4.2898e-07	9846.94	AT4G11960.1			PGR5-like B LENGTH=313
Niben101Scf00712g14003.1	-1.15079	0.000270704	1878.71	AT1G20640.1	IPR000270 (Phox/Bem1p), IPR003035 (RWP-RK domain)	GO:0005515 (protein binding)	Plant regulator RWP-RK family protein LENGTH=844
Niben101Scf04109g01009.1	-1.15104	5.58046e-06	436.238	AT2G01275.1	IPR011016 (Zinc finger, RING-CH-type), IPR013083 (Zinc finger, RING/FYVE/PHD-type), IPR022143 (Protein of unknown function DUF3675)	GO:0008270 (zinc ion binding)	RING/FYVE/PHD zinc finger superfamily protein LENGTH=259
Niben101Scf01822g04006.1	-1.15144	4.64782e-05	268.289	sp|P29375|KDM5A_HUMAN	IPR003347 (JmjC domain), IPR003349 (JmjN domain), IPR004198 (Zinc finger, C5HC2-type)		Lysine-specific demethylase 5A
Niben101Scf14551g00004.1	-1.15146	0.000251733	154.553	sp|Q6PDK2|KMT2D_MOUSE	IPR001214 (SET domain), IPR013083 (Zinc finger, RING/FYVE/PHD-type)	GO:0005515 (protein binding), GO:0008270 (zinc ion binding)	Histone-lysine N-methyltransferase 2D
Niben101Scf01169g04007.1	-1.15155	0.000204917	4723.15	sp|Q1RKE6|NUOL_RICBR	IPR018393 (NADH-plastoquinone oxidoreductase, chain 5 subgroup)	GO:0008137 (NADH dehydrogenase (ubiquinone) activity), GO:0042773 (ATP synthesis coupled electron transport), GO:0055114 (oxidation-reduction process)	NADH-quinone oxidoreductase subunit L
Niben101Scf03321g04008.1	-1.15406	1.53957e-06	3711.11	AT2G31820.1	IPR020683 (Ankyrin repeat-containing domain), IPR026961 (PGG domain)	GO:0005515 (protein binding)	Ankyrin repeat family protein LENGTH=662
Niben101Scf02124g01026.1	-1.15424	6.84735e-09	762.811	sp|A4K2M3|STK4_PAPAN	IPR011009 (Protein kinase-like domain)	GO:0004672 (protein kinase activity), GO:0004674 (protein serine/threonine kinase activity), GO:0005524 (ATP binding), GO:0006468 (protein phosphorylation), GO:0016772 (transferase activity, transferring phosphorus-containing groups)	Serine/threonine-protein kinase 4
Niben101Scf02853g05014.1	-1.1545	4.18775e-05	249.849	sp|Q9FXM3|RFC2_ORYSJ	IPR012763 (DNA polymerase III, subunit gamma/ tau), IPR027417 (P-loop containing nucleoside triphosphate hydrolase)	GO:0003677 (DNA binding), GO:0003887 (DNA-directed DNA polymerase activity), GO:0005524 (ATP binding), GO:0006260 (DNA replication), GO:0009360 (DNA polymerase III complex)	Replication factor C subunit 2
Niben101Scf02207g05007.1	-1.1546	0.000114156	174.305	sp|Q0E2P1|2ABB_ORYSJ	IPR000009 (Protein phosphatase 2A, regulatory subunit PR55), IPR015943 (WD40/YVTN repeat-like-containing domain)	GO:0000159 (protein phosphatase type 2A complex), GO:0005515 (protein binding), GO:0007165 (signal transduction), GO:0008601 (protein phosphatase type 2A regulator activity)	Serine/threonine protein phosphatase 2A 55 kDa regulatory subunit B beta isoform
Niben101Scf29276g00001.1	-1.15546	5.07134e-05	2730.52	sp|O65674|ASK12_ARATH	IPR001232 (S-phase kinase-associated protein 1-like)	GO:0006511 (ubiquitin-dependent protein catabolic process)	SKP1-like protein 12
Niben101Scf04262g00025.1	-1.1563	7.33852e-08	385.843	sp|Q2NQH6|BIOH_SODGM	IPR029058 (Alpha/Beta hydrolase fold)		Pimeloyl-[acyl-carrier protein] methyl ester esterase
Niben101Scf00089g02001.1	-1.1566	1.88864e-11	2183.14	ref|XP_007022165.1|			Interactor of constitutive active rops 1 isoform 2 [Theobroma cacao] gb|EOY13690.1| Interactor of constitutive active rops 1 isoform 2 [Theobroma cacao]
Niben101Scf04655g02006.1	-1.15726	0.000237666	2743.5	sp|A6H5H1|PSAB_CYCTA	IPR001209 (Ribosomal protein S14), IPR001280 (Photosystem I PsaA/PsaB)	GO:0003735 (structural constituent of ribosome), GO:0005622 (intracellular), GO:0005840 (ribosome), GO:0006412 (translation), GO:0009522 (photosystem I), GO:0009579 (thylakoid), GO:0015979 (photosynthesis), GO:0016021 (integral component of membrane)	Photosystem I P700 chlorophyll a apoprotein A2
Niben101Scf01538g05003.1	-1.15754	8.84502e-06	164.757	AT2G26710.1	IPR001128 (Cytochrome P450)	GO:0005506 (iron ion binding), GO:0016705 (oxidoreductase activity, acting on paired donors, with incorporation or reduction of molecular oxygen), GO:0020037 (heme binding), GO:0055114 (oxidation-reduction process)	Cytochrome P450 superfamily protein LENGTH=520
Niben101Scf00290g01031.1	-1.15781	0.000182762	122.666	AT5G12460.1	IPR006740 (Protein of unknown function DUF604)		Protein of unknown function (DUF604) LENGTH=441
Niben101Scf08160g05007.1	-1.15863	2.24326e-06	474.704	ref|XP_002510381.1|	IPR017956 (AT hook, DNA-binding motif)	GO:0003677 (DNA binding)	conserved hypothetical protein [Ricinus communis] gb|EEF52568.1| conserved hypothetical protein [Ricinus communis]
Niben101Scf05442g03015.1	-1.15963	4.83733e-07	15558.6	AT3G10340.1	IPR001106 (Aromatic amino acid lyase), IPR023144 (Phenylalanine ammonia-lyase, shielding domain), IPR024083 (Fumarase/histidase, N-terminal)	GO:0003824 (catalytic activity), GO:0005737 (cytoplasm), GO:0006559 (L-phenylalanine catabolic process), GO:0009058 (biosynthetic process), GO:0016841 (ammonia-lyase activity)	phenylalanine ammonia-lyase 4 LENGTH=707
Niben101Scf02362g02014.1	-1.16004	2.20722e-07	30761.9	sp|Q9SI37|WRKY1_ARATH	IPR003657 (DNA-binding WRKY)	GO:0003700 (sequence-specific DNA binding transcription factor activity), GO:0006355 (regulation of transcription, DNA-templated), GO:0043565 (sequence-specific DNA binding)	WRKY transcription factor 1
Niben101Scf16863g00001.1	-1.16056	7.86477e-06	161.174	AT2G07771.2			Cytochrome C assembly protein LENGTH=256
Niben101Scf00024g00012.1	-1.16119	3.52056e-12	903.379	sp|Q9R210|TFEB_MOUSE	IPR011598 (Myc-type, basic helix-loop-helix (bHLH) domain)	GO:0046983 (protein dimerization activity)	Transcription factor EB
Niben101Scf00161g04002.1	-1.16175	0.00046316	192.114	ref|XP_002525675.1|			conserved hypothetical protein [Ricinus communis] gb|EEF36658.1| conserved hypothetical protein [Ricinus communis]
Niben101Scf03949g06009.1	-1.16194	8.83672e-06	985.322	AT4G38160.3	IPR003690 (Mitochodrial transcription termination factor)	GO:0003690 (double-stranded DNA binding), GO:0005739 (mitochondrion), GO:0006355 (regulation of transcription, DNA-templated)	Mitochondrial transcription termination factor family protein LENGTH=378
Niben101Scf02497g07001.1	-1.16251	2.55893e-06	84.9391	AT2G07771.2	IPR002541 (Cytochrome c assembly protein), IPR003557 (Cytochrome c-type biogenesis protein CcmC)	GO:0015232 (heme transporter activity), GO:0015886 (heme transport), GO:0016020 (membrane), GO:0017004 (cytochrome complex assembly), GO:0020037 (heme binding)	Cytochrome C assembly protein LENGTH=256
Niben101Scf01241g08005.1	-1.16253	3.65405e-12	5786.87	sp|A6NHJ4|ZN860_HUMAN	IPR013087 (Zinc finger C2H2-type/integrase DNA-binding domain), IPR022755 (Zinc finger, double-stranded RNA binding)	GO:0003676 (nucleic acid binding), GO:0046872 (metal ion binding)	Zinc finger protein 860
Niben101Scf00052g09016.1	-1.16362	0.000561212	664.979	sp|A2Q898|MCR1_ASPNC			NADH-cytochrome b5 reductase 2
Niben101Scf00173g07012.1	-1.16471	0.000124789	1530.34	sp|Q9LIG2|RLK6_ARATH	IPR011009 (Protein kinase-like domain), IPR011990 (Tetratricopeptide-like helical domain), IPR013320 (Concanavalin A-like lectin/glucanase domain)	GO:0004672 (protein kinase activity), GO:0005515 (protein binding), GO:0005524 (ATP binding), GO:0006468 (protein phosphorylation), GO:0016772 (transferase activity, transferring phosphorus-containing groups)	Receptor-like protein kinase
Niben101Scf02468g11017.1	-1.16474	0.000461989	203.495	sp|P18870|JUN_CHICK			Transcription factor AP-1
Niben101Scf02046g00002.1	-1.16601	0.000265359	768.403	AT1G20640.1	IPR000270 (Phox/Bem1p), IPR003035 (RWP-RK domain)	GO:0005515 (protein binding)	Plant regulator RWP-RK family protein LENGTH=844
Niben101Scf01463g07016.1	-1.16623	8.36223e-09	1575.87	AT1G10530.1	IPR025322 (Protein of unknown function DUF4228, plant)		unknown protein; FUNCTIONS IN: molecular_function unknown; INVOLVED IN: N-terminal protein myristoylation; BEST Arabidopsis thaliana protein match is: unknown protein . LENGTH=166
Niben101Scf02043g02002.1	-1.16721	2.07534e-08	3038.87	sp|B9JZ89|DNAJ_AGRVS	IPR001623 (DnaJ domain), IPR002939 (Chaperone DnaJ, C-terminal)	GO:0006457 (protein folding), GO:0051082 (unfolded protein binding)	Chaperone protein DnaJ
Niben101Scf14163g00004.1	-1.16749	3.50193e-10	842.832	sp|Q56YN3|NADK1_ARATH	IPR002504 (Inorganic polyphosphate/ATP-NAD kinase)	GO:0003951 (NAD+ kinase activity), GO:0006741 (NADP biosynthetic process), GO:0008152 (metabolic process)	NAD(H) kinase 1
Niben101Scf00611g09003.1	-1.16925	1.82183e-05	59459	ref|NP_001043414.2|	IPR027806 (Harbinger transposase-derived nuclease domain)		[Oryza sativa Japonica Group] dbj|BAF05328.2| [Oryza sativa Japonica Group]
Niben101Scf08341g08003.1	-1.16927	0.000883277	5106.5	emb|CDY24423.1|			BnaCnng04900D [Brassica napus]
Niben101Scf12211g02007.1	-1.16939	2.37594e-05	1040.06	AT1G80520.1	IPR013761 (Sterile alpha motif/pointed domain)	GO:0005515 (protein binding)	Sterile alpha motif (SAM) domain-containing protein LENGTH=192
Niben101Scf05146g01005.1	-1.16972	0.000441334	281.648	sp|Q9NYT6|ZN226_HUMAN	IPR013087 (Zinc finger C2H2-type/integrase DNA-binding domain), IPR019786 (Zinc finger, PHD-type, conserved site)	GO:0003676 (nucleic acid binding), GO:0046872 (metal ion binding)	Zinc finger protein 226
Niben101Scf00352g02004.1	-1.16997	4.41508e-07	25384.7	sp|Q08CG8|RNF44_DANRE	IPR013083 (Zinc finger, RING/FYVE/PHD-type)	GO:0005515 (protein binding), GO:0008270 (zinc ion binding)	RING finger protein 44
Niben101Scf05839g00002.1	-1.17038	1.54841e-07	334.105	sp|Q9FN94|RLK7_ARATH	IPR011009 (Protein kinase-like domain)	GO:0004672 (protein kinase activity), GO:0004674 (protein serine/threonine kinase activity), GO:0005524 (ATP binding), GO:0006468 (protein phosphorylation), GO:0016772 (transferase activity, transferring phosphorus-containing groups)	Receptor-like protein kinase
Niben101Scf06757g01006.1	-1.17107	0.000240915	76.864	AT1G65920.1	IPR013591 (Brevis radix (BRX) domain)		Regulator of chromosome condensation (RCC1) family with FYVE zinc finger domain LENGTH=1006
Niben101Scf00538g04001.1	-1.1714	8.4496e-08	1349.67	AT3G44380.1	IPR004864 (Late embryogenesis abundant protein, LEA-14)	GO:0009269 (response to desiccation)	Late embryogenesis abundant (LEA) hydroxyproline-rich glycoprotein family LENGTH=186
Niben101Scf01154g18011.1	-1.17145	6.40428e-09	2121.3	AT3G59700.1	IPR011009 (Protein kinase-like domain), IPR013320 (Concanavalin A-like lectin/glucanase domain)	GO:0004672 (protein kinase activity), GO:0004674 (protein serine/threonine kinase activity), GO:0005524 (ATP binding), GO:0006468 (protein phosphorylation), GO:0016772 (transferase activity, transferring phosphorus-containing groups), GO:0030246 (carbohyd	lectin-receptor kinase LENGTH=661
Niben101Scf00438g02006.1	-1.17202	0.00043382	50.2714	sp|Q98KR6|NUOK_RHILO	IPR001133 (NADH-ubiquinone oxidoreductase chain 4L/K)	GO:0016651 (oxidoreductase activity, acting on NAD(P)H), GO:0042773 (ATP synthesis coupled electron transport), GO:0055114 (oxidation-reduction process)	NADH-quinone oxidoreductase subunit K
Niben101Scf07034g06018.1	-1.17225	4.82262e-08	638.419	AT3G24240.1	IPR001611 (Leucine-rich repeat), IPR003591 (Leucine-rich repeat, typical subtype)	GO:0005515 (protein binding)	Leucine-rich repeat receptor-like protein kinase family protein LENGTH=1141
Niben101Scf05468g01003.1	-1.17255	0.000998252	116.057	sp|P59199|DPO1_STRPN	IPR020045 (5'-3' exonuclease, C-terminal domain)	GO:0003677 (DNA binding), GO:0003824 (catalytic activity)	DNA polymerase I
Niben101Scf04383g01014.1	-1.17334	1.82081e-09	18427.9	gb|AHI85713.1|			stress-induced protein 8 [Capsicum annuum]
Niben101Scf00690g03007.1	-1.1738	9.06057e-07	961.463	sp|P19484|TFEB_HUMAN	IPR011598 (Myc-type, basic helix-loop-helix (bHLH) domain)	GO:0046983 (protein dimerization activity)	Transcription factor EB
Niben101Scf03021g00009.1	-1.17654	1.25037e-08	882.35	gb|KEH32728.1|	IPR023393 (START-like domain)		homeobox/lipid-binding domain protein [Medicago truncatula]
Niben101Scf10015g05008.1	-1.17883	6.83782e-12	1153.01	sp|Q9LIG2|RLK6_ARATH	IPR011009 (Protein kinase-like domain), IPR013320 (Concanavalin A-like lectin/glucanase domain), IPR024788 (Malectin-like carbohydrate-binding domain)	GO:0004672 (protein kinase activity), GO:0004674 (protein serine/threonine kinase activity), GO:0005524 (ATP binding), GO:0006468 (protein phosphorylation), GO:0016772 (transferase activity, transferring phosphorus-containing groups)	Receptor-like protein kinase
Niben101Scf06641g01013.1	-1.17884	3.54199e-09	167.678	sp|Q8QZZ8|RAB38_MOUSE	IPR001806 (Small GTPase superfamily), IPR005225 (Small GTP-binding protein domain), IPR027417 (P-loop containing nucleoside triphosphate hydrolase)	GO:0005525 (GTP binding), GO:0005622 (intracellular), GO:0006184 (GTP catabolic process), GO:0007165 (signal transduction), GO:0007264 (small GTPase mediated signal transduction), GO:0015031 (protein transport), GO:0016020 (membrane)	Ras-related protein Rab-38
Niben101Scf04418g13015.1	-1.18285	4.26059e-05	99.0113	sp|Q0WRW8|B561K_ARATH	IPR005018 (DOMON domain), IPR006593 (Cytochrome b561/ferric reductase transmembrane)	GO:0016021 (integral component of membrane)	Cytochrome b561 and DOMON domain-containing protein
Niben101Scf00735g06023.1	-1.183	4.67106e-10	4134.17	AT2G41835.1	IPR000058 (Zinc finger, AN1-type), IPR015880 (Zinc finger, C2H2-like)	GO:0008270 (zinc ion binding), GO:0046872 (metal ion binding)	zinc finger (C2H2 type, AN1-like) family protein LENGTH=279
Niben101Ctg11829g00002.1	-1.18421	0.000821654	103.07	sp|P14953|TRPE_CLOTM	IPR005801 (ADC synthase)	GO:0009058 (biosynthetic process)	Anthranilate synthase component 1
Niben101Scf01343g00017.1	-1.18511	7.23452e-06	718.362	AT5G10250.1	IPR011333 (BTB/POZ fold), IPR027356 (NPH3 domain), IPR029959 (Root phototropism protein 3-like)	GO:0005515 (protein binding), GO:0016567 (protein ubiquitination)	Phototropic-responsive NPH3 family protein LENGTH=607
Niben101Scf08672g04012.1	-1.18548	2.47244e-05	181.456	sp|P09003|MI25_TOBAC	IPR008688 (ATPase, F0 complex, B chain/subunit B/MI25)	GO:0000276 (mitochondrial proton-transporting ATP synthase complex, coupling factor F(o)), GO:0015078 (hydrogen ion transmembrane transporter activity), GO:0015986 (ATP synthesis coupled proton transport)	ATP synthase protein MI25
Niben101Scf06045g00014.1	-1.18607	0.000462377	278.198	sp|Q5HZ36|GAT21_ARATH	IPR013088 (Zinc finger, NHR/GATA-type)	GO:0003700 (sequence-specific DNA binding transcription factor activity), GO:0006355 (regulation of transcription, DNA-templated), GO:0008270 (zinc ion binding), GO:0043565 (sequence-specific DNA binding)	GATA transcription factor 21
Niben101Scf09172g01012.1	-1.18775	1.52872e-05	3737.49	sp|Q9C9Q4|JAC1_ARATH	IPR001623 (DnaJ domain)		J domain-containing protein required for chloroplast accumulation response 1
Niben101Scf02370g02008.1	-1.1881	2.44856e-06	14511.1	sp|O04203|HSPR2_ARATH	IPR009743 (Hs1pro-1, C-terminal), IPR009869 (Hs1pro-1, N-terminal)		Nematode resistance protein-like HSPRO2
Niben101Scf08447g01020.1	-1.18835	1.81555e-07	2834.5	sp|P0C1I1|PPID_RHIO9	IPR001179 (Peptidyl-prolyl cis-trans isomerase, FKBP-type, domain), IPR011990 (Tetratricopeptide-like helical domain), IPR023566 (Peptidyl-prolyl cis-trans isomerase, FKBP-type)	GO:0005515 (protein binding), GO:0006457 (protein folding)	Peptidyl-prolyl cis-trans isomerase D
Niben101Scf02296g00019.1	-1.1908	0.000612644	303.06	sp|Q54GN8|NSA2_DICDI	IPR022309 (Ribosomal protein S8e/ribosomal biogenesis NSA2)		Ribosome biogenesis protein NSA2 homolog
Niben101Scf02621g03012.1	-1.19172	1.77976e-07	428.53	sp|Q9SCU9|BGA13_ARATH	IPR000922 (D-galactoside/L-rhamnose binding SUEL lectin domain), IPR001944 (Glycoside hydrolase, family 35), IPR017853 (Glycoside hydrolase superfamily)	GO:0004553 (hydrolase activity, hydrolyzing O-glycosyl compounds), GO:0005975 (carbohydrate metabolic process), GO:0030246 (carbohydrate binding)	Beta-galactosidase 13
Niben101Scf02136g01001.1	-1.19197	2.25215e-05	192.823	sp|Q75VR0|TPC1B_TOBAC			Two pore calcium channel protein 1B
Niben101Scf05307g04003.1	-1.19221	5.07679e-06	2941.61	sp|P40977|PLC1_SCHPO	IPR001192 (Phosphoinositide phospholipase C family), IPR011992 (EF-hand domain pair)	GO:0004435 (phosphatidylinositol phospholipase C activity), GO:0005515 (protein binding), GO:0006629 (lipid metabolic process), GO:0007165 (signal transduction), GO:0008081 (phosphoric diester hydrolase activity), GO:0035556 (intracellular signal transduc	1-phosphatidylinositol 4,5-bisphosphate phosphodiesterase 1
Niben101Scf06976g06016.1	-1.19272	0.000745374	2962.65	ref|WP_009782089.1|			glycosyltransferase [Lyngbya sp. PCC 8106] gb|EAW39129.1| Glycosyl transferase, family 9 [Lyngbya sp. PCC 8106]
Niben101Scf09644g00014.1	-1.19373	0.000133661	521.242	AT5G20220.1			zinc knuckle (CCHC-type) family protein LENGTH=393
Niben101Scf15885g00028.1	-1.19731	6.42874e-06	689.037	gb|AIF76113.1|	IPR003544 (Cytochrome c-type biogenesis protein CcmB)	GO:0015232 (heme transporter activity), GO:0015886 (heme transport), GO:0016020 (membrane), GO:0017004 (cytochrome complex assembly)	cytochrome c biogenesis B, partial (mitochondrion) [Halodule pinifolia]
Niben101Scf05605g00041.1	-1.19915	1.7026e-11	686.327	sp|P92547|ATP62_ARATH	IPR000568 (ATPase, F0 complex, subunit A)	GO:0015078 (hydrogen ion transmembrane transporter activity), GO:0015986 (ATP synthesis coupled proton transport), GO:0045263 (proton-transporting ATP synthase complex, coupling factor F(o))	ATP synthase subunit a-2
Niben101Scf09698g00001.1	-1.19916	1.57249e-05	696.82	sp|O49564|CRK27_ARATH	IPR001611 (Leucine-rich repeat), IPR011009 (Protein kinase-like domain)	GO:0004672 (protein kinase activity), GO:0005515 (protein binding), GO:0005524 (ATP binding), GO:0006468 (protein phosphorylation), GO:0016772 (transferase activity, transferring phosphorus-containing groups)	Cysteine-rich receptor-like protein kinase 27
Niben101Scf07049g00002.1	-1.20073	2.01452e-07	2743.78	emb|CAH67252.1|	IPR011038 (Calycin-like), IPR022017 (Domain of unknown function DUF3598)		OSIGBa0101C23.4 [Oryza sativa Indica Group]
Niben101Scf08222g02003.1	-1.20081	3.15315e-07	2058.3	sp|Q9Z8J2|TLC1_CHLPN	IPR004667 (ADP/ATP carrier protein)	GO:0005471 (ATP:ADP antiporter activity), GO:0005524 (ATP binding), GO:0006810 (transport), GO:0016021 (integral component of membrane)	ADP,ATP carrier protein 1
Niben101Scf02010g04012.1	-1.20205	3.93127e-06	170.841	sp|P09003|MI25_TOBAC	IPR008688 (ATPase, F0 complex, B chain/subunit B/MI25)	GO:0000276 (mitochondrial proton-transporting ATP synthase complex, coupling factor F(o)), GO:0015078 (hydrogen ion transmembrane transporter activity), GO:0015986 (ATP synthesis coupled proton transport)	ATP synthase protein MI25
Niben101Scf36944g00005.1	-1.20263	8.97538e-06	375.071	sp|Q9FE06|EXOL2_ARATH	IPR006766 (Phosphate-induced protein 1)		Protein EXORDIUM-like 2
Niben101Scf02170g01012.1	-1.20296	0.000602752	71.5915	sp|O04057|ASPR_CUCPE	IPR001461 (Aspartic peptidase), IPR011001 (Saposin-like), IPR021109 (Aspartic peptidase domain)	GO:0004190 (aspartic-type endopeptidase activity), GO:0006508 (proteolysis), GO:0006629 (lipid metabolic process)	Aspartic proteinase
Niben101Scf02048g01009.1	-1.20327	0.000105122	251.996	sp|Q41916|CYT5_ARATH	IPR000010 (Proteinase inhibitor I25, cystatin), IPR027214 (Cystatin)	GO:0004869 (cysteine-type endopeptidase inhibitor activity)	Cysteine proteinase inhibitor 5
Niben101Scf03076g01001.1	-1.20333	4.63534e-09	6684.21	AT2G44380.1	IPR001965 (Zinc finger, PHD-type)	GO:0005515 (protein binding), GO:0008270 (zinc ion binding)	Cysteine/Histidine-rich C1 domain family protein LENGTH=247
Niben101Scf04950g01005.1	-1.20341	1.85112e-07	275.823	sp|Q9XJ66|MAD22_ORYSJ	IPR002100 (Transcription factor, MADS-box), IPR002487 (Transcription factor, K-box)	GO:0003677 (DNA binding), GO:0003700 (sequence-specific DNA binding transcription factor activity), GO:0005634 (nucleus), GO:0006355 (regulation of transcription, DNA-templated), GO:0046983 (protein dimerization activity)	MADS-box transcription factor 22
Niben101Scf20645g00007.1	-1.20382	1.37358e-06	293.634	ref|XP_003588352.1|			NADH dehydrogenase subunit [Medicago truncatula]
Niben101Scf08753g00012.1	-1.20469	0.000269228	10293.4	sp|Q3ED78|C3H7_ARATH	IPR000571 (Zinc finger, CCCH-type)	GO:0046872 (metal ion binding)	Zinc finger CCCH domain-containing protein 7
Niben101Scf04063g00013.1	-1.20553	2.13911e-05	245.133	sp|Q3T0R4|DRS7B_BOVIN	IPR002347 (Glucose/ribitol dehydrogenase)	GO:0008152 (metabolic process), GO:0016491 (oxidoreductase activity)	Dehydrogenase/reductase SDR family member 7B
Niben101Scf05201g02004.1	-1.20678	3.19904e-06	906.496	sp|Q9JJC8|NIPA2_MOUSE	IPR008521 (Magnesium transporter NIPA)	GO:0015095 (magnesium ion transmembrane transporter activity), GO:0015693 (magnesium ion transport), GO:0016021 (integral component of membrane)	Magnesium transporter NIPA2
Niben101Scf02801g00001.1	-1.20797	1.62433e-05	2688.23	AT1G75710.1	IPR007087 (Zinc finger, C2H2), IPR012317 (Poly(ADP-ribose) polymerase, catalytic domain)	GO:0003950 (NAD+ ADP-ribosyltransferase activity), GO:0046872 (metal ion binding)	C2H2-like zinc finger protein LENGTH=462
Niben101Scf01109g03004.1	-1.20871	0.000400155	21713.5	emb|CDY54845.1|			BnaC05g51340D [Brassica napus]
Niben101Scf05430g00010.1	-1.20987	2.95895e-05	29696.9	emb|CDY26733.1|	IPR008511 (Protein BYPASS-related)		BnaA06g12890D [Brassica napus]
Niben101Scf00168g07003.1	-1.21009	4.89734e-05	892.565	AT2G31820.1	IPR020683 (Ankyrin repeat-containing domain), IPR026961 (PGG domain)	GO:0005515 (protein binding)	Ankyrin repeat family protein LENGTH=662
Niben101Scf31228g00005.1	-1.2104	9.36331e-07	184.627	sp|P09003|MI25_TOBAC	IPR008688 (ATPase, F0 complex, B chain/subunit B/MI25)	GO:0000276 (mitochondrial proton-transporting ATP synthase complex, coupling factor F(o)), GO:0015078 (hydrogen ion transmembrane transporter activity), GO:0015986 (ATP synthesis coupled proton transport)	ATP synthase protein MI25
Niben101Scf02105g02002.1	-1.21168	1.10275e-08	2992.02	sp|Q8L727|GSTT2_ARATH	IPR010987 (Glutathione S-transferase, C-terminal-like), IPR012336 (Thioredoxin-like fold)	GO:0005515 (protein binding)	Glutathione S-transferase T2
Niben101Scf00037g02016.1	-1.21299	1.53874e-06	237.433	sp|Q700W2|SPL9_ARATH	IPR004333 (Transcription factor, SBP-box)	GO:0003677 (DNA binding), GO:0005634 (nucleus)	Squamosa promoter-binding-like protein 9
Niben101Scf00905g14011.1	-1.21455	1.88915e-06	596.815	sp|Q7Y223|MAN2_ARATH	IPR017853 (Glycoside hydrolase superfamily)	GO:0004553 (hydrolase activity, hydrolyzing O-glycosyl compounds), GO:0005975 (carbohydrate metabolic process)	Mannan endo-1,4-beta-mannosidase 2
Niben101Scf03693g10002.1	-1.21455	0.000143636	1604.6	sp|Q6L399|PSAB_SACHY	IPR001280 (Photosystem I PsaA/PsaB)	GO:0009522 (photosystem I), GO:0009579 (thylakoid), GO:0015979 (photosynthesis), GO:0016021 (integral component of membrane)	Photosystem I P700 chlorophyll a apoprotein A2
Niben101Scf02420g05001.1	-1.21459	7.82105e-10	352.184	sp|Q9FZ95|PUP3_ARATH	IPR000620 (EamA domain), IPR004853 (Triose-phosphate transporter domain), IPR030182 (Purine permease, plant)	GO:0005215 (transporter activity), GO:0016020 (membrane), GO:0016021 (integral component of membrane)	Purine permease 3
Niben101Scf03839g04018.1	-1.215	5.35501e-09	1781.71	sp|Q2L926|CLPP_GOSHI	IPR009631 (Uncharacterised protein family Ycf36)		ATP-dependent Clp protease proteolytic subunit
Niben101Scf02175g06018.1	-1.21508	8.25649e-05	30891.1	sp|O82345|BAG6_ARATH	IPR000048 (IQ motif, EF-hand binding site), IPR003103 (BAG domain)	GO:0005515 (protein binding), GO:0051087 (chaperone binding)	BAG family molecular chaperone regulator 6
Niben101Scf10671g00002.1	-1.21535	0.000158895	815.818	sp|A2Z1W9|ACCO1_ORYSI	IPR027443 (Isopenicillin N synthase-like)		1-aminocyclopropane-1-carboxylate oxidase 1
Niben101Scf03455g01002.1	-1.21623	0.000175581	570.729	sp|A6M334|GLGA_CLOB8	IPR011835 (Glycogen/starch synthase, ADP-glucose type)	GO:0009011 (starch synthase activity), GO:0009058 (biosynthetic process), GO:0009250 (glucan biosynthetic process)	Glycogen synthase
Niben101Scf01664g05010.1	-1.21623	0.000432776	144.622	ref|NP_001068433.1|	IPR006461 (Uncharacterised protein family Cys-rich)		product [Oryza sativa Japonica Group]
Niben101Scf08812g00009.1	-1.21657	1.39299e-05	3827.76	ref|NP_001052138.1|	IPR024145 (Histone deacetylase complex subunit SAP30/SAP30-like), IPR025718 (Histone deacetylase complex subunit SAP30, Sin3 binding domain)	GO:0005515 (protein binding)	product [Oryza sativa Japonica Group]
Niben101Scf09577g01001.1	-1.21671	0.00034609	1860.17	ref|XP_003618320.1|	IPR029058 (Alpha/Beta hydrolase fold)	GO:0006629 (lipid metabolic process)	Phytoalexin-deficient 4-2 protein [Medicago truncatula]
Niben101Scf04309g02001.1	-1.21687	2.00705e-06	10358.8	sp|P17772|OSS2_PEA	IPR024489 (Organ specific protein)		Organ-specific protein S2
Niben101Scf02354g04005.1	-1.21746	6.7252e-09	4032.89	sp|Q9LYZ9|PP362_ARATH	IPR002885 (Pentatricopeptide repeat), IPR011990 (Tetratricopeptide-like helical domain)	GO:0005515 (protein binding)	Pentatricopeptide repeat-containing protein
Niben101Scf00577g01002.1	-1.22001	3.82032e-10	1099.72	sp|Q0T7A9|AES_SHIF8	IPR029058 (Alpha/Beta hydrolase fold)	GO:0008152 (metabolic process), GO:0016787 (hydrolase activity)	Acetyl esterase
Niben101Scf02798g00049.1	-1.22081	5.85442e-07	158.019	sp|A4J650|NUON_DESRM	IPR001750 (NADH:quinone oxidoreductase/Mrp antiporter, membrane subunit)		NADH-quinone oxidoreductase subunit N
Niben101Scf03145g01006.1	-1.22138	6.22413e-06	365.991	sp|P81391|MYB05_ANTMA	IPR009057 (Homeodomain-like)	GO:0003677 (DNA binding), GO:0003682 (chromatin binding)	Myb-related protein 305
Niben101Scf04400g01006.1	-1.2215	2.18769e-06	16998.7	ref|XP_007045932.1|			Nodulin-related protein 1, putative [Theobroma cacao] gb|EOY01764.1| Nodulin-related protein 1, putative [Theobroma cacao]
Niben101Scf01841g01002.1	-1.22155	2.06592e-07	1048.77	sp|Q9LSL9|PP445_ARATH	IPR002885 (Pentatricopeptide repeat), IPR011990 (Tetratricopeptide-like helical domain)	GO:0005515 (protein binding)	Pentatricopeptide repeat-containing protein
Niben101Scf20316g00003.1	-1.22194	2.6333e-10	478.294	sp|Q94JW8|SPL6_ARATH	IPR004333 (Transcription factor, SBP-box)	GO:0003677 (DNA binding), GO:0005634 (nucleus)	Squamosa promoter-binding-like protein 6
Niben101Scf09570g00014.1	-1.22194	7.31215e-05	127.117	ref|XP_007022164.1|			Interactor of constitutive active rops 1 isoform 1 [Theobroma cacao] gb|EOY13689.1| Interactor of constitutive active rops 1 isoform 1 [Theobroma cacao]
Niben101Scf07339g02015.1	-1.22214	4.90051e-05	15554.8	sp|A5UE38|GLPE_HAEIE	IPR001763 (Rhodanese-like domain)		Thiosulfate sulfurtransferase GlpE
Niben101Scf01369g03005.1	-1.2236	7.33805e-05	274.06	sp|B4RCM1|NUOH_PHEZH	IPR001694 (NADH:ubiquinone oxidoreductase, subunit 1/F420H2 oxidoreductase subunit H)	GO:0016020 (membrane), GO:0055114 (oxidation-reduction process)	NADH-quinone oxidoreductase subunit H
Niben101Scf12662g00013.1	-1.22397	4.47979e-16	2173.01	AT3G22210.1			unknown protein; FUNCTIONS IN: molecular_function unknown; INVOLVED IN: biological_process unknown; LOCATED IN: endomembrane system; EXPRESSED IN: 21 plant structures; EXPRESSED DURING: 13 growth stages; Has 26 Blast hits to 26 proteins in 13 species: Arc
Niben101Scf02228g02003.1	-1.22413	4.57571e-05	2476.26				Unknown protein
Niben101Scf01602g03005.1	-1.22475	0.000307215	799.959	sp|A2YGR5|SPL12_ORYSI	IPR004333 (Transcription factor, SBP-box)	GO:0003677 (DNA binding), GO:0005634 (nucleus)	Squamosa promoter-binding-like protein 12
Niben101Scf08047g01004.1	-1.22486	2.68118e-11	619.262	sp|Q24UT2|SYA_DESHY	IPR018165 (Alanyl-tRNA synthetase, class IIc, core domain)	GO:0000166 (nucleotide binding), GO:0003676 (nucleic acid binding), GO:0004813 (alanine-tRNA ligase activity), GO:0005524 (ATP binding), GO:0006419 (alanyl-tRNA aminoacylation)	Alanine--tRNA ligase
Niben101Scf10796g00014.1	-1.22516	2.88457e-05	666.395	AT5G24270.1	IPR011992 (EF-hand domain pair)	GO:0005509 (calcium ion binding)	Calcium-binding EF-hand family protein LENGTH=222
Niben101Scf01463g03011.1	-1.22519	5.54305e-06	239.892	sp|Q7L0R7|RNF44_HUMAN	IPR013083 (Zinc finger, RING/FYVE/PHD-type)	GO:0005515 (protein binding), GO:0008270 (zinc ion binding)	RING finger protein 44
Niben101Scf14311g01006.1	-1.22563	2.12961e-09	1433.88	sp|Q03066|RPSC_NOSS1	IPR014284 (RNA polymerase sigma-70 like domain)	GO:0003677 (DNA binding), GO:0003700 (sequence-specific DNA binding transcription factor activity), GO:0006352 (DNA-templated transcription, initiation), GO:0006355 (regulation of transcription, DNA-templated), GO:0016987 (sigma factor activity)	RNA polymerase sigma-C factor
Niben101Scf05149g00006.1	-1.22657	8.71848e-17	9110.8	AT3G16510.1	IPR000008 (C2 domain)	GO:0005515 (protein binding)	Calcium-dependent lipid-binding (CaLB domain) family protein LENGTH=360
Niben101Scf06369g01003.1	-1.22696	5.04846e-06	85.7284	sp|Q8L727|GSTT2_ARATH	IPR010987 (Glutathione S-transferase, C-terminal-like), IPR012336 (Thioredoxin-like fold)	GO:0005515 (protein binding)	Glutathione S-transferase T2
Niben101Scf02847g00040.1	-1.22776	3.03635e-11	270.697	sp|P05499|ATP6_TOBAC	IPR000568 (ATPase, F0 complex, subunit A)	GO:0015078 (hydrogen ion transmembrane transporter activity), GO:0015986 (ATP synthesis coupled proton transport), GO:0045263 (proton-transporting ATP synthase complex, coupling factor F(o))	ATP synthase subunit a
Niben101Scf04804g01002.1	-1.23078	6.01589e-05	20667.5	sp|P93788|REMO_SOLTU	IPR005516 (Remorin, C-terminal), IPR005518 (Remorin, N-terminal)		Remorin
Niben101Scf07275g02012.1	-1.23224	1.45103e-09	62198.4	sp|P17156|HSP72_MOUSE	IPR013126 (Heat shock protein 70 family), IPR029047 (Heat shock protein 70kD, peptide-binding domain), IPR029048 (Heat shock protein 70kD, C-terminal domain)		Heat shock-related 70 kDa protein 2
Niben101Scf02405g04013.1	-1.23266	0.00051083	536.806	AT2G36780.1	IPR002213 (UDP-glucuronosyl/UDP-glucosyltransferase)	GO:0008152 (metabolic process), GO:0016758 (transferase activity, transferring hexosyl groups)	UDP-Glycosyltransferase superfamily protein LENGTH=496
Niben101Scf04652g00007.1	-1.2329	4.10976e-13	3066.19	sp|P52777|PALY_PINTA	IPR001106 (Aromatic amino acid lyase), IPR008948 (L-Aspartase-like), IPR024083 (Fumarase/histidase, N-terminal)	GO:0003824 (catalytic activity), GO:0009058 (biosynthetic process), GO:0016841 (ammonia-lyase activity)	Phenylalanine ammonia-lyase
Niben101Scf02573g02004.1	-1.23343	6.91343e-05	2942.25	emb|CDN11322.1|			Pyruvate dehydrogenase complex, dehydrogenase (E1) component [Richelia intracellularis]
Niben101Scf06348g00042.1	-1.23359	0.000423363	82.9886	gb|AAP54700.2|			expressed protein [Oryza sativa Japonica Group]
Niben101Scf24439g00006.1	-1.23387	1.13357e-06	1925.66	AT2G39420.1	IPR022742 (Putative lysophospholipase), IPR029058 (Alpha/Beta hydrolase fold)		alpha/beta-Hydrolases superfamily protein LENGTH=317
Niben101Scf10613g00009.1	-1.2343	0.000741517	2199.45	sp|A9WNI5|MSHD_RENSM	IPR016181 (Acyl-CoA N-acyltransferase)	GO:0008080 (N-acetyltransferase activity)	Mycothiol acetyltransferase
Niben101Scf01200g02006.1	-1.23496	8.07165e-09	1421.17	sp|P14717|PAL1_ORYSJ	IPR001106 (Aromatic amino acid lyase), IPR008948 (L-Aspartase-like), IPR024083 (Fumarase/histidase, N-terminal)	GO:0003824 (catalytic activity), GO:0009058 (biosynthetic process), GO:0016841 (ammonia-lyase activity)	Phenylalanine ammonia-lyase
Niben101Scf00177g07008.1	-1.23536	3.53687e-05	2243.35	AT2G21860.1	IPR011038 (Calycin-like)	GO:0009507 (chloroplast), GO:0046422 (violaxanthin de-epoxidase activity), GO:0055114 (oxidation-reduction process)	violaxanthin de-epoxidase-related LENGTH=522
Niben101Scf02908g01015.1	-1.23708	3.25474e-07	423.494	AT1G21740.1	IPR006867 (Domain of unknown function DUF632), IPR006868 (Domain of unknown function DUF630)		Protein of unknown function (DUF630 and DUF632) LENGTH=953
Niben101Scf19766g00001.1	-1.23755	0.000230715	4790.18	emb|CDY14706.1|	IPR007679 (Protein of unknown function DUF569), IPR008999 (Actin cross-linking)		BnaC05g19630D [Brassica napus]
Niben101Scf18156g00011.1	-1.23904	2.09406e-06	3103.77	sp|P31927|SPSA_MAIZE	IPR012819 (Sucrose phosphate synthase, plant), IPR023214 (HAD-like domain), IPR028098 (Glycosyltransferase subfamily 4, N-terminal domain)	GO:0005985 (sucrose metabolic process), GO:0009058 (biosynthetic process), GO:0046524 (sucrose-phosphate synthase activity)	Sucrose-phosphate synthase
Niben101Scf04366g00005.1	-1.23916	2.14759e-07	288.715	sp|O64823|MCU2_ARATH	IPR006769 (Coiled-coil domain containing protein 109, C-terminal)		Calcium uniporter protein 2, mitochondrial
Niben101Scf05617g00005.1	-1.2403	1.13444e-19	2608.38	AT3G53260.1	IPR001106 (Aromatic amino acid lyase), IPR023144 (Phenylalanine ammonia-lyase, shielding domain), IPR024083 (Fumarase/histidase, N-terminal)	GO:0003824 (catalytic activity), GO:0005737 (cytoplasm), GO:0006559 (L-phenylalanine catabolic process), GO:0009058 (biosynthetic process), GO:0016841 (ammonia-lyase activity)	phenylalanine ammonia-lyase 2 LENGTH=717
Niben101Scf02105g01018.1	-1.24039	2.52057e-06	2045.97	sp|Q9SH27|LOR4_ARATH	IPR025659 (Tubby C-terminal-like domain)		Protein LURP-one-related 4
Niben101Scf06441g01026.1	-1.2411	6.7174e-14	1365.42	sp|O82632|GATA9_ARATH	IPR013088 (Zinc finger, NHR/GATA-type)	GO:0003700 (sequence-specific DNA binding transcription factor activity), GO:0006355 (regulation of transcription, DNA-templated), GO:0008270 (zinc ion binding), GO:0043565 (sequence-specific DNA binding)	GATA transcription factor 9
Niben101Scf03011g01021.1	-1.24227	3.10996e-08	1250.99	gb|KEH32729.1|	IPR002913 (START domain), IPR023393 (START-like domain)	GO:0008289 (lipid binding)	homeobox/lipid-binding domain protein [Medicago truncatula]
Niben101Scf00471g00013.1	-1.24307	2.9228e-07	4684.57	sp|P55993|RPOD_HELPY	IPR014284 (RNA polymerase sigma-70 like domain), IPR016262 (RNA polymerase sigma factor, SigB/SigC/SigD, plastid)	GO:0003677 (DNA binding), GO:0003700 (sequence-specific DNA binding transcription factor activity), GO:0006352 (DNA-templated transcription, initiation), GO:0006355 (regulation of transcription, DNA-templated), GO:0016987 (sigma factor activity)	RNA polymerase sigma factor RpoD
Niben101Scf11996g00011.1	-1.24364	2.19772e-10	2118.76	AT2G33360.1	IPR021916 (Protein of unknown function DUF3527)		Protein of unknown function (DUF3527) LENGTH=603
Niben101Scf07969g00010.1	-1.24376	9.24223e-05	204.03	sp|Q9LZM4|WAKLQ_ARATH	IPR025287 (Wall-associated receptor kinase galacturonan-binding domain)	GO:0030247 (polysaccharide binding)	Wall-associated receptor kinase-like 20
Niben101Scf01892g01008.1	-1.2441	6.03614e-08	298.59	sp|Q9ZV89|TBL42_ARATH	IPR025846 (PMR5 N-terminal domain), IPR026057 (PC-Esterase)		Protein trichome birefringence-like 42
Niben101Scf00854g02038.1	-1.24438	9.96769e-06	51.8109	sp|Q06FW5|PSAA_PELHO	IPR001280 (Photosystem I PsaA/PsaB)	GO:0009522 (photosystem I), GO:0009579 (thylakoid), GO:0015979 (photosynthesis), GO:0016021 (integral component of membrane)	Photosystem I P700 chlorophyll a apoprotein A1
Niben101Scf05011g01027.1	-1.24495	3.40888e-06	905.758	AT5G01920.1	IPR011009 (Protein kinase-like domain)	GO:0004672 (protein kinase activity), GO:0004674 (protein serine/threonine kinase activity), GO:0005524 (ATP binding), GO:0006468 (protein phosphorylation), GO:0016772 (transferase activity, transferring phosphorus-containing groups)	Protein kinase superfamily protein LENGTH=495
Niben101Scf15752g00002.1	-1.24594	9.36294e-05	919.089	AT3G57530.1	IPR011009 (Protein kinase-like domain), IPR011992 (EF-hand domain pair)	GO:0004672 (protein kinase activity), GO:0004674 (protein serine/threonine kinase activity), GO:0005509 (calcium ion binding), GO:0005524 (ATP binding), GO:0006468 (protein phosphorylation), GO:0016772 (transferase activity, transferring phosphorus-contai	calcium-dependent protein kinase 32 LENGTH=538
Niben101Scf00273g07004.1	-1.24596	0.000494643	325.714	emb|CDX67896.1|	IPR000048 (IQ motif, EF-hand binding site)	GO:0005515 (protein binding)	BnaA07g19360D [Brassica napus]
Niben101Scf09870g00015.1	-1.24643	9.96303e-05	2035.96	AT2G01590.1			chlororespiratory reduction 3 LENGTH=174
Niben101Scf05154g01009.1	-1.24767	3.07094e-05	2300.84	AT3G49260.3	IPR000048 (IQ motif, EF-hand binding site), IPR025064 (Domain of unknown function DUF4005)	GO:0005515 (protein binding)	IQ-domain 21 LENGTH=472
Niben101Scf00383g00001.1	-1.24806	7.69771e-07	197.737	sp|Q9SD40|SRS1_ARATH	IPR007818 (Protein of unknown function DUF702)		Protein SHI RELATED SEQUENCE 1
Niben101Scf05948g08009.1	-1.24831	2.17646e-05	3282.98	AT1G60140.1	IPR001830 (Glycosyl transferase, family 20)	GO:0003824 (catalytic activity), GO:0005992 (trehalose biosynthetic process)	trehalose phosphate synthase LENGTH=861
Niben101Scf30958g00002.1	-1.25086	9.03911e-08	468.524	AT5G19590.1	IPR007493 (Protein of unknown function DUF538)		Protein of unknown function, DUF538 LENGTH=151
Niben101Scf00859g04012.1	-1.25141	4.87819e-08	2524.26	sp|Q5L0J5|RASP_GEOKA	IPR004387 (Peptidase M50, putative membrane-associated zinc metallopeptidase)	GO:0004222 (metalloendopeptidase activity), GO:0005515 (protein binding), GO:0006508 (proteolysis), GO:0016021 (integral component of membrane)	Zinc metalloprotease RasP
Niben101Scf05605g00045.1	-1.25218	4.38281e-08	665.068	sp|P00411|COX2_NEUCR	IPR008972 (Cupredoxin)	GO:0004129 (cytochrome-c oxidase activity), GO:0005507 (copper ion binding), GO:0016020 (membrane)	Cytochrome c oxidase subunit 2
Niben101Ctg15201g00002.1	-1.25396	3.02267e-06	2050.96	ref|NP_001052138.1|	IPR024145 (Histone deacetylase complex subunit SAP30/SAP30-like), IPR025718 (Histone deacetylase complex subunit SAP30, Sin3 binding domain)	GO:0005515 (protein binding)	product [Oryza sativa Japonica Group]
Niben101Scf03551g01010.1	-1.25443	4.21374e-06	610.11	sp|P19484|TFEB_HUMAN	IPR011598 (Myc-type, basic helix-loop-helix (bHLH) domain)	GO:0046983 (protein dimerization activity)	Transcription factor EB
Niben101Scf01685g09002.1	-1.25449	1.39129e-10	8651.73	sp|Q9LSQ6|PBP1_ARATH	IPR011992 (EF-hand domain pair)	GO:0005509 (calcium ion binding)	Calcium-binding protein PBP1
Niben101Scf00869g06027.1	-1.25479	2.77988e-06	9422.61	sp|P80680|FTRV_MAIZE	IPR003698 (Lipoyl synthase), IPR008990 (Electron transport accessory protein-like domain)	GO:0009107 (lipoate biosynthetic process), GO:0015979 (photosynthesis), GO:0016992 (lipoate synthase activity), GO:0051539 (4 iron, 4 sulfur cluster binding)	Ferredoxin-thioredoxin reductase, variable chain
Niben101Scf07474g00018.1	-1.25503	0.000448828	768.124	sp|E9PTG8|STK10_RAT	IPR011009 (Protein kinase-like domain)	GO:0004672 (protein kinase activity), GO:0005524 (ATP binding), GO:0006468 (protein phosphorylation), GO:0016772 (transferase activity, transferring phosphorus-containing groups)	Serine/threonine-protein kinase 10
Niben101Scf00646g03011.1	-1.25535	0.000198778	108.019	sp|Q9C519|WRKY6_ARATH	IPR003657 (DNA-binding WRKY)	GO:0003700 (sequence-specific DNA binding transcription factor activity), GO:0006355 (regulation of transcription, DNA-templated), GO:0043565 (sequence-specific DNA binding)	WRKY transcription factor 6
Niben101Scf00739g01009.1	-1.2558	0.000177191	77.3657	AT4G26610.1	IPR011009 (Protein kinase-like domain), IPR011993 (Pleckstrin homology-like domain)	GO:0004672 (protein kinase activity), GO:0004674 (protein serine/threonine kinase activity), GO:0005524 (ATP binding), GO:0006468 (protein phosphorylation), GO:0016772 (transferase activity, transferring phosphorus-containing groups)	D6 protein kinase like 1 LENGTH=506
Niben101Scf09696g01115.1	-1.25643	2.06453e-08	109.32	sp|Q10ZE2|RS14_TRIEI	IPR001209 (Ribosomal protein S14), IPR002132 (Ribosomal protein L5), IPR022803 (Ribosomal protein L5 domain)	GO:0003735 (structural constituent of ribosome), GO:0005622 (intracellular), GO:0005840 (ribosome), GO:0006412 (translation)	30S ribosomal protein S14
Niben101Scf14427g00008.1	-1.25823	3.25085e-06	279.353	gb|AFI44305.1|	IPR004868 (DNA-directed DNA polymerase, family B, mitochondria/virus), IPR012337 (Ribonuclease H-like domain)	GO:0000166 (nucleotide binding), GO:0003676 (nucleic acid binding), GO:0003677 (DNA binding), GO:0003887 (DNA-directed DNA polymerase activity), GO:0006260 (DNA replication), GO:0008408 (3'-5' exonuclease activity)	DNA polymerase (mitochondrion) [Silene vulgaris]
Niben101Scf00404g03003.1	-1.25898	4.19049e-05	111.221	AT4G25800.1	IPR012416 (Calmodulin binding protein-like)		Calmodulin-binding protein LENGTH=601
Niben101Scf07133g00014.1	-1.25899	2.13606e-08	710.072	sp|P05499|ATP6_TOBAC	IPR000568 (ATPase, F0 complex, subunit A)	GO:0015078 (hydrogen ion transmembrane transporter activity), GO:0015986 (ATP synthesis coupled proton transport), GO:0045263 (proton-transporting ATP synthase complex, coupling factor F(o))	ATP synthase subunit a
Niben101Scf03761g00004.1	-1.25915	0.000300645	2257.35	AT2G46600.1	IPR011992 (EF-hand domain pair)	GO:0005509 (calcium ion binding)	Calcium-binding EF-hand family protein LENGTH=135
Niben101Scf00596g01008.1	-1.25948	0.000156692	76.5008	AT5G12180.1	IPR011009 (Protein kinase-like domain), IPR011992 (EF-hand domain pair)	GO:0004672 (protein kinase activity), GO:0004674 (protein serine/threonine kinase activity), GO:0005509 (calcium ion binding), GO:0005524 (ATP binding), GO:0006468 (protein phosphorylation), GO:0016772 (transferase activity, transferring phosphorus-contai	calcium-dependent protein kinase 17 LENGTH=528
Niben101Scf03939g06020.1	-1.2608	4.12257e-06	1173.36	sp|Q2VZE7|APAG_MAGSA	IPR001943 (UVR domain), IPR007474 (ApaG domain)	GO:0005515 (protein binding)	Protein ApaG
Niben101Scf03478g00008.1	-1.26226	0.000286801	5652.2	sp|A6LJ63|DNAJ_THEM4	IPR001623 (DnaJ domain)		Chaperone protein DnaJ
Niben101Scf03278g04007.1	-1.26382	5.66243e-13	1653.78	sp|P34840|COX2_ANOGA	IPR000114 (Ribosomal protein L16), IPR008972 (Cupredoxin), IPR011759 (Cytochrome C oxidase subunit II, transmembrane domain), IPR016180 (Ribosomal protein L10e/L16)	GO:0003735 (structural constituent of ribosome), GO:0005622 (intracellular), GO:0005840 (ribosome), GO:0006412 (translation), GO:0016021 (integral component of membrane), GO:0019843 (rRNA binding), GO:0022900 (electron transport chain)	Cytochrome c oxidase subunit 2
Niben101Scf14929g00006.1	-1.26461	5.48697e-06	114.221	sp|A8MQA3|PP330_ARATH	IPR002885 (Pentatricopeptide repeat)		Pentatricopeptide repeat-containing protein
Niben101Scf01628g00027.1	-1.26526	1.03382e-06	154.992	sp|A5EX70|RPOB_DICNV			DNA-directed RNA polymerase subunit beta
Niben101Scf03924g03008.1	-1.26658	4.22023e-05	68.5203	ref|WP_003869553.1|	IPR000477 (Reverse transcriptase domain)		RNA-directed DNA polymerase [Thermoanaerobacter ethanolicus] gb|EGD52597.1| RNA-directed DNA polymerase (Reverse transcriptase) [Thermoanaerobacter ethanolicus JW 200]
Niben101Scf16733g01032.1	-1.26673	0.000806408	576.928	sp|Q9FZ80|SOT17_ARATH	IPR000863 (Sulfotransferase domain), IPR027417 (P-loop containing nucleoside triphosphate hydrolase)	GO:0008146 (sulfotransferase activity)	Cytosolic sulfotransferase 17
Niben101Scf02215g04006.1	-1.26688	6.96605e-06	1616.04	sp|O64823|MCU2_ARATH	IPR006769 (Coiled-coil domain containing protein 109, C-terminal)		Calcium uniporter protein 2, mitochondrial
Niben101Scf03437g02045.1	-1.26874	0.000385171	153.807	sp|A0JPZ8|AP2L3_ARATH	IPR016177 (DNA-binding domain)	GO:0003677 (DNA binding), GO:0003700 (sequence-specific DNA binding transcription factor activity), GO:0006355 (regulation of transcription, DNA-templated)	AP2-like ethylene-responsive transcription factor
Niben101Scf00669g00008.1	-1.26909	1.58311e-06	10387.3	AT2G36780.1	IPR002213 (UDP-glucuronosyl/UDP-glucosyltransferase)	GO:0008152 (metabolic process), GO:0016758 (transferase activity, transferring hexosyl groups)	UDP-Glycosyltransferase superfamily protein LENGTH=496
Niben101Scf04187g01013.1	-1.26963	0.000423956	254308	sp|Q3EDF8|PPR28_ARATH	IPR002885 (Pentatricopeptide repeat)		Pentatricopeptide repeat-containing protein
Niben101Scf02749g00015.1	-1.26992	6.79101e-05	150.921	AT3G14060.1			unknown protein; BEST Arabidopsis thaliana protein match is: unknown protein . LENGTH=125
Niben101Scf19143g00008.1	-1.27082	8.57511e-06	685.106	sp|A8AL14|FIEF_CITK8	IPR002524 (Cation efflux protein), IPR027469 (Cation efflux protein transmembrane domain), IPR027470 (Cation efflux protein cytoplasmic domain)	GO:0006812 (cation transport), GO:0008324 (cation transmembrane transporter activity), GO:0016021 (integral component of membrane), GO:0055085 (transmembrane transport)	Cation-efflux pump FieF
Niben101Scf08390g07004.1	-1.27267	0.000347802	10891.2	AT3G17860.1	IPR010399 (Tify), IPR018467 (CO/COL/TOC1, conserved site)		jasmonate-zim-domain protein 3 LENGTH=352
Niben101Scf00050g03002.1	-1.27284	1.25331e-10	760.881	sp|Q8L7E9|MCAC1_ARATH	IPR006461 (Uncharacterised protein family Cys-rich)		Protein MID1-COMPLEMENTING ACTIVITY 1
Niben101Scf01063g05026.1	-1.27462	2.92515e-09	653.763	sp|Q9C9U0|PP118_ARATH	IPR002885 (Pentatricopeptide repeat), IPR011990 (Tetratricopeptide-like helical domain)	GO:0005515 (protein binding)	Pentatricopeptide repeat-containing protein
Niben101Scf06008g01017.1	-1.27464	0.000523358	3590.68	sp|Q9S823|LNG2_ARATH	IPR025486 (Domain of unknown function DUF4378)		Protein LONGIFOLIA 2
Niben101Scf05956g00004.1	-1.27472	0.000104743	608.725	gb|ABD64919.1|			Lil3 protein, putative [Brassica oleracea]
Niben101Scf01225g04014.1	-1.27504	0.000292878	583912				Unknown protein
Niben101Scf04610g06002.1	-1.2754	0.000580125	1146.83	ref|WP_026256507.1|	IPR007213 (Leucine carboxyl methyltransferase), IPR029063 (S-adenosyl-L-methionine-dependent methyltransferase)	GO:0008168 (methyltransferase activity), GO:0032259 (methylation)	methyltransferase [Mycobacterium sp. 155]
Niben101Scf08531g03022.1	-1.27618	1.04474e-12	1222.94	AT1G35340.1	IPR003111 (Peptidase S16, lon N-terminal), IPR015947 (PUA-like domain)	GO:0004176 (ATP-dependent peptidase activity), GO:0006508 (proteolysis)	ATP-dependent protease La (LON) domain protein LENGTH=316
Niben101Scf01412g00018.1	-1.27628	2.6333e-10	4227.12	sp|Q9CMS2|DNAJ_PASMU	IPR001623 (DnaJ domain)		Chaperone protein DnaJ
Niben101Scf04312g03008.1	-1.27749	0.00064247	290.393	sp|Q5HZ36|GAT21_ARATH	IPR013088 (Zinc finger, NHR/GATA-type)	GO:0003700 (sequence-specific DNA binding transcription factor activity), GO:0006355 (regulation of transcription, DNA-templated), GO:0008270 (zinc ion binding), GO:0043565 (sequence-specific DNA binding)	GATA transcription factor 21
Niben101Scf01150g04004.1	-1.27791	4.75822e-06	8709.14	sp|Q30ZN0|F16PA_DESAG	IPR000146 (Fructose-1,6-bisphosphatase class 1/Sedoheputulose-1,7-bisphosphatase)	GO:0005975 (carbohydrate metabolic process), GO:0042132 (fructose 1,6-bisphosphate 1-phosphatase activity), GO:0042578 (phosphoric ester hydrolase activity)	Fructose-1,6-bisphosphatase class 1
Niben101Scf01015g00011.1	-1.28142	0.000161534	2862.72	sp|O24407|IAA16_ARATH	IPR003311 (AUX/IAA protein)	GO:0005634 (nucleus), GO:0006355 (regulation of transcription, DNA-templated), GO:0046983 (protein dimerization activity)	Auxin-responsive protein IAA16
Niben101Scf06408g04004.1	-1.28157	0.000746016	359.707	AT3G11340.1	IPR002213 (UDP-glucuronosyl/UDP-glucosyltransferase)	GO:0008152 (metabolic process), GO:0016758 (transferase activity, transferring hexosyl groups)	UDP-Glycosyltransferase superfamily protein LENGTH=447
Niben101Scf08675g00002.1	-1.28174	0.000374524	10349.1	sp|O82345|BAG6_ARATH	IPR000048 (IQ motif, EF-hand binding site), IPR003103 (BAG domain)	GO:0005515 (protein binding), GO:0051087 (chaperone binding)	BAG family molecular chaperone regulator 6
Niben101Scf04003g02005.1	-1.28263	9.5039e-07	434.671	AT5G67080.1	IPR011009 (Protein kinase-like domain)	GO:0004672 (protein kinase activity), GO:0004674 (protein serine/threonine kinase activity), GO:0005524 (ATP binding), GO:0006468 (protein phosphorylation), GO:0016772 (transferase activity, transferring phosphorus-containing groups)	mitogen-activated protein kinase kinase kinase 19 LENGTH=344
Niben101Scf02240g06010.1	-1.28277	0.000394764	41821.1				Unknown protein
Niben101Scf04838g02010.1	-1.28306	4.98524e-06	16288.4	sp|Q9SX20|PTR18_ARATH	IPR000109 (Proton-dependent oligopeptide transporter family), IPR020846 (Major facilitator superfamily domain)	GO:0005215 (transporter activity), GO:0006810 (transport), GO:0016020 (membrane)	Protein NRT1/ PTR FAMILY 3.1
Niben101Scf07712g01003.1	-1.28344	4.37027e-05	813.482	sp|Q04716|RT03_PETHY			Ribosomal protein S3, mitochondrial
Niben101Scf00149g02017.1	-1.28349	4.8892e-10	616.63	sp|B0SZ50|NUOC_CAUSK	IPR001268 (NADH:ubiquinone oxidoreductase, 30kDa subunit), IPR010218 (NADH dehydrogenase, subunit C)	GO:0008137 (NADH dehydrogenase (ubiquinone) activity), GO:0016651 (oxidoreductase activity, acting on NAD(P)H), GO:0055114 (oxidation-reduction process)	NADH-quinone oxidoreductase subunit C
Niben101Scf02435g00002.1	-1.28371	7.99205e-07	1812.1	ref|XP_002531131.1|	IPR003772 (Protein of unknown function DUF177)		conserved hypothetical protein [Ricinus communis] gb|EEF31251.1| conserved hypothetical protein [Ricinus communis]
Niben101Scf09101g04022.1	-1.28408	0.000863142	194.348	AT2G30300.1	IPR010658 (Nodulin-like), IPR020846 (Major facilitator superfamily domain)		Major facilitator superfamily protein LENGTH=500
Niben101Scf03934g04011.1	-1.28544	3.49709e-10	398.114	sp|F4HQX1|JAL3_ARATH	IPR001229 (Jacalin-like lectin domain)		Jacalin-related lectin 3
Niben101Scf09459g02005.1	-1.28633	3.01564e-07	1147.38	sp|Q9MAT6|HMG15_ARATH	IPR001606 (ARID DNA-binding domain), IPR009071 (High mobility group box domain)	GO:0003677 (DNA binding)	High mobility group B protein 15
Niben101Scf11108g00008.1	-1.28732	0.000949214	169.604	sp|Q9LYG9|MSL10_ARATH	IPR006685 (Mechanosensitive ion channel MscS), IPR010920 (Like-Sm (LSM) domain)	GO:0016020 (membrane), GO:0055085 (transmembrane transport)	Mechanosensitive ion channel protein 10
Niben101Scf01718g04003.1	-1.28791	4.12385e-07	125.594	AT1G21740.1	IPR006867 (Domain of unknown function DUF632), IPR006868 (Domain of unknown function DUF630)		Protein of unknown function (DUF630 and DUF632) LENGTH=953
Niben101Scf12639g01001.1	-1.29157	2.42651e-05	935.506	sp|Q9C7N5|GDL14_ARATH	IPR013830 (SGNH hydrolase-type esterase domain)	GO:0006629 (lipid metabolic process), GO:0016788 (hydrolase activity, acting on ester bonds)	GDSL esterase/lipase
Niben101Scf05993g01016.1	-1.29297	0.000978396	257.753	sp|P93755|C3H30_ARATH	IPR000571 (Zinc finger, CCCH-type), IPR020683 (Ankyrin repeat-containing domain)	GO:0005515 (protein binding), GO:0046872 (metal ion binding)	Zinc finger CCCH domain-containing protein 30
Niben101Scf08523g00022.1	-1.29342	5.07679e-06	6193.06	AT2G26640.1	IPR012392 (Very-long-chain 3-ketoacyl-CoA synthase), IPR016039 (Thiolase-like)	GO:0003824 (catalytic activity), GO:0006633 (fatty acid biosynthetic process), GO:0008152 (metabolic process), GO:0008610 (lipid biosynthetic process), GO:0016020 (membrane), GO:0016747 (transferase activity, transferring acyl groups other than amino-acyl	3-ketoacyl-CoA synthase 11 LENGTH=509
Niben101Scf10262g00005.1	-1.2941	7.72632e-06	216.975	AT5G67385.1	IPR011333 (BTB/POZ fold), IPR027356 (NPH3 domain)	GO:0005515 (protein binding)	Phototropic-responsive NPH3 family protein LENGTH=604
Niben101Scf19371g00001.1	-1.29427	8.09895e-06	1577.7	sp|Q5Z818|SPL12_ORYSJ	IPR004333 (Transcription factor, SBP-box)	GO:0003677 (DNA binding), GO:0005634 (nucleus)	Squamosa promoter-binding-like protein 12
Niben101Scf06113g00019.1	-1.29445	1.86953e-06	824.181	AT1G75710.1	IPR007087 (Zinc finger, C2H2), IPR012317 (Poly(ADP-ribose) polymerase, catalytic domain)	GO:0003950 (NAD+ ADP-ribosyltransferase activity), GO:0046872 (metal ion binding)	C2H2-like zinc finger protein LENGTH=462
Niben101Scf02279g05002.1	-1.29466	2.287e-06	18214.3	sp|Q9LIG2|RLK6_ARATH	IPR011009 (Protein kinase-like domain), IPR013320 (Concanavalin A-like lectin/glucanase domain)	GO:0004672 (protein kinase activity), GO:0004674 (protein serine/threonine kinase activity), GO:0005524 (ATP binding), GO:0006468 (protein phosphorylation), GO:0016772 (transferase activity, transferring phosphorus-containing groups)	Receptor-like protein kinase
Niben101Scf06926g04001.1	-1.29488	8.663e-09	1507.64	AT5G05690.1	IPR001128 (Cytochrome P450)	GO:0005506 (iron ion binding), GO:0016705 (oxidoreductase activity, acting on paired donors, with incorporation or reduction of molecular oxygen), GO:0020037 (heme binding), GO:0055114 (oxidation-reduction process)	Cytochrome P450 superfamily protein LENGTH=472
Niben101Scf03052g00004.1	-1.29579	0.000599602	1010.36	gb|ACZ73650.1|	IPR010800 (Glycine rich protein)		glycine-rich protein precursor [Nicotiana tabacum]
Niben101Scf02041g05002.1	-1.29589	6.29887e-07	790.854	gb|ABF93805.1|	IPR025486 (Domain of unknown function DUF4378)		expressed protein [Oryza sativa Japonica Group]
Niben101Scf02413g02003.1	-1.29593	2.69046e-06	755.428	sp|Q38857|XTH22_ARATH	IPR013320 (Concanavalin A-like lectin/glucanase domain), IPR016455 (Xyloglucan endotransglucosylase/hydrolase)	GO:0004553 (hydrolase activity, hydrolyzing O-glycosyl compounds), GO:0005618 (cell wall), GO:0005975 (carbohydrate metabolic process), GO:0006073 (cellular glucan metabolic process), GO:0016762 (xyloglucan:xyloglucosyl transferase activity), GO:0048046 (	Xyloglucan endotransglucosylase/hydrolase protein 22
Niben101Scf07623g01035.1	-1.29638	0.000108762	6319.05	sp|Q3J5H6|GLND_RHOS4			Bifunctional uridylyltransferase/uridylyl-removing enzyme
Niben101Scf38373g00003.1	-1.29804	2.2549e-05	769.271	AT5G21430.1	IPR001623 (DnaJ domain)		Chaperone DnaJ-domain superfamily protein LENGTH=218
Niben101Scf05440g05004.1	-1.29824	0.000341355	1403.71	sp|Q2HJ46|RNF8_BOVIN	IPR013083 (Zinc finger, RING/FYVE/PHD-type)	GO:0005515 (protein binding), GO:0008270 (zinc ion binding)	E3 ubiquitin-protein ligase RNF8
Niben101Scf03694g01002.1	-1.29921	1.38758e-05	139.748	AT1G61720.1	IPR001509 (NAD-dependent epimerase/dehydratase, N-terminal domain), IPR016040 (NAD(P)-binding domain)	GO:0003824 (catalytic activity), GO:0050662 (coenzyme binding)	NAD(P)-binding Rossmann-fold superfamily protein LENGTH=340
Niben101Scf07693g00011.1	-1.30186	0.000437894	253.985	sp|O80340|ERF78_ARATH	IPR016177 (DNA-binding domain)	GO:0003677 (DNA binding), GO:0003700 (sequence-specific DNA binding transcription factor activity), GO:0006355 (regulation of transcription, DNA-templated)	Ethylene-responsive transcription factor 4
Niben101Scf08321g01005.1	-1.30224	4.90098e-05	7201.98	AT4G11070.1	IPR003657 (DNA-binding WRKY)	GO:0003700 (sequence-specific DNA binding transcription factor activity), GO:0006355 (regulation of transcription, DNA-templated), GO:0043565 (sequence-specific DNA binding)	WRKY family transcription factor LENGTH=313
Niben101Scf00327g00011.1	-1.30332	0.000221719	1050.74	sp|O05927|CYSH_PSEAE	IPR012336 (Thioredoxin-like fold), IPR014729 (Rossmann-like alpha/beta/alpha sandwich fold)	GO:0003824 (catalytic activity), GO:0008152 (metabolic process)	Phosphoadenosine phosphosulfate reductase
Niben101Scf07070g01015.1	-1.30413	6.13339e-05	6415.84	AT3G28180.1	IPR029044 (Nucleotide-diphospho-sugar transferases)		Cellulose-synthase-like C4 LENGTH=673
Niben101Scf01273g01018.1	-1.3063	1.98909e-07	454.496	sp|Q53HC5|KLH26_HUMAN	IPR001810 (F-box domain), IPR015916 (Galactose oxidase, beta-propeller)	GO:0005515 (protein binding)	Kelch-like protein 26
Niben101Scf06091g02001.1	-1.30652	0.000568282	168.607	sp|Q9NTI5|PDS5B_HUMAN	IPR007942 (Phospholipase-like)		Sister chromatid cohesion protein PDS5 homolog B
Niben101Scf00721g00010.1	-1.30678	0.000154411	830.695	AT1G48480.1	IPR001611 (Leucine-rich repeat), IPR011009 (Protein kinase-like domain), IPR013210 (Leucine-rich repeat-containing N-terminal, type 2), IPR013320 (Concanavalin A-like lectin/glucanase domain), IPR025875 (Leucine rich repeat 4)	GO:0004672 (protein kinase activity), GO:0005515 (protein binding), GO:0005524 (ATP binding), GO:0006468 (protein phosphorylation), GO:0016772 (transferase activity, transferring phosphorus-containing groups)	receptor-like kinase 1 LENGTH=655
Niben101Scf00215g05003.1	-1.308	3.59581e-05	598.66	sp|P55993|RPOD_HELPY	IPR014284 (RNA polymerase sigma-70 like domain), IPR016262 (RNA polymerase sigma factor, SigB/SigC/SigD, plastid)	GO:0003677 (DNA binding), GO:0003700 (sequence-specific DNA binding transcription factor activity), GO:0006352 (DNA-templated transcription, initiation), GO:0006355 (regulation of transcription, DNA-templated), GO:0016987 (sigma factor activity)	RNA polymerase sigma factor RpoD
Niben101Scf04671g01011.1	-1.30844	1.20885e-06	445.374	sp|Q10FZ7|YAB2_ORYSJ	IPR006780 (YABBY protein)		Protein YABBY 2
Niben101Scf09505g01021.1	-1.30924	1.78026e-07	936.135	ref|WP_025922422.1|			MULTISPECIES: hypothetical protein [Prochlorococcus]
Niben101Scf00262g01003.1	-1.30946	9.16474e-05	7610.74	sp|Q8VYR0|MCU5_ARATH	IPR006769 (Coiled-coil domain containing protein 109, C-terminal)		Calcium uniporter protein 5, mitochondrial
Niben101Scf07284g02002.1	-1.30989	4.54043e-05	76.261	sp|O22929|BL1S1_ARATH	IPR009395 (GCN5-like 1)		Biogenesis of lysosome-related organelles complex 1 subunit 1
Niben101Scf08445g01003.1	-1.31141	3.18077e-06	83.6223				Unknown protein
Niben101Scf05862g00005.1	-1.31192	4.05785e-11	17326.6	sp|Q9LSQ6|PBP1_ARATH	IPR011992 (EF-hand domain pair)	GO:0005509 (calcium ion binding)	Calcium-binding protein PBP1
Niben101Scf03184g02002.1	-1.31194	1.09299e-08	431.108	AT5G50400.1	IPR008963 (Purple acid phosphatase-like, N-terminal), IPR025733 (Iron/zinc purple acid phosphatase-like C-terminal domain), IPR029052 (Metallo-dependent phosphatase-like)	GO:0003993 (acid phosphatase activity), GO:0016787 (hydrolase activity), GO:0046872 (metal ion binding)	purple acid phosphatase 27 LENGTH=611
Niben101Scf04439g00002.1	-1.31248	6.88963e-06	2156.06	ref|XP_002521818.1|			conserved hypothetical protein [Ricinus communis] gb|EEF40628.1| conserved hypothetical protein [Ricinus communis]
Niben101Scf02572g03009.1	-1.3125	0.000705793	33807.8	ref|NP_001172203.1|			OsJ_00601 [Oryza sativa Japonica Group] dbj|BAH90933.1| [Oryza sativa Japonica Group] dbj|BAN78703.1| cadmium tolerant 3 [Oryza sativa Japonica Group]
Niben101Scf01521g01007.1	-1.31273	6.88447e-08	79.669	sp|A9NEX8|NAGB_ACHLI	IPR006148 (Glucosamine/galactosamine-6-phosphate isomerase)	GO:0005975 (carbohydrate metabolic process), GO:0006098 (pentose-phosphate shunt), GO:0017057 (6-phosphogluconolactonase activity)	Glucosamine-6-phosphate deaminase
Niben101Scf02790g02017.1	-1.3131	0.000147917	1777.07	tpg|DAA53070.1|	IPR027806 (Harbinger transposase-derived nuclease domain)		TPA: transposon protein CACTA, En/Spm sub-class [Zea mays]
Niben101Scf14118g00012.1	-1.31475	1.54404e-06	409.095	emb|CDY20492.1|			BnaC04g05520D [Brassica napus]
Niben101Scf01084g01010.1	-1.31502	0.000275354	109521	gb|ADX62220.1|			Ycf1, partial (chloroplast) [Lepechinia mexicana]
Niben101Scf00578g05007.1	-1.31704	1.15374e-14	26807.6	AT4G27280.1	IPR011992 (EF-hand domain pair)	GO:0005509 (calcium ion binding)	Calcium-binding EF-hand family protein LENGTH=130
Niben101Scf02798g00060.1	-1.31898	2.51348e-08	110.969	ATMG01330.1			hypothetical protein chrM:329082-329465 REVERSE LENGTH=127
Niben101Scf04003g01002.1	-1.31921	1.02517e-05	2233.62	sp|Q69ZM6|STK36_MOUSE	IPR011009 (Protein kinase-like domain)	GO:0004672 (protein kinase activity), GO:0004674 (protein serine/threonine kinase activity), GO:0005524 (ATP binding), GO:0006468 (protein phosphorylation), GO:0016772 (transferase activity, transferring phosphorus-containing groups)	Serine/threonine-protein kinase 36
Niben101Scf01787g00035.1	-1.31952	2.27805e-07	221.207	ref|XP_003617868.1|			ABC transporter G family member [Medicago truncatula]
Niben101Scf05014g00019.1	-1.32026	0.000226193	293.593	sp|Q94758|DYL1_SCHMA	IPR001372 (Dynein light chain, type 1/2)	GO:0005875 (microtubule associated complex), GO:0007017 (microtubule-based process)	Dynein light chain
Niben101Scf06424g00001.1	-1.32189	0.000329442	273.084	AT5G08350.1	IPR004182 (GRAM domain)		GRAM domain-containing protein / ABA-responsive protein-related LENGTH=222
Niben101Scf00225g06013.1	-1.32292	5.38871e-09	22207.5	gb|AFW90605.1|			Avr9/Cf-9 rapidly elicited protein 65 [Solanum tuberosum]
Niben101Scf01998g03009.1	-1.32403	1.17665e-05	7608.92	AT2G26190.1			calmodulin-binding family protein LENGTH=532
Niben101Scf02063g02014.1	-1.32415	9.31749e-09	2769.67	sp|P10967|ACCH3_SOLLC	IPR005123 (Oxoglutarate/iron-dependent dioxygenase), IPR026992 (Non-haem dioxygenase N-terminal domain), IPR027443 (Isopenicillin N synthase-like)	GO:0016491 (oxidoreductase activity), GO:0016706 (oxidoreductase activity, acting on paired donors, with incorporation or reduction of molecular oxygen, 2-oxoglutarate as one donor, and incorporation of one atom each of oxygen into both donors), GO:005511	1-aminocyclopropane-1-carboxylate oxidase homolog
Niben101Scf06849g00014.1	-1.32471	6.12098e-05	71.347	sp|B1XWB1|NUOK_LEPCP	IPR001133 (NADH-ubiquinone oxidoreductase chain 4L/K)	GO:0016651 (oxidoreductase activity, acting on NAD(P)H), GO:0042773 (ATP synthesis coupled electron transport), GO:0055114 (oxidation-reduction process)	NADH-quinone oxidoreductase subunit K
Niben101Scf12373g01013.1	-1.32599	0.000368897	66.3108	sp|Q5NAI4|PLA5_ORYSJ	IPR029058 (Alpha/Beta hydrolase fold)	GO:0006629 (lipid metabolic process)	Phospholipase A1-II 5
Niben101Scf00090g07001.1	-1.3262	1.30848e-05	1888.81	AT5G05690.1	IPR001128 (Cytochrome P450)	GO:0005506 (iron ion binding), GO:0016705 (oxidoreductase activity, acting on paired donors, with incorporation or reduction of molecular oxygen), GO:0020037 (heme binding), GO:0055114 (oxidation-reduction process)	Cytochrome P450 superfamily protein LENGTH=472
Niben101Scf03129g06011.1	-1.32777	0.000416057	65.3169	emb|CDY70669.1|			BnaCnng69290D [Brassica napus]
Niben101Scf01078g00026.1	-1.32841	1.53111e-10	299.128	sp|Q8L8T2|GRXC1_ARATH	IPR012336 (Thioredoxin-like fold)	GO:0009055 (electron carrier activity), GO:0015035 (protein disulfide oxidoreductase activity), GO:0045454 (cell redox homeostasis)	Glutaredoxin-C1
Niben101Scf03392g09004.1	-1.32897	0.000182762	202.178	sp|Q7WTR3|MDTK_ERWAM	IPR002528 (Multi antimicrobial extrusion protein)	GO:0006855 (drug transmembrane transport), GO:0015238 (drug transmembrane transporter activity), GO:0015297 (antiporter activity), GO:0016020 (membrane), GO:0055085 (transmembrane transport)	Multidrug resistance protein MdtK
Niben101Scf06726g00022.1	-1.32951	4.93548e-07	249.074	AT3G18870.1	IPR003690 (Mitochodrial transcription termination factor)	GO:0003690 (double-stranded DNA binding), GO:0005739 (mitochondrion), GO:0006355 (regulation of transcription, DNA-templated)	Mitochondrial transcription termination factor family protein LENGTH=274
Niben101Scf06424g01008.1	-1.3316	3.24452e-05	81.4832	gb|KEH25542.1|			transmembrane protein, putative [Medicago truncatula]
Niben101Scf11531g01004.1	-1.3323	0.000282843	272.771	sp|Q8Y6K9|MEND_LISMO	IPR010196 (O-succinylbenzoic acid (OSB) synthetase), IPR011766 (Thiamine pyrophosphate enzyme, C-terminal TPP-binding), IPR013342 (Mandelate racemase/muconate lactonizing enzyme, C-terminal), IPR029017 (Enolase N-terminal domain-like), IPR029035 (DHS-like	GO:0000287 (magnesium ion binding), GO:0003824 (catalytic activity), GO:0009063 (cellular amino acid catabolic process), GO:0009234 (menaquinone biosynthetic process), GO:0016836 (hydro-lyase activity), GO:0030976 (thiamine pyrophosphate binding)	2-succinyl-5-enolpyruvyl-6-hydroxy-3-cyclohexene-1-carboxylate synthase
Niben101Scf02408g03016.1	-1.33292	9.99108e-10	2084.82	sp|Q94CL9|KRP7_ARATH	IPR003175 (Cyclin-dependent kinase inhibitor)	GO:0004861 (cyclin-dependent protein serine/threonine kinase inhibitor activity), GO:0005634 (nucleus), GO:0007050 (cell cycle arrest)	Cyclin-dependent kinase inhibitor 7
Niben101Scf04539g04014.1	-1.33316	8.91693e-11	3230.11	sp|P49043|VPE_CITSI	IPR001096 (Peptidase C13, legumain)	GO:0004197 (cysteine-type endopeptidase activity), GO:0006508 (proteolysis)	Vacuolar-processing enzyme
Niben101Scf09447g01014.1	-1.33489	0.000490912	2274.95	sp|Q9DC07|LNEBL_MOUSE	IPR001781 (Zinc finger, LIM-type)	GO:0008270 (zinc ion binding)	LIM zinc-binding domain-containing Nebulette
Niben101Scf00372g05012.1	-1.33547	6.46502e-08	6340.07	gb|AHI85713.1|			stress-induced protein 8 [Capsicum annuum]
Niben101Scf05862g00017.1	-1.33689	0.000794946	90.418	sp|A8GCS6|NQOR_SERP5	IPR029039 (Flavoprotein-like)	GO:0010181 (FMN binding), GO:0016491 (oxidoreductase activity)	NAD(P)H dehydrogenase (quinone)
Niben101Scf06094g00011.1	-1.33802	4.0212e-09	2168.83	sp|P10538|AMYB_SOYBN	IPR001554 (Glycoside hydrolase, family 14), IPR017853 (Glycoside hydrolase superfamily)	GO:0000272 (polysaccharide catabolic process), GO:0005975 (carbohydrate metabolic process), GO:0016161 (beta-amylase activity)	Beta-amylase
Niben101Scf25231g00001.1	-1.33915	5.39165e-09	418.349	AT5G16010.1	IPR001104 (3-oxo-5-alpha-steroid 4-dehydrogenase, C-terminal)	GO:0005737 (cytoplasm), GO:0006629 (lipid metabolic process), GO:0016021 (integral component of membrane), GO:0016627 (oxidoreductase activity, acting on the CH-CH group of donors)	3-oxo-5-alpha-steroid 4-dehydrogenase family protein LENGTH=268
Niben101Scf07244g01004.1	-1.33947	1.38187e-08	2489.89	sp|Q38857|XTH22_ARATH	IPR013320 (Concanavalin A-like lectin/glucanase domain), IPR016455 (Xyloglucan endotransglucosylase/hydrolase)	GO:0004553 (hydrolase activity, hydrolyzing O-glycosyl compounds), GO:0005618 (cell wall), GO:0005975 (carbohydrate metabolic process), GO:0006073 (cellular glucan metabolic process), GO:0016762 (xyloglucan:xyloglucosyl transferase activity), GO:0048046 (	Xyloglucan endotransglucosylase/hydrolase protein 22
Niben101Scf11177g00009.1	-1.34059	0.000250724	3584.23	sp|Q43143|PMEU1_SOLLC	IPR006501 (Pectinesterase inhibitor domain), IPR011050 (Pectin lyase fold/virulence factor)	GO:0004857 (enzyme inhibitor activity), GO:0005618 (cell wall), GO:0030599 (pectinesterase activity), GO:0042545 (cell wall modification)	Pectinesterase/pectinesterase inhibitor U1
Niben101Scf07103g02001.1	-1.34165	2.48849e-07	577.464	sp|Q94CL9|KRP7_ARATH	IPR003175 (Cyclin-dependent kinase inhibitor)	GO:0004861 (cyclin-dependent protein serine/threonine kinase inhibitor activity), GO:0005634 (nucleus), GO:0007050 (cell cycle arrest)	Cyclin-dependent kinase inhibitor 7
Niben101Scf05749g02030.1	-1.34247	6.58193e-07	5621.53	sp|Q9ULK6|RN150_HUMAN	IPR013083 (Zinc finger, RING/FYVE/PHD-type)	GO:0005515 (protein binding), GO:0008270 (zinc ion binding)	RING finger protein 150
Niben101Scf01143g09016.1	-1.34252	3.40837e-05	2596.53	emb|CDY42438.1|	IPR025486 (Domain of unknown function DUF4378)		BnaC02g22700D [Brassica napus]
Niben101Scf00761g07019.1	-1.34328	0.000509954	672.68	emb|CDY53973.1|			BnaA10g30050D [Brassica napus]
Niben101Scf03253g01020.1	-1.34355	2.65094e-09	893.17	sp|Q03066|RPSC_NOSS1	IPR014284 (RNA polymerase sigma-70 like domain)	GO:0003677 (DNA binding), GO:0003700 (sequence-specific DNA binding transcription factor activity), GO:0006352 (DNA-templated transcription, initiation), GO:0006355 (regulation of transcription, DNA-templated), GO:0016987 (sigma factor activity)	RNA polymerase sigma-C factor
Niben101Scf02994g02001.1	-1.34513	4.7857e-05	520.426	AT1G23000.1	IPR006121 (Heavy metal-associated domain, HMA), IPR007055 (BON domain)	GO:0030001 (metal ion transport), GO:0046872 (metal ion binding)	Heavy metal transport/detoxification superfamily protein LENGTH=358
Niben101Scf31876g00001.1	-1.34514	0.000698358	381.937	prf||2009372A			NADH dehydrogenase:SUBUNIT=9
Niben101Scf07593g01001.1	-1.34947	0.000136997	210.414	sp|Q9FN94|RLK7_ARATH	IPR011009 (Protein kinase-like domain), IPR013320 (Concanavalin A-like lectin/glucanase domain)	GO:0004672 (protein kinase activity), GO:0005524 (ATP binding), GO:0006468 (protein phosphorylation), GO:0016772 (transferase activity, transferring phosphorus-containing groups)	Receptor-like protein kinase
Niben101Scf01887g00004.1	-1.3497	5.5773e-07	636.904	sp|Q52QH4|NAC68_ORYSJ	IPR003441 (NAC domain)	GO:0003677 (DNA binding), GO:0006355 (regulation of transcription, DNA-templated)	NAC domain-containing protein 68
Niben101Scf04063g00012.1	-1.34987	3.19417e-05	65.8315	sp|Q5R7K0|HSDL1_PONAB			Inactive hydroxysteroid dehydrogenase-like protein 1
Niben101Scf04528g13015.1	-1.35032	7.32875e-08	1138.21	sp|B2VKX1|Y1574_ERWT9			UPF0225 protein ETA_15740
Niben101Scf07253g01008.1	-1.35236	2.40564e-06	5446.17	AT5G17230.3	IPR002060 (Squalene/phytoene synthase)	GO:0009058 (biosynthetic process), GO:0016740 (transferase activity), GO:0016765 (transferase activity, transferring alkyl or aryl (other than methyl) groups)	PHYTOENE SYNTHASE LENGTH=437
Niben101Scf00858g00008.1	-1.35573	1.85991e-08	1077.44	AT1G75710.1	IPR007087 (Zinc finger, C2H2), IPR012317 (Poly(ADP-ribose) polymerase, catalytic domain)	GO:0003950 (NAD+ ADP-ribosyltransferase activity), GO:0046872 (metal ion binding)	C2H2-like zinc finger protein LENGTH=462
Niben101Scf00324g01010.1	-1.35615	6.94109e-05	2054.05	ref|WP_025882446.1|	IPR021659 (Protein of unknown function DUF3252)		MULTISPECIES: hypothetical protein [Prochlorococcus]
Niben101Scf00906g00015.1	-1.35724	9.27884e-08	687.633	sp|Q64550|UD11_RAT	IPR002213 (UDP-glucuronosyl/UDP-glucosyltransferase)	GO:0008152 (metabolic process), GO:0016758 (transferase activity, transferring hexosyl groups)	UDP-glucuronosyltransferase 1-1
Niben101Scf12858g00003.1	-1.35735	0.000654501	890.036	sp|P93332|NOD3_MEDTR			Bidirectional sugar transporter N3
Niben101Scf07375g01002.1	-1.35743	8.44824e-11	250.431	AT3G52440.1	IPR003851 (Zinc finger, Dof-type)	GO:0003677 (DNA binding), GO:0006355 (regulation of transcription, DNA-templated)	Dof-type zinc finger DNA-binding family protein LENGTH=247
Niben101Scf00715g00005.1	-1.35917	4.21235e-12	510.138	AT1G80690.1	IPR008580 (PPPDE putative peptidase domain)		PPPDE putative thiol peptidase family protein LENGTH=227
Niben101Scf02030g00004.1	-1.35933	0.000660227	105.009	ref|XP_007031332.1|	IPR004864 (Late embryogenesis abundant protein, LEA-14)		Late embryogenesis abundant hydroxyproline-rich glycoprotein family, putative [Theobroma cacao] gb|EOY02258.1| Late embryogenesis abundant hydroxyproline-rich glycoprotein family, putative [Theobroma cacao]
Niben101Scf02972g05013.1	-1.35949	0.000166129	464.884	sp|P81393|MYB08_ANTMA	IPR009057 (Homeodomain-like)	GO:0003677 (DNA binding), GO:0003682 (chromatin binding)	Myb-related protein 308
Niben101Scf09456g00020.1	-1.3611	0.000164218	1143.24	AT2G35660.1	IPR008671 (Lycopene cyclase-type, FAD-binding)	GO:0016117 (carotenoid biosynthetic process), GO:0016705 (oxidoreductase activity, acting on paired donors, with incorporation or reduction of molecular oxygen)	FAD/NAD(P)-binding oxidoreductase family protein LENGTH=439
Niben101Scf02537g05005.1	-1.3624	3.60501e-09	17414	sp|Q9ZPE7|EXO_ARATH	IPR006766 (Phosphate-induced protein 1)		Protein EXORDIUM
Niben101Scf08742g00001.1	-1.3632	5.51628e-16	3414.08	gb|AAY85179.1|	IPR008480 (Protein of unknown function DUF761, plant), IPR025520 (Domain of unknown function DUF4408)		fiber expressed protein [Gossypium hirsutum]
Niben101Scf00043g03001.1	-1.36369	2.63687e-06	117.132	sp|Q5WJN4|CH60_BACSK	IPR002423 (Chaperonin Cpn60/TCP-1), IPR027409 (GroEL-like apical domain), IPR027413 (GroEL-like equatorial domain)	GO:0005524 (ATP binding), GO:0044267 (cellular protein metabolic process)	60 kDa chaperonin
Niben101Scf07063g00001.1	-1.36374	1.2085e-06	2588.38	AT4G23810.1	IPR003657 (DNA-binding WRKY)	GO:0003700 (sequence-specific DNA binding transcription factor activity), GO:0006355 (regulation of transcription, DNA-templated), GO:0043565 (sequence-specific DNA binding)	WRKY family transcription factor LENGTH=324
Niben101Scf01181g01007.1	-1.3661	0.000189463	1941.01	sp|Q9LV33|BGL44_ARATH	IPR001360 (Glycoside hydrolase, family 1), IPR017853 (Glycoside hydrolase superfamily)	GO:0004553 (hydrolase activity, hydrolyzing O-glycosyl compounds), GO:0005975 (carbohydrate metabolic process)	Beta-glucosidase 44
Niben101Scf12881g00010.1	-1.36619	8.54016e-05	14594.8	AT3G53260.1	IPR001106 (Aromatic amino acid lyase), IPR023144 (Phenylalanine ammonia-lyase, shielding domain), IPR024083 (Fumarase/histidase, N-terminal)	GO:0003824 (catalytic activity), GO:0005737 (cytoplasm), GO:0006559 (L-phenylalanine catabolic process), GO:0009058 (biosynthetic process), GO:0016841 (ammonia-lyase activity)	phenylalanine ammonia-lyase 2 LENGTH=717
Niben101Scf02340g03007.1	-1.36631	8.3882e-05	1406.48	sp|Q0IIS3|EPHX3_XENTR	IPR000639 (Epoxide hydrolase-like), IPR029058 (Alpha/Beta hydrolase fold)	GO:0003824 (catalytic activity)	Epoxide hydrolase 3
Niben101Scf00372g05013.1	-1.36807	3.97718e-08	3612.9	gb|AHI85713.1|			stress-induced protein 8 [Capsicum annuum]
Niben101Scf00482g00004.1	-1.36884	7.49588e-10	1750.99	AT2G39380.1	IPR004140 (Exocyst complex protein Exo70), IPR016159 (Cullin repeat-like-containing domain)	GO:0000145 (exocyst), GO:0006887 (exocytosis)	exocyst subunit exo70 family protein H2 LENGTH=637
Niben101Scf10092g00009.1	-1.3695	7.36687e-12	433.239	AT2G01870.1			unknown protein; FUNCTIONS IN: molecular_function unknown; INVOLVED IN: biological_process unknown; LOCATED IN: chloroplast thylakoid membrane, chloroplast; EXPRESSED IN: 22 plant structures; EXPRESSED DURING: 13 growth stages; Has 11 Blast hits to 11 pro
Niben101Scf03080g04005.1	-1.36985	1.21556e-11	1035.62	sp|Q43383|ACCH5_ARATH	IPR002283 (Isopenicillin N synthase), IPR026992 (Non-haem dioxygenase N-terminal domain), IPR027443 (Isopenicillin N synthase-like)	GO:0005506 (iron ion binding), GO:0016491 (oxidoreductase activity), GO:0016706 (oxidoreductase activity, acting on paired donors, with incorporation or reduction of molecular oxygen, 2-oxoglutarate as one donor, and incorporation of one atom each of oxyg	1-aminocyclopropane-1-carboxylate oxidase homolog 5
Niben101Scf01198g02006.1	-1.37084	2.6685e-05	817.351	sp|Q4KM86|GGACT_RAT	IPR013024 (Butirosin biosynthesis, BtrG-like)		Gamma-glutamylaminecyclotransferase
Niben101Scf11513g00004.1	-1.37152	3.53335e-05	88.3033	AT2G26150.1	IPR011991 (Winged helix-turn-helix DNA-binding domain), IPR027725 (Heat shock transcription factor family)	GO:0003700 (sequence-specific DNA binding transcription factor activity), GO:0005634 (nucleus), GO:0006355 (regulation of transcription, DNA-templated), GO:0009408 (response to heat), GO:0043565 (sequence-specific DNA binding)	heat shock transcription factor A2 LENGTH=345
Niben101Scf03794g01015.1	-1.37381	5.27127e-06	295.431	sp|Q9LIG2|RLK6_ARATH	IPR011009 (Protein kinase-like domain), IPR013320 (Concanavalin A-like lectin/glucanase domain), IPR024788 (Malectin-like carbohydrate-binding domain)	GO:0004672 (protein kinase activity), GO:0004674 (protein serine/threonine kinase activity), GO:0005524 (ATP binding), GO:0006468 (protein phosphorylation), GO:0016772 (transferase activity, transferring phosphorus-containing groups)	Receptor-like protein kinase
Niben101Scf03287g00008.1	-1.37531	8.78655e-05	741.036	sp|Q94758|DYL1_SCHMA	IPR001372 (Dynein light chain, type 1/2)	GO:0005875 (microtubule associated complex), GO:0007017 (microtubule-based process)	Dynein light chain
Niben101Scf04392g03001.1	-1.3761	1.27782e-09	26556.9	ref|XP_007014461.1|			EF-hand domain-containing protein 1, putative [Theobroma cacao] gb|EOY32080.1| EF-hand domain-containing protein 1, putative [Theobroma cacao]
Niben101Scf06374g00021.1	-1.37798	1.2489e-08	2649.88				Unknown protein
Niben101Scf09960g01015.1	-1.37826	9.23547e-06	176.902	AT5G50210.1	IPR003473 (Quinolinate synthetase A), IPR003808 (Fe-S metabolism associated domain, SufE-like)	GO:0008987 (quinolinate synthetase A activity), GO:0009435 (NAD biosynthetic process), GO:0051539 (4 iron, 4 sulfur cluster binding)	quinolinate synthase LENGTH=718
Niben101Scf02618g04018.1	-1.3827	6.34277e-05	783.776	sp|Q9SSK5|MLP43_ARATH	IPR000916 (Bet v I domain), IPR023393 (START-like domain)	GO:0006952 (defense response), GO:0009607 (response to biotic stimulus)	MLP-like protein 43
Niben101Scf05340g00012.1	-1.38288	7.69685e-07	268.12	gb|KEH23634.1|	IPR029063 (S-adenosyl-L-methionine-dependent methyltransferase)	GO:0008152 (metabolic process), GO:0008168 (methyltransferase activity)	S-adenosylmethionine-dependent methyltransferase [Medicago truncatula]
Niben101Scf02835g00007.1	-1.38609	1.616e-07	14859.9	emb|CDY58995.1|	IPR008511 (Protein BYPASS-related)		BnaC08g49480D [Brassica napus]
Niben101Scf00481g05001.1	-1.38634	6.58938e-10	498.22	sp|Q58FS3|RAD_ANTMA	IPR009057 (Homeodomain-like)	GO:0003677 (DNA binding), GO:0003682 (chromatin binding)	Transcription factor RADIALIS
Niben101Scf01731g04005.1	-1.38795	4.43791e-08	865.335	ref|NP_001047002.1|			product [Oryza sativa Japonica Group]
Niben101Scf00444g01008.1	-1.38827	0.000377623	132.993	sp|P07829|ACT3_DICDI	IPR004000 (Actin family)		Actin-3
Niben101Scf04114g02040.1	-1.38904	0.000921757	72.2367				Unknown protein
Niben101Scf00189g03001.1	-1.39049	8.44916e-14	2925.35				Unknown protein
Niben101Scf03702g03012.1	-1.39214	4.9356e-07	2471.59	emb|CDY53973.1|			BnaA10g30050D [Brassica napus]
Niben101Scf04753g03002.1	-1.39335	2.18707e-07	381.642	AT1G02816.1	IPR007493 (Protein of unknown function DUF538)		Protein of unknown function, DUF538 LENGTH=166
Niben101Scf03449g02015.1	-1.3939	1.76042e-09	3190.33	sp|Q9DC07|LNEBL_MOUSE	IPR001781 (Zinc finger, LIM-type)	GO:0008270 (zinc ion binding)	LIM zinc-binding domain-containing Nebulette
Niben101Scf06090g02009.1	-1.39418	1.03775e-05	96.9834				Unknown protein
Niben101Scf00602g00012.1	-1.39493	1.98217e-10	4310.38	sp|B4KRQ4|WDR48_DROMO	IPR015943 (WD40/YVTN repeat-like-containing domain), IPR016024 (Armadillo-type fold)	GO:0005488 (binding), GO:0005515 (protein binding)	WD repeat-containing protein 48 homolog
Niben101Scf01438g01010.1	-1.39528	3.47462e-08	435.547	sp|P98046|COX2_TARSY	IPR008972 (Cupredoxin)	GO:0004129 (cytochrome-c oxidase activity), GO:0005507 (copper ion binding), GO:0016020 (membrane)	Cytochrome c oxidase subunit 2
Niben101Scf00662g00006.1	-1.39921	6.20323e-09	257.102	sp|Q5U5Q3|MEX3C_HUMAN	IPR013083 (Zinc finger, RING/FYVE/PHD-type)	GO:0005515 (protein binding), GO:0008270 (zinc ion binding)	RNA-binding E3 ubiquitin-protein ligase MEX3C
Niben101Scf01110g01007.1	-1.40059	1.69727e-05	1412.79	sp|Q93ZB9|FACR3_ARATH	IPR016040 (NAD(P)-binding domain), IPR026055 (Fatty acyl-CoA reductase)	GO:0080019 (fatty-acyl-CoA reductase (alcohol-forming) activity)	Fatty acyl-CoA reductase 3
Niben101Scf04099g01006.1	-1.40106	1.46789e-07	2093.94	AT3G48240.1	IPR000270 (Phox/Bem1p)	GO:0005515 (protein binding)	Octicosapeptide/Phox/Bem1p family protein LENGTH=180
Niben101Scf02930g00008.1	-1.40177	1.3234e-06	366.698	sp|Q75HV0|CCP31_ORYSJ	IPR013763 (Cyclin-like), IPR013922 (Cyclin PHO80-like)	GO:0000079 (regulation of cyclin-dependent protein serine/threonine kinase activity), GO:0019901 (protein kinase binding)	Cyclin-P3-1
Niben101Scf08508g00008.1	-1.40205	2.48441e-05	296.873	sp|P51102|DFRA_ARATH	IPR001509 (NAD-dependent epimerase/dehydratase, N-terminal domain), IPR016040 (NAD(P)-binding domain)	GO:0003824 (catalytic activity), GO:0050662 (coenzyme binding)	Dihydroflavonol-4-reductase
Niben101Scf01221g20002.1	-1.40376	4.01278e-05	767.705	sp|P58905|AMT11_SOLLC	IPR001905 (Ammonium transporter), IPR029020 (Ammonium/urea transporter)	GO:0008519 (ammonium transmembrane transporter activity), GO:0015696 (ammonium transport), GO:0016020 (membrane), GO:0072488 (ammonium transmembrane transport)	Ammonium transporter 1 member 1
Niben101Scf03143g05002.1	-1.4039	4.3199e-10	3149.14	AT1G12990.1	IPR006813 (Glycosyl transferase, family 17)	GO:0003830 (beta-1,4-mannosylglycoprotein 4-beta-N-acetylglucosaminyltransferase activity), GO:0006487 (protein N-linked glycosylation), GO:0016020 (membrane)	beta-1,4-N-acetylglucosaminyltransferase family protein LENGTH=392
Niben101Scf00715g09001.1	-1.40431	4.71387e-06	4832.12	sp|Q9C5T4|WRK18_ARATH	IPR003657 (DNA-binding WRKY)	GO:0003700 (sequence-specific DNA binding transcription factor activity), GO:0006355 (regulation of transcription, DNA-templated), GO:0043565 (sequence-specific DNA binding)	WRKY transcription factor 18
Niben101Scf07962g00010.1	-1.4048	0.000144486	740.405	sp|Q9U539|OCT1_CAEEL	IPR005828 (General substrate transporter), IPR020846 (Major facilitator superfamily domain)	GO:0005215 (transporter activity), GO:0016021 (integral component of membrane), GO:0022857 (transmembrane transporter activity), GO:0055085 (transmembrane transport)	Organic cation transporter 1
Niben101Scf10968g03005.1	-1.4056	1.69282e-05	105.831	sp|Q9NRP7|STK36_HUMAN	IPR011009 (Protein kinase-like domain)	GO:0004672 (protein kinase activity), GO:0004674 (protein serine/threonine kinase activity), GO:0005524 (ATP binding), GO:0006468 (protein phosphorylation), GO:0016772 (transferase activity, transferring phosphorus-containing groups)	Serine/threonine-protein kinase 36
Niben101Scf08635g02001.1	-1.40726	3.25412e-07	145.425	sp|O49741|GATA2_ARATH	IPR016679 (Transcription factor, GATA, plant)	GO:0003677 (DNA binding), GO:0003700 (sequence-specific DNA binding transcription factor activity), GO:0005634 (nucleus), GO:0006355 (regulation of transcription, DNA-templated), GO:0008270 (zinc ion binding), GO:0043565 (sequence-specific DNA binding), G	GATA transcription factor 2
Niben101Scf04641g00012.1	-1.40839	0.000119549	4436.45	sp|Q94K41|SDR3B_ARATH	IPR002347 (Glucose/ribitol dehydrogenase)	GO:0008152 (metabolic process), GO:0016491 (oxidoreductase activity)	Short-chain dehydrogenase reductase 3b
Niben101Scf32862g00001.1	-1.40875	7.83872e-08	4495.59	AT1G55915.1	IPR001876 (Zinc finger, RanBP2-type), IPR013536 (WLM)	GO:0008270 (zinc ion binding)	zinc ion binding LENGTH=404
Niben101Scf00687g08008.1	-1.41021	2.18386e-07	3831.23	sp|P14233|TGA1B_TOBAC	IPR004827 (Basic-leucine zipper domain)	GO:0003700 (sequence-specific DNA binding transcription factor activity), GO:0006355 (regulation of transcription, DNA-templated), GO:0043565 (sequence-specific DNA binding)	TGACG-sequence-specific DNA-binding protein TGA-1B
Niben101Scf01083g04003.1	-1.41148	0.000438032	231.544	sp|Q14FH4|PSBK_POPAL	IPR003687 (Photosystem II PsbK)	GO:0009523 (photosystem II), GO:0009539 (photosystem II reaction center), GO:0015979 (photosynthesis)	Photosystem II reaction center protein K
Niben101Scf07457g01013.1	-1.41175	2.749e-05	53.985	sp|Q851L5|ILL3_ORYSJ	IPR011650 (Peptidase M20, dimerisation domain)		IAA-amino acid hydrolase ILR1-like 3
Niben101Ctg08688g00001.1	-1.41182	3.53418e-05	12093.3	sp|Q9SSK7|MLP34_ARATH	IPR000916 (Bet v I domain), IPR023393 (START-like domain)	GO:0006952 (defense response), GO:0009607 (response to biotic stimulus)	MLP-like protein 34
Niben101Scf00980g04007.1	-1.41185	1.60252e-05	53.4545	AT3G10250.1	IPR006476 (Conserved hypothetical protein CHP01589, plant)		Plant protein 1589 of unknown function LENGTH=324
Niben101Scf01633g00036.1	-1.41277	3.91513e-05	524.409	AT5G56850.1			unknown protein; EXPRESSED IN: 21 plant structures; EXPRESSED DURING: 13 growth stages; Has 35333 Blast hits to 34131 proteins in 2444 species: Archae - 798; Bacteria - 22429; Metazoa - 974; Fungi - 991; Plants - 531; Viruses - 0; Other Eukaryotes - 9610
Niben101Scf17267g00001.1	-1.41292	8.92249e-12	1819.79	gb|KEH29083.1|	IPR003480 (Transferase), IPR023213 (Chloramphenicol acetyltransferase-like domain)	GO:0016747 (transferase activity, transferring acyl groups other than amino-acyl groups)	HXXXD-type acyl-transferase family protein [Medicago truncatula]
Niben101Scf09133g03019.1	-1.41295	3.61914e-05	207.476	sp|Q9FRG8|GRF9_ORYSJ	IPR014977 (WRC)		Growth-regulating factor 9
Niben101Scf03254g06004.1	-1.41595	1.02998e-10	1859.53	AT3G27540.1	IPR006813 (Glycosyl transferase, family 17)	GO:0003830 (beta-1,4-mannosylglycoprotein 4-beta-N-acetylglucosaminyltransferase activity), GO:0006487 (protein N-linked glycosylation), GO:0016020 (membrane)	beta-1,4-N-acetylglucosaminyltransferase family protein LENGTH=390
Niben101Scf06753g00007.1	-1.41688	0.000162522	59.1403				Unknown protein
Niben101Scf09232g00005.1	-1.41935	1.24215e-06	135.588	AT1G06920.1	IPR006458 (Ovate protein family, C-terminal), IPR025830 (DNA-binding domain, ovate family-like)	GO:0003677 (DNA binding)	ovate family protein 4 LENGTH=315
Niben101Scf10336g01001.1	-1.41994	7.28961e-07	3429.85	AT1G70170.1	IPR021190 (Peptidase M10A), IPR024079 (Metallopeptidase, catalytic domain)	GO:0004222 (metalloendopeptidase activity), GO:0006508 (proteolysis), GO:0008237 (metallopeptidase activity), GO:0008270 (zinc ion binding), GO:0031012 (extracellular matrix)	matrix metalloproteinase LENGTH=378
Niben101Scf00088g00002.1	-1.42435	1.0421e-05	547.129	sp|P23971|MENE_BACSU	IPR000873 (AMP-dependent synthetase/ligase), IPR025110 (AMP-binding enzyme C-terminal domain)	GO:0003824 (catalytic activity), GO:0008152 (metabolic process)	2-succinylbenzoate--CoA ligase
Niben101Scf00157g07009.1	-1.42691	1.42516e-06	211.26	sp|Q94C53|DDRGK_ARATH	IPR019153 (DDRGK domain containing protein)		DDRGK domain-containing protein 1
Niben101Scf14372g00012.1	-1.42758	2.17632e-10	146.847	sp|B8APB5|ILI6_ORYSI			Transcription factor ILI6
Niben101Scf17094g01001.1	-1.42761	3.10899e-06	628.23	sp|Q9M0X5|CRK25_ARATH	IPR001611 (Leucine-rich repeat), IPR003591 (Leucine-rich repeat, typical subtype), IPR011009 (Protein kinase-like domain), IPR013210 (Leucine-rich repeat-containing N-terminal, type 2)	GO:0004672 (protein kinase activity), GO:0005515 (protein binding), GO:0005524 (ATP binding), GO:0006468 (protein phosphorylation), GO:0016772 (transferase activity, transferring phosphorus-containing groups)	Cysteine-rich receptor-like protein kinase 25
Niben101Scf09079g02002.1	-1.42877	1.29358e-05	146.309	sp|Q9C648|GDL23_ARATH	IPR013830 (SGNH hydrolase-type esterase domain)	GO:0006629 (lipid metabolic process), GO:0016788 (hydrolase activity, acting on ester bonds)	GDSL esterase/lipase
Niben101Scf03489g00005.1	-1.43145	1.80841e-14	2673.1	sp|Q03066|RPSC_NOSS1	IPR014284 (RNA polymerase sigma-70 like domain)	GO:0003677 (DNA binding), GO:0003700 (sequence-specific DNA binding transcription factor activity), GO:0006352 (DNA-templated transcription, initiation), GO:0006355 (regulation of transcription, DNA-templated), GO:0016987 (sigma factor activity)	RNA polymerase sigma-C factor
Niben101Scf11410g00002.1	-1.432	1.40746e-08	2721.93	ref|XP_002522544.1|			conserved hypothetical protein [Ricinus communis] gb|EEF39844.1| conserved hypothetical protein [Ricinus communis]
Niben101Scf03022g00004.1	-1.43234	3.74659e-09	1593.86	sp|Q8H129|PPA3_ARATH	IPR024927 (Acid phosphatase, type 5), IPR029052 (Metallo-dependent phosphatase-like)	GO:0003993 (acid phosphatase activity), GO:0016787 (hydrolase activity)	Purple acid phosphatase 3
Niben101Scf04505g04002.1	-1.43301	0.000128081	767.42	ref|XP_002513164.1|			conserved hypothetical protein [Ricinus communis] gb|EEF49155.1| conserved hypothetical protein [Ricinus communis]
Niben101Scf03018g11001.1	-1.43635	4.28479e-06	154.114	ref|XP_002517792.1|			conserved hypothetical protein [Ricinus communis] gb|EEF44599.1| conserved hypothetical protein [Ricinus communis]
Niben101Scf01852g01023.1	-1.43717	0.000665314	2827.1	AT2G21170.1	IPR000652 (Triosephosphate isomerase), IPR013785 (Aldolase-type TIM barrel)	GO:0003824 (catalytic activity), GO:0004807 (triose-phosphate isomerase activity), GO:0006096 (glycolytic process), GO:0008152 (metabolic process)	triosephosphate isomerase LENGTH=315
Niben101Scf01639g04001.1	-1.43825	1.3023e-06	14153.5	sp|Q9LUH8|HFA6B_ARATH	IPR011991 (Winged helix-turn-helix DNA-binding domain), IPR027725 (Heat shock transcription factor family)	GO:0003700 (sequence-specific DNA binding transcription factor activity), GO:0005634 (nucleus), GO:0006355 (regulation of transcription, DNA-templated), GO:0009408 (response to heat), GO:0043565 (sequence-specific DNA binding)	Heat stress transcription factor A-6b
Niben101Scf04988g02019.1	-1.44314	4.13255e-09	1537.06	sp|Q9FN67|Y5133_ARATH	IPR011333 (BTB/POZ fold), IPR015943 (WD40/YVTN repeat-like-containing domain)	GO:0005515 (protein binding), GO:0051260 (protein homooligomerization)	BTB/POZ domain-containing protein
Niben101Scf02069g01002.1	-1.44339	1.76754e-25	10354.3	AT5G41810.1			unknown protein; BEST Arabidopsis thaliana protein match is: unknown protein . LENGTH=288
Niben101Scf01746g00004.1	-1.44512	0.000388164	184.699	sp|Q9LFT5|EPFL1_ARATH			EPIDERMAL PATTERNING FACTOR-like protein 1
Niben101Scf04038g02002.1	-1.44553	0.000948605	207.92	ref|XP_003589994.1|			LysM domain-containing receptor-like kinase [Medicago truncatula]
Niben101Scf03335g01011.1	-1.44586	5.03111e-07	347.717	sp|Q9LE73|NUDT4_ARATH	IPR015797 (NUDIX hydrolase domain-like)	GO:0016787 (hydrolase activity)	Nudix hydrolase 4
Niben101Scf08613g02006.1	-1.44806	1.73603e-05	57615.8	sp|O65572|CCD1_ARATH	IPR004294 (Carotenoid oxygenase)		Carotenoid 9,10(9',10')-cleavage dioxygenase 1
Niben101Scf02414g02013.1	-1.44835	1.03433e-06	5283.05	sp|Q8VZR7|PTR30_ARATH	IPR000109 (Proton-dependent oligopeptide transporter family), IPR020846 (Major facilitator superfamily domain)	GO:0005215 (transporter activity), GO:0006810 (transport), GO:0016020 (membrane)	Protein NRT1/ PTR FAMILY 5.1
Niben101Scf02407g06001.1	-1.44893	3.36132e-07	258.364	gb|AAA34060.1|			cysteine-rich extensin-like protein-2 [Nicotiana tabacum]
Niben101Scf07635g00001.1	-1.44928	8.96578e-09	74.903	sp|Q4L8A2|RL5_STAHJ	IPR002132 (Ribosomal protein L5), IPR022803 (Ribosomal protein L5 domain)	GO:0003735 (structural constituent of ribosome), GO:0005840 (ribosome), GO:0006412 (translation)	50S ribosomal protein L5
Niben101Scf23606g00007.1	-1.45124	7.26696e-08	1597.02	sp|C5BDY7|MDTK_EDWI9	IPR002528 (Multi antimicrobial extrusion protein)	GO:0006855 (drug transmembrane transport), GO:0015238 (drug transmembrane transporter activity), GO:0015297 (antiporter activity), GO:0016020 (membrane), GO:0055085 (transmembrane transport)	Multidrug resistance protein MdtK
Niben101Scf19143g00006.1	-1.45211	0.000153313	150.054	sp|Q10PP8|MTP4_ORYSJ			Metal tolerance protein 4
Niben101Scf09475g01022.1	-1.45337	3.41849e-10	278.564	sp|Q67S53|DNAJ_SYMTH	IPR001623 (DnaJ domain)		Chaperone protein DnaJ
Niben101Scf05437g01013.1	-1.45596	5.7753e-05	391.12	ref|XP_003601184.1|			Phloem specific protein [Medicago truncatula] gb|AES71435.1| phloem specific protein [Medicago truncatula]
Niben101Scf04841g00031.1	-1.45696	4.63873e-16	5233.13	AT2G01290.1	IPR004788 (Ribose 5-phosphate isomerase, type A)	GO:0004751 (ribose-5-phosphate isomerase activity), GO:0009052 (pentose-phosphate shunt, non-oxidative branch)	ribose-5-phosphate isomerase 2 LENGTH=265
Niben101Scf14592g00003.1	-1.45929	4.79253e-12	7025.6	ref|XP_002535202.1|			conserved hypothetical protein [Ricinus communis] gb|EEF27181.1| conserved hypothetical protein [Ricinus communis]
Niben101Scf05392g00005.1	-1.45953	2.46665e-09	3949.13	emb|CDY60157.1|			BnaAnng16530D [Brassica napus]
Niben101Scf07391g00016.1	-1.46052	0.000443605	4796.51	sp|Q9LYP4|BAG3_ARATH	IPR003103 (BAG domain), IPR029071 (Ubiquitin-related domain)	GO:0005515 (protein binding), GO:0051087 (chaperone binding)	BAG family molecular chaperone regulator 3
Niben101Scf00313g08016.1	-1.46077	3.31221e-05	2280.64	emb|CAC86897.1|	IPR001128 (Cytochrome P450)	GO:0004497 (monooxygenase activity), GO:0005506 (iron ion binding), GO:0016705 (oxidoreductase activity, acting on paired donors, with incorporation or reduction of molecular oxygen), GO:0020037 (heme binding), GO:0055114 (oxidation-reduction process)	allene oxide synthase [Medicago truncatula] gb|KEH40077.1| cytochrome P450 family fatty acid hydroperoxide lyase [Medicago truncatula]
Niben101Scf00128g00003.1	-1.46622	6.07097e-18	318.074	emb|CDX86439.1|			BnaA06g31560D [Brassica napus]
Niben101Scf03337g00001.1	-1.46795	5.58678e-07	183.795	sp|A2X7Q3|YAB4_ORYSI	IPR006780 (YABBY protein)		Protein YABBY 4
Niben101Scf04731g11005.1	-1.4692	7.38903e-09	169.357	sp|Q5Q0H2|FLA19_ARATH	IPR000782 (FAS1 domain)		Fasciclin-like arabinogalactan protein 19
Niben101Scf18152g00003.1	-1.46957	4.6493e-08	308.919	sp|O80690|BGL46_ARATH	IPR001360 (Glycoside hydrolase, family 1), IPR017853 (Glycoside hydrolase superfamily)	GO:0004553 (hydrolase activity, hydrolyzing O-glycosyl compounds), GO:0005975 (carbohydrate metabolic process)	Beta-glucosidase 46
Niben101Scf01927g09002.1	-1.47152	0.000537192	782.476	sp|Q9FK16|AGP22_ARATH	IPR009424 (Arabinogalactan peptide, AGP)		Arabinogalactan peptide 22
Niben101Scf00551g01022.1	-1.47366	1.8816e-18	437.509	sp|Q9FJU9|E1313_ARATH	IPR000490 (Glycoside hydrolase, family 17), IPR012946 (X8 domain), IPR017853 (Glycoside hydrolase superfamily)	GO:0004553 (hydrolase activity, hydrolyzing O-glycosyl compounds), GO:0005975 (carbohydrate metabolic process)	Glucan endo-1,3-beta-glucosidase 13
Niben101Scf00421g01001.1	-1.47386	3.07897e-06	288.759	emb|CDY25548.1|	IPR008511 (Protein BYPASS-related)		BnaC09g11730D [Brassica napus]
Niben101Scf01061g08025.1	-1.47603	4.60986e-06	560.458	ref|NP_001234800.1|			ethylene-responsive nuclear protein [Solanum lycopersicum] gb|ABB13294.1| ethylene-responsive nuclear protein [Solanum lycopersicum]
Niben101Scf00057g00027.1	-1.47678	0.000619483	21031.1	sp|P00297|PLAS_SOLCR	IPR001235 (Blue (type 1) copper protein, plastocyanin-type), IPR028871 (Blue (type 1) copper protein, binding site)	GO:0005507 (copper ion binding), GO:0009055 (electron carrier activity)	Plastocyanin
Niben101Scf01742g05007.1	-1.47781	0.000925504	545.841	sp|Q9LHP4|RCH2_ARATH	IPR001611 (Leucine-rich repeat), IPR011009 (Protein kinase-like domain), IPR013210 (Leucine-rich repeat-containing N-terminal, type 2), IPR013320 (Concanavalin A-like lectin/glucanase domain)	GO:0004672 (protein kinase activity), GO:0004674 (protein serine/threonine kinase activity), GO:0005515 (protein binding), GO:0005524 (ATP binding), GO:0006468 (protein phosphorylation), GO:0016772 (transferase activity, transferring phosphorus-containing	Receptor-like protein kinase 2
Niben101Scf03458g00005.1	-1.48011	4.51359e-06	3079.89				Unknown protein
Niben101Scf09781g00013.1	-1.48125	1.4631e-09	1165.35	ref|XP_002515190.1|			conserved hypothetical protein [Ricinus communis] gb|EEF47174.1| conserved hypothetical protein [Ricinus communis]
Niben101Scf21560g01010.1	-1.48177	0.000117869	399.705	sp|Q01545|HSP22_IPONI	IPR008978 (HSP20-like chaperone)		18.8 kDa class II heat shock protein
Niben101Scf06799g04001.1	-1.48237	8.59862e-05	77.0275	AT1G73190.1	IPR000425 (Major intrinsic protein), IPR023271 (Aquaporin-like)	GO:0005215 (transporter activity), GO:0006810 (transport), GO:0016020 (membrane)	Aquaporin-like superfamily protein LENGTH=268
Niben101Scf04574g08001.1	-1.48515	0.000154241	237.511	sp|O48837|LRKS2_ARATH	IPR011009 (Protein kinase-like domain)	GO:0004672 (protein kinase activity), GO:0005524 (ATP binding), GO:0006468 (protein phosphorylation), GO:0016772 (transferase activity, transferring phosphorus-containing groups)	Receptor like protein kinase S.2
Niben101Scf00324g00002.1	-1.48521	7.87219e-05	3633.67	ref|WP_025921648.1|	IPR021659 (Protein of unknown function DUF3252)		MULTISPECIES: hypothetical protein [Prochlorococcus]
Niben101Scf01006g07002.1	-1.48579	4.38281e-08	173.951	sp|Q9DD03|RAB13_MOUSE	IPR001806 (Small GTPase superfamily), IPR002041 (Ran GTPase), IPR005225 (Small GTP-binding protein domain), IPR027417 (P-loop containing nucleoside triphosphate hydrolase)	GO:0003924 (GTPase activity), GO:0005525 (GTP binding), GO:0005622 (intracellular), GO:0006184 (GTP catabolic process), GO:0006886 (intracellular protein transport), GO:0006913 (nucleocytoplasmic transport), GO:0007165 (signal transduction), GO:0007264 (s	Ras-related protein Rab-13
Niben101Scf00451g00005.1	-1.48737	0.000386102	51.4744				Unknown protein
Niben101Scf02581g05010.1	-1.48871	1.96011e-06	10966.3	sp|Q3J5H6|GLND_RHOS4			Bifunctional uridylyltransferase/uridylyl-removing enzyme
Niben101Scf03326g01009.1	-1.49182	0.000195794	2722.57	sp|Q9M9M4|CSLD3_ARATH	IPR005150 (Cellulose synthase), IPR013083 (Zinc finger, RING/FYVE/PHD-type), IPR029044 (Nucleotide-diphospho-sugar transferases)	GO:0016020 (membrane), GO:0016760 (cellulose synthase (UDP-forming) activity), GO:0030244 (cellulose biosynthetic process)	Cellulose synthase-like protein D3
Niben101Scf07678g00009.1	-1.4931	1.76736e-09	212.149	ref|XP_002520376.1|			conserved hypothetical protein [Ricinus communis] gb|EEF41992.1| conserved hypothetical protein [Ricinus communis]
Niben101Scf01752g10008.1	-1.49324	4.90147e-06	345.841	sp|Q8S397|NHX4_ARATH	IPR006153 (Cation/H+ exchanger), IPR018422 (Cation/H+ exchanger, CPA1 family)	GO:0005774 (vacuolar membrane), GO:0005886 (plasma membrane), GO:0006812 (cation transport), GO:0006814 (sodium ion transport), GO:0009651 (response to salt stress), GO:0015299 (solute:proton antiporter activity), GO:0016021 (integral component of membran	Sodium/hydrogen exchanger 4
Niben101Scf02215g05009.1	-1.49352	1.03406e-07	6108.11	sp|Q2KHN1|RN151_HUMAN	IPR013083 (Zinc finger, RING/FYVE/PHD-type)	GO:0005515 (protein binding), GO:0008270 (zinc ion binding)	RING finger protein 151
Niben101Scf00946g00002.1	-1.49352	0.000204146	3239.49	gb|ABY88526.1|	IPR004864 (Late embryogenesis abundant protein, LEA-14)		NHL1, partial [Arabidopsis thaliana]
Niben101Scf09262g01018.1	-1.49357	1.54044e-05	88.7507	sp|P05478|HSP16_SOYBN	IPR008978 (HSP20-like chaperone)		18.5 kDa class I heat shock protein
Niben101Scf00786g00001.1	-1.49789	1.21223e-05	2013.54	AT5G41050.1	IPR006041 (Pollen Ole e 1 allergen/extensin)		Pollen Ole e 1 allergen and extensin family protein LENGTH=172
Niben101Scf06218g07011.1	-1.50127	4.99027e-09	727.562	emb|CDY13541.1|			BnaC02g23520D [Brassica napus]
Niben101Ctg13782g00003.1	-1.50188	1.6506e-07	5449.33	sp|P24806|XTH24_ARATH	IPR013320 (Concanavalin A-like lectin/glucanase domain)	GO:0004553 (hydrolase activity, hydrolyzing O-glycosyl compounds), GO:0005975 (carbohydrate metabolic process)	Xyloglucan endotransglucosylase/hydrolase protein 24
Niben101Scf09871g00013.1	-1.50348	3.43463e-10	629.779				Unknown protein
Niben101Scf20124g00015.1	-1.50423	0.000170482	52.4637	sp|Q9LUS3|PP237_ARATH	IPR002885 (Pentatricopeptide repeat)		Pentatricopeptide repeat-containing protein
Niben101Scf02537g09004.1	-1.50451	3.09364e-14	183.23	AT1G22400.1	IPR002213 (UDP-glucuronosyl/UDP-glucosyltransferase)	GO:0008152 (metabolic process), GO:0016758 (transferase activity, transferring hexosyl groups)	UDP-Glycosyltransferase superfamily protein LENGTH=489
Niben101Scf03330g01003.1	-1.50522	0.000119831	521.022	AT5G20740.1	IPR006501 (Pectinesterase inhibitor domain)	GO:0004857 (enzyme inhibitor activity), GO:0030599 (pectinesterase activity)	Plant invertase/pectin methylesterase inhibitor superfamily protein LENGTH=205
[truncated: 427 more rows]

## Sheet: Antisense activity
ID	baseMean	log2FoldChange	padj	Interpro-ID (Description)	Gene-Ontology-ID (Name)	Human-Readable-Description
[truncated: 237 more rows]
