# Supplementary material for: Virus-induced gene silencing of the RPC5-like subunit of RNA polymerase III caused pleiotropic effects in Nicotiana benthamiana
Source: Sci Rep. 2016 Jun 10;6:27785. doi: 10.1038/srep27785 (PMC4901293; doi:10.1038/srep27785)
Supplement: Supplementary Table S3 [file srep27785-s4.xlsx]

## Sheet: protein dimerization activity 
Lev G. Nemchinov, Alexander M. Boutanaev and Olga A. Postnikova. Virus-induced gene silencing o the RPC5-like subunit of RNA polymerase III caused pleiotropic effects in Nicotiana benthamiana
Supplementary Table S3. Genes discussed in the text.
Protein-Accession	baseMean	log2FoldChange	FDR	GO	Blast-Hit-Accession	Interpro-ID (Description)	Gene-Ontology-ID (Name)	Human-Readable-Description
Niben101Scf07465g02002.1	539.859	1.33051	0.000712883	GO:0003677, GO:0005634, GO:0006355, GO:0009725, GO:0046983	sp|P93024|ARFE_ARATH	IPR003311 (AUX/IAA protein), IPR010525 (Auxin response factor), IPR015300 (DNA-binding pseudobarrel domain)	GO:0003677 (DNA binding), GO:0005634 (nucleus), GO:0006355 (regulation of transcription, DNA-templated), GO:0009725 (response to hormone), GO:0046983 (protein dimerization activity)	Auxin response factor 5
Niben101Scf02222g02007.1	59.9114	-1.51999	0.000253438	GO:0003677, GO:0005634, GO:0006355, GO:0009725, GO:0046983	sp|Q9FGV1|ARFH_ARATH	IPR003311 (AUX/IAA protein), IPR010525 (Auxin response factor), IPR015300 (DNA-binding pseudobarrel domain)	GO:0003677 (DNA binding), GO:0005634 (nucleus), GO:0006355 (regulation of transcription, DNA-templated), GO:0009725 (response to hormone), GO:0046983 (protein dimerization activity)	Auxin response factor 8
Niben101Scf07027g00009.1	1080.96	-1.11639	4.29124e-08	GO:0003677, GO:0005634, GO:0006355, GO:0009725, GO:0046983	sp|Q9FGV1|ARFH_ARATH	IPR003311 (AUX/IAA protein), IPR010525 (Auxin response factor), IPR015300 (DNA-binding pseudobarrel domain)	GO:0003677 (DNA binding), GO:0005634 (nucleus), GO:0006355 (regulation of transcription, DNA-templated), GO:0009725 (response to hormone), GO:0046983 (protein dimerization activity)	Auxin response factor 8
Niben101Scf06504g01027.1	1166.05	-1.72687	2.43041e-09	GO:0003677, GO:0005634, GO:0006355, GO:0009725, GO:0046983	sp|Q9XED8|ARFI_ARATH	IPR003311 (AUX/IAA protein), IPR010525 (Auxin response factor), IPR015300 (DNA-binding pseudobarrel domain)	GO:0003677 (DNA binding), GO:0005634 (nucleus), GO:0006355 (regulation of transcription, DNA-templated), GO:0009725 (response to hormone), GO:0046983 (protein dimerization activity)	Auxin response factor 9
Niben101Scf01015g00011.1	2862.72	-1.28142	0.000161534	GO:0005634, GO:0006355, GO:0046983	sp|O24407|IAA16_ARATH	IPR003311 (AUX/IAA protein)	GO:0005634 (nucleus), GO:0006355 (regulation of transcription, DNA-templated), GO:0046983 (protein dimerization activity)	Auxin-responsive protein IAA16
Niben101Scf08222g03007.1	60.9118	2.96019	1.44975e-05	GO:0005634, GO:0006355, GO:0046983	sp|O24409|IAA19_ARATH	IPR003311 (AUX/IAA protein)	GO:0005634 (nucleus), GO:0006355 (regulation of transcription, DNA-templated), GO:0046983 (protein dimerization activity)	Auxin-responsive protein IAA19
Niben101Scf03652g03003.1	1630.15	-1.09702	6.05175e-07	GO:0005634, GO:0006355, GO:0046983	sp|Q38825|IAA7_ARATH	IPR003311 (AUX/IAA protein)	GO:0005634 (nucleus), GO:0006355 (regulation of transcription, DNA-templated), GO:0046983 (protein dimerization activity)	Auxin-responsive protein IAA7
Niben101Scf03824g02004.1	91.4474	-2.18387	3.48344e-08	GO:0046983	AT5G43650.1	IPR011598 (Myc-type, basic helix-loop-helix (bHLH) domain)	GO:0046983 (protein dimerization activity)	basic helix-loop-helix (bHLH) DNA-binding superfamily protein LENGTH=247
Niben101Scf11805g02005.1	106.136	-1.81657	9.21908e-07	GO:0003677, GO:0046983	AT1G62975.1	IPR015660 (Achaete-scute transcription factor-related)	GO:0003677 (DNA binding), GO:0046983 (protein dimerization activity)	basic helix-loop-helix (bHLH) DNA-binding superfamily protein LENGTH=259
Niben101Scf06560g01004.1	1715.01	-2.0511	4.51203e-13	GO:0003677, GO:0003700, GO:0005634, GO:0006355, GO:0046983	sp|Q10CQ1|MAD14_ORYSJ	IPR002100 (Transcription factor, MADS-box), IPR002487 (Transcription factor, K-box)	GO:0003677 (DNA binding), GO:0003700 (sequence-specific DNA binding transcription factor activity), GO:0005634 (nucleus), GO:0006355 (regulation of transcription, DNA-templated), GO:0046983 (protein dimerization activity)	MADS-box transcription factor 14
Niben101Scf01143g03005.1	1241.85	-1.64242	5.39497e-05	GO:0003677, GO:0003700, GO:0005634, GO:0006355, GO:0046983	sp|Q10CQ1|MAD14_ORYSJ	IPR002100 (Transcription factor, MADS-box), IPR002487 (Transcription factor, K-box)	GO:0003677 (DNA binding), GO:0003700 (sequence-specific DNA binding transcription factor activity), GO:0005634 (nucleus), GO:0006355 (regulation of transcription, DNA-templated), GO:0046983 (protein dimerization activity)	MADS-box transcription factor 14
Niben101Scf06493g01013.1	560.229	-1.62473	1.47492e-06	GO:0003677, GO:0003700, GO:0005634, GO:0006355, GO:0046983	sp|Q10CQ1|MAD14_ORYSJ	IPR002100 (Transcription factor, MADS-box), IPR002487 (Transcription factor, K-box)	GO:0003677 (DNA binding), GO:0003700 (sequence-specific DNA binding transcription factor activity), GO:0005634 (nucleus), GO:0006355 (regulation of transcription, DNA-templated), GO:0046983 (protein dimerization activity)	MADS-box transcription factor 14
Niben101Scf06076g00011.1	541.429	-1.10924	7.49588e-10	GO:0003677, GO:0003700, GO:0005634, GO:0006355, GO:0046983	sp|Q10CQ1|MAD14_ORYSJ	IPR002100 (Transcription factor, MADS-box), IPR002487 (Transcription factor, K-box)	GO:0003677 (DNA binding), GO:0003700 (sequence-specific DNA binding transcription factor activity), GO:0005634 (nucleus), GO:0006355 (regulation of transcription, DNA-templated), GO:0046983 (protein dimerization activity)	MADS-box transcription factor 14
Niben101Scf01682g01007.1	116.344	-2.59377	6.36925e-05	GO:0003677, GO:0003700, GO:0005634, GO:0006355, GO:0046983	sp|Q944S9|MAD16_ORYSJ	IPR002100 (Transcription factor, MADS-box), IPR002487 (Transcription factor, K-box)	GO:0003677 (DNA binding), GO:0003700 (sequence-specific DNA binding transcription factor activity), GO:0005634 (nucleus), GO:0006355 (regulation of transcription, DNA-templated), GO:0046983 (protein dimerization activity)	MADS-box transcription factor 16
Niben101Scf04950g01005.1	275.823	-1.20341	1.85112e-07	GO:0003677, GO:0003700, GO:0005634, GO:0006355, GO:0046983	sp|Q9XJ66|MAD22_ORYSJ	IPR002100 (Transcription factor, MADS-box), IPR002487 (Transcription factor, K-box)	GO:0003677 (DNA binding), GO:0003700 (sequence-specific DNA binding transcription factor activity), GO:0005634 (nucleus), GO:0006355 (regulation of transcription, DNA-templated), GO:0046983 (protein dimerization activity)	MADS-box transcription factor 22
Niben101Scf00276g02009.1	175.442	2.25989	2.178e-05	GO:0003677, GO:0003700, GO:0005634, GO:0006355, GO:0046983	sp|Q9XJ66|MAD22_ORYSJ	IPR002100 (Transcription factor, MADS-box), IPR002487 (Transcription factor, K-box)	GO:0003677 (DNA binding), GO:0003700 (sequence-specific DNA binding transcription factor activity), GO:0005634 (nucleus), GO:0006355 (regulation of transcription, DNA-templated), GO:0046983 (protein dimerization activity)	MADS-box transcription factor 22
Niben101Scf05552g06002.1	103.697	-1.7465	3.15648e-09	GO:0003677, GO:0046983	sp|Q9XJ60|MAD50_ORYSJ	IPR002100 (Transcription factor, MADS-box)	GO:0003677 (DNA binding), GO:0046983 (protein dimerization activity)	MADS-box transcription factor 50
Niben101Scf01143g04003.1	101.503	-1.88542	9.73879e-06	GO:0003677, GO:0003700, GO:0005634, GO:0006355, GO:0046983	sp|P0C5B0|MADS7_ORYSI	IPR002100 (Transcription factor, MADS-box), IPR002487 (Transcription factor, K-box)	GO:0003677 (DNA binding), GO:0003700 (sequence-specific DNA binding transcription factor activity), GO:0005634 (nucleus), GO:0006355 (regulation of transcription, DNA-templated), GO:0046983 (protein dimerization activity)	MADS-box transcription factor 7
Niben101Scf00337g04004.1	80.4999	-2.8148	0.000159551	GO:0003677, GO:0003700, GO:0005634, GO:0006355, GO:0046983	sp|Q9SAR1|MADS8_ORYSJ	IPR002100 (Transcription factor, MADS-box), IPR002487 (Transcription factor, K-box)	GO:0003677 (DNA binding), GO:0003700 (sequence-specific DNA binding transcription factor activity), GO:0005634 (nucleus), GO:0006355 (regulation of transcription, DNA-templated), GO:0046983 (protein dimerization activity)	MADS-box transcription factor 8
Niben101Scf00279g10001.1	100.995	-2.18346	1.23642e-11	GO:0008168, GO:0008171, GO:0046983	AT4G35160.1	IPR016461 (O-methyltransferase COMT-type), IPR029063 (S-adenosyl-L-methionine-dependent methyltransferase)	GO:0008168 (methyltransferase activity), GO:0008171 (O-methyltransferase activity), GO:0046983 (protein dimerization activity)	O-methyltransferase family protein LENGTH=382
Niben101Scf02908g06011.1	930.993	-2.16493	2.0724e-14	GO:0008168, GO:0008171, GO:0046983	AT4G35160.1	IPR016461 (O-methyltransferase COMT-type), IPR029063 (S-adenosyl-L-methionine-dependent methyltransferase)	GO:0008168 (methyltransferase activity), GO:0008171 (O-methyltransferase activity), GO:0046983 (protein dimerization activity)	O-methyltransferase family protein LENGTH=382
Niben101Scf06105g04004.1	128.479	-1.56543	1.11465e-08	GO:0008168, GO:0008171, GO:0046983	AT4G35160.1	IPR016461 (O-methyltransferase COMT-type), IPR029063 (S-adenosyl-L-methionine-dependent methyltransferase)	GO:0008168 (methyltransferase activity), GO:0008171 (O-methyltransferase activity), GO:0046983 (protein dimerization activity)	O-methyltransferase family protein LENGTH=382
Niben101Scf02915g04003.1	523.163	-1.56322	4.47658e-12	GO:0046983	sp|Q93VJ4|BEE2_ARATH	IPR011598 (Myc-type, basic helix-loop-helix (bHLH) domain)	GO:0046983 (protein dimerization activity)	Transcription factor BEE 2
Niben101Scf04003g05003.1	225.759	1.97422	5.58344e-05	GO:0046983	sp|Q93VJ4|BEE2_ARATH	IPR011598 (Myc-type, basic helix-loop-helix (bHLH) domain)	GO:0046983 (protein dimerization activity)	Transcription factor BEE 2
Niben101Scf00578g04002.1	157.263	-1.08871	6.18932e-05	GO:0046983	sp|Q8GXT3|BH123_ARATH	IPR011598 (Myc-type, basic helix-loop-helix (bHLH) domain)	GO:0046983 (protein dimerization activity)	Transcription factor bHLH123
Niben101Scf05371g00004.1	54.6597	-2.17572	0.000647586	GO:0046983	sp|O23090|BH014_ARATH	IPR011598 (Myc-type, basic helix-loop-helix (bHLH) domain), IPR025610 (Transcription factor MYC/MYB N-terminal)	GO:0046983 (protein dimerization activity)	Transcription factor bHLH14
Niben101Scf01102g05008.1	152.321	-1.74346	8.71848e-17	GO:0046983	sp|O23090|BH014_ARATH	IPR011598 (Myc-type, basic helix-loop-helix (bHLH) domain), IPR025610 (Transcription factor MYC/MYB N-terminal)	GO:0046983 (protein dimerization activity)	Transcription factor bHLH14
Niben101Scf16706g01002.1	267.295	2.96532	6.41836e-32	GO:0046983	sp|Q9ZUG9|BH066_ARATH	IPR011598 (Myc-type, basic helix-loop-helix (bHLH) domain)	GO:0046983 (protein dimerization activity)	Transcription factor bHLH66
Niben101Scf02239g02007.1	1070.51	-1.11909	0.000257268	GO:0046983	sp|Q9C8P8|BH080_ARATH	IPR011598 (Myc-type, basic helix-loop-helix (bHLH) domain)	GO:0046983 (protein dimerization activity)	Transcription factor bHLH80
Niben101Scf14179g00003.1	852.909	-1.09292	0.000219808	GO:0046983	sp|Q9C8P8|BH080_ARATH	IPR011598 (Myc-type, basic helix-loop-helix (bHLH) domain)	GO:0046983 (protein dimerization activity)	Transcription factor bHLH80
Niben101Scf04287g02001.1	292.612	2.67927	1.06119e-06	GO:0046983	sp|Q0WNR2|BH090_ARATH	IPR011598 (Myc-type, basic helix-loop-helix (bHLH) domain), IPR025610 (Transcription factor MYC/MYB N-terminal)	GO:0046983 (protein dimerization activity)	Transcription factor bHLH90
Niben101Scf00069g08002.1	51.8798	-2.09098	2.79761e-07	GO:0046983	sp|Q9LSL1|BH093_ARATH	IPR011598 (Myc-type, basic helix-loop-helix (bHLH) domain)	GO:0046983 (protein dimerization activity)	Transcription factor bHLH93
Niben101Scf03068g04001.1	1592.66	-1.68946	7.1429e-08	GO:0046983	sp|Q9LSL1|BH093_ARATH	IPR011598 (Myc-type, basic helix-loop-helix (bHLH) domain)	GO:0046983 (protein dimerization activity)	Transcription factor bHLH93
Niben101Scf05329g05016.1	117.046	-2.47805	0.000318202	GO:0046983	gb|AES99701.2|	IPR011598 (Myc-type, basic helix-loop-helix (bHLH) domain)	GO:0046983 (protein dimerization activity)	transcription factor bHLH93-like protein [Medicago truncatula]
Niben101Scf02844g03014.1	1780.8	-2.30422	0.000283628	GO:0046983	sp|Q9C7T4|BH096_ARATH	IPR011598 (Myc-type, basic helix-loop-helix (bHLH) domain)	GO:0046983 (protein dimerization activity)	Transcription factor bHLH96
Niben101Scf03934g05002.1	202.61	2.10862	1.1377e-10	GO:0046983	sp|Q64092|TFE3_MOUSE	IPR011598 (Myc-type, basic helix-loop-helix (bHLH) domain)	GO:0046983 (protein dimerization activity)	Transcription factor E3
Niben101Scf34081g00018.1	1059.43	-1.78241	0.000268462	GO:0046983	sp|Q9R210|TFEB_MOUSE	IPR011598 (Myc-type, basic helix-loop-helix (bHLH) domain)	GO:0046983 (protein dimerization activity)	Transcription factor EB
Niben101Scf03551g01010.1	610.11	-1.25443	4.21374e-06	GO:0046983	sp|P19484|TFEB_HUMAN	IPR011598 (Myc-type, basic helix-loop-helix (bHLH) domain)	GO:0046983 (protein dimerization activity)	Transcription factor EB
Niben101Scf00690g03007.1	961.463	-1.1738	9.06057e-07	GO:0046983	sp|P19484|TFEB_HUMAN	IPR011598 (Myc-type, basic helix-loop-helix (bHLH) domain)	GO:0046983 (protein dimerization activity)	Transcription factor EB
Niben101Scf00024g00012.1	903.379	-1.16119	3.52056e-12	GO:0046983	sp|Q9R210|TFEB_MOUSE	IPR011598 (Myc-type, basic helix-loop-helix (bHLH) domain)	GO:0046983 (protein dimerization activity)	Transcription factor EB
Niben101Scf05115g03006.1	1943.44	-1.01388	1.2489e-08	GO:0046983	sp|Q9R210|TFEB_MOUSE	IPR011598 (Myc-type, basic helix-loop-helix (bHLH) domain)	GO:0046983 (protein dimerization activity)	Transcription factor EB
Niben101Scf04206g02010.1	70.735	2.16125	6.72325e-05	GO:0046983	sp|Q9R210|TFEB_MOUSE	IPR011598 (Myc-type, basic helix-loop-helix (bHLH) domain)	GO:0046983 (protein dimerization activity)	Transcription factor EB
Niben101Scf03208g07011.1	294.983	-1.00278	5.38611e-08	GO:0046983	sp|Q56YJ8|FAMA_ARATH	IPR011598 (Myc-type, basic helix-loop-helix (bHLH) domain)	GO:0046983 (protein dimerization activity)	Transcription factor FAMA
Niben101Scf05308g01010.1	350.534	-2.21445	5.09892e-13	GO:0046983	sp|Q7XR02|IBH1_ORYSJ	IPR011598 (Myc-type, basic helix-loop-helix (bHLH) domain)	GO:0046983 (protein dimerization activity)	Transcription factor IBH1
Niben101Scf06172g04004.1	159.442	-1.99746	1.0448e-10	GO:0046983	sp|Q9FLE9|PRE1_ARATH	IPR011598 (Myc-type, basic helix-loop-helix (bHLH) domain)	GO:0046983 (protein dimerization activity)	Transcription factor PRE1
Niben101Scf01362g02001.1	58.3019	-3.00828	1.01034e-12	GO:0046983	sp|Q9LJX1|PRE5_ARATH	IPR011598 (Myc-type, basic helix-loop-helix (bHLH) domain)	GO:0046983 (protein dimerization activity)	Transcription factor PRE5

## Sheet: Ribosome
Protein-Accession	log2FoldChange	FDR	GO	Blast-Hit-Accession	Interpro-ID (Description)	Gene-Ontology-ID (Name)	Human-Readable-Description
Niben101Scf01478g00014.1	2.24014	1.12169e-05	GO:0003735, GO:0005622, GO:0005840, GO:0006414	sp|P52855|RLA1_MAIZE	IPR001813 (Ribosomal protein L10/L12)	GO:0003735 (structural constituent of ribosome), GO:0005622 (intracellular), GO:0005840 (ribosome), GO:0006414 (translational elongation)	60S acidic ribosomal protein P1
Niben101Scf02353g01015.1	1.57746	9.21285e-06	GO:0003735, GO:0005622, GO:0005840, GO:0006412, GO:0015935	sp|B8PAR0|RSSA_POSPM	IPR001865 (Ribosomal protein S2), IPR023591 (Ribosomal protein S2, flavodoxin-like domain)	GO:0003735 (structural constituent of ribosome), GO:0005622 (intracellular), GO:0005840 (ribosome), GO:0006412 (translation), GO:0015935 (small ribosomal subunit)	40S ribosomal protein S0
Niben101Scf05820g01008.1	1.47507	8.78257e-05	GO:0003735, GO:0005622, GO:0005840, GO:0006412	sp|Q5E898|RL18_VIBF1	IPR005484 (Ribosomal protein L18/L5)	GO:0003735 (structural constituent of ribosome), GO:0005622 (intracellular), GO:0005840 (ribosome), GO:0006412 (translation)	50S ribosomal protein L18
Niben101Scf01711g00010.1	1.43899	6.31844e-11	GO:0003735, GO:0005622, GO:0005840, GO:0006412	sp|Q975I1|RL3_SULTO	IPR000597 (Ribosomal protein L3), IPR009000 (Translation protein, beta-barrel domain)	GO:0003735 (structural constituent of ribosome), GO:0005622 (intracellular), GO:0005840 (ribosome), GO:0006412 (translation)	50S ribosomal protein L3
Niben101Scf14010g01001.1	1.41572	0.000249055	GO:0000166, GO:0003735, GO:0005622, GO:0005840, GO:0006412	sp|Q07761|RL23A_TOBAC	IPR005633 (Ribosomal protein L23/L25, N-terminal), IPR013025 (Ribosomal protein L25/L23)	GO:0000166 (nucleotide binding), GO:0003735 (structural constituent of ribosome), GO:0005622 (intracellular), GO:0005840 (ribosome), GO:0006412 (translation)	60S ribosomal protein L23a
Niben101Scf02802g00009.1	1.38804	5.67492e-05	GO:0003735, GO:0005622, GO:0005840, GO:0006412	sp|A3DNA4|RL3_STAMF	IPR000597 (Ribosomal protein L3), IPR009000 (Translation protein, beta-barrel domain)	GO:0003735 (structural constituent of ribosome), GO:0005622 (intracellular), GO:0005840 (ribosome), GO:0006412 (translation)	50S ribosomal protein L3
Niben101Scf00496g01001.1	1.32379	1.8821e-07	GO:0003735, GO:0005840, GO:0006412	sp|Q9XF97|RL4_PRUAR	IPR002136 (Ribosomal protein L4/L1e), IPR023574 (Ribosomal protein L4 domain), IPR025755 (60S ribosomal protein L4, C-terminal domain)	GO:0003735 (structural constituent of ribosome), GO:0005840 (ribosome), GO:0006412 (translation)	60S ribosomal protein L4
Niben101Scf02502g15014.1	1.29404	2.63991e-06		sp|O65743|RL24_CICAR	IPR000988 (Ribosomal protein L24e-related), IPR023441 (Ribosomal protein L24e domain), IPR023442 (Ribosomal protein L24e, conserved site)		60S ribosomal protein L24
Niben101Scf01182g01002.1	1.266	2.39469e-06		sp|Q9XEG7|RS3A_TORRU	IPR001593 (Ribosomal protein S3Ae)		40S ribosomal protein S3a
Niben101Scf01752g10011.1	1.26307	0.000106404	GO:0003735, GO:0005622, GO:0005840, GO:0006412	sp|Q08069|RS8_MAIZE	IPR022309 (Ribosomal protein S8e/ribosomal biogenesis NSA2)	GO:0003735 (structural constituent of ribosome), GO:0005622 (intracellular), GO:0005840 (ribosome), GO:0006412 (translation)	40S ribosomal protein S8
Niben101Scf04703g11023.1	1.24868	0.000449645	GO:0003735, GO:0005622, GO:0005840, GO:0006412	sp|P62302|RS13_SOYBN	IPR000589 (Ribosomal protein S15), IPR012606 (Ribosomal protein S13/S15, N-terminal)	GO:0003735 (structural constituent of ribosome), GO:0005622 (intracellular), GO:0005840 (ribosome), GO:0006412 (translation)	40S ribosomal protein S13
Niben101Scf08544g01001.1	1.24439	8.05425e-05	GO:0003735, GO:0005622, GO:0005840, GO:0006412, GO:0015934	sp|Q97BX2|RL22_THEVO	IPR001063 (Ribosomal protein L22/L17)	GO:0003735 (structural constituent of ribosome), GO:0005622 (intracellular), GO:0005840 (ribosome), GO:0006412 (translation), GO:0015934 (large ribosomal subunit)	50S ribosomal protein L22
Niben101Scf04387g01036.1	1.22667	8.05425e-05	GO:0003735, GO:0005622, GO:0005840, GO:0006412, GO:0008097	sp|Q6UNT2|RL5_CUCSA	IPR005484 (Ribosomal protein L18/L5), IPR025607 (Ribosomal protein L5 eukaryotic/L18 archaeal, C-terminal)	GO:0003735 (structural constituent of ribosome), GO:0005622 (intracellular), GO:0005840 (ribosome), GO:0006412 (translation), GO:0008097 (5S rRNA binding)	60S ribosomal protein L5
Niben101Scf00944g06005.1	1.17878	5.34403e-06	GO:0003735, GO:0005622, GO:0005840, GO:0006412	sp|Q9T043|RL142_ARATH	IPR002784 (Ribosomal protein L14), IPR008991 (Translation protein SH3-like domain)	GO:0003735 (structural constituent of ribosome), GO:0005622 (intracellular), GO:0005840 (ribosome), GO:0006412 (translation)	60S ribosomal protein L14-2
Niben101Scf02912g00004.1	1.17629	0.000131774	GO:0003735, GO:0005622, GO:0005840, GO:0006412	sp|Q08069|RS8_MAIZE	IPR022309 (Ribosomal protein S8e/ribosomal biogenesis NSA2)	GO:0003735 (structural constituent of ribosome), GO:0005622 (intracellular), GO:0005840 (ribosome), GO:0006412 (translation)	40S ribosomal protein S8
Niben101Scf09315g01019.1	1.13176	0.000127487		sp|P60039|RL73_ARATH	IPR012988 (Ribosomal protein L30, N-terminal), IPR016082 (Ribosomal protein L30, ferredoxin-like fold domain)		60S ribosomal protein L7-3
Niben101Scf05845g03009.1	1.12406	0.000268067	GO:0003735, GO:0005840, GO:0006412	sp|Q9V195|RS9_PYRAB	IPR000754 (Ribosomal protein S9), IPR020568 (Ribosomal protein S5 domain 2-type fold)	GO:0003735 (structural constituent of ribosome), GO:0005840 (ribosome), GO:0006412 (translation)	30S ribosomal protein S9
Niben101Scf23557g00013.1	1.12271	0.000441011	GO:0003735, GO:0005622, GO:0005840, GO:0006412	sp|Q9LYK9|RS263_ARATH	IPR000892 (Ribosomal protein S26e)	GO:0003735 (structural constituent of ribosome), GO:0005622 (intracellular), GO:0005840 (ribosome), GO:0006412 (translation)	40S ribosomal protein S26-3
Niben101Scf05583g00011.1	1.1066	0.000677718	GO:0003735, GO:0005622, GO:0005840, GO:0006412, GO:0015934	sp|Q8TX36|RL22_METKA	IPR001063 (Ribosomal protein L22/L17)	GO:0003735 (structural constituent of ribosome), GO:0005622 (intracellular), GO:0005840 (ribosome), GO:0006412 (translation), GO:0015934 (large ribosomal subunit)	50S ribosomal protein L22
Niben101Scf06139g00001.1	1.09669	6.47498e-07	GO:0003735, GO:0005840, GO:0006412	sp|C3MZB8|RL11_SULIA	IPR000911 (Ribosomal protein L11/L12)	GO:0003735 (structural constituent of ribosome), GO:0005840 (ribosome), GO:0006412 (translation)	50S ribosomal protein L11
Niben101Scf13099g00013.1	1.09613	0.000276282	GO:0003735, GO:0005840, GO:0006412, GO:0015934	sp|B1YC32|RL13_PYRNV	IPR005822 (Ribosomal protein L13), IPR023563 (Ribosomal protein L13, conserved site), IPR023564 (Ribosomal protein L13 domain)	GO:0003735 (structural constituent of ribosome), GO:0005840 (ribosome), GO:0006412 (translation), GO:0015934 (large ribosomal subunit)	50S ribosomal protein L13
Niben101Scf10015g09020.1	1.09463	0.000427551	GO:0003735, GO:0005622, GO:0005840, GO:0006412	sp|Q3J8S2|RL29_NITOC	IPR001854 (Ribosomal protein L29)	GO:0003735 (structural constituent of ribosome), GO:0005622 (intracellular), GO:0005840 (ribosome), GO:0006412 (translation)	50S ribosomal protein L29
Niben101Scf03824g02002.1	1.08168	2.93372e-05	GO:0003723, GO:0003735, GO:0005840, GO:0006412, GO:0015935	sp|Q3IMY4|RS19_NATPD	IPR002222 (Ribosomal protein S19/S15), IPR023575 (Ribosomal protein S19, superfamily)	GO:0003723 (RNA binding), GO:0003735 (structural constituent of ribosome), GO:0005840 (ribosome), GO:0006412 (translation), GO:0015935 (small ribosomal subunit)	30S ribosomal protein S19
Niben101Scf20261g00003.1	1.07995	0.000387288	GO:0030529, GO:0042254	sp|P49692|RL7A1_ARATH	IPR018492 (Ribosomal protein L7Ae/L8/Nhp2 family), IPR029064 (50S ribosomal protein L30e-like)	GO:0030529 (ribonucleoprotein complex), GO:0042254 (ribosome biogenesis)	60S ribosomal protein L7a-1
Niben101Scf02381g08015.1	1.06566	0.000341018	GO:0003735, GO:0005622, GO:0005840, GO:0006412	sp|A4FWA8|RL5_METM5	IPR002132 (Ribosomal protein L5), IPR022803 (Ribosomal protein L5 domain)	GO:0003735 (structural constituent of ribosome), GO:0005622 (intracellular), GO:0005840 (ribosome), GO:0006412 (translation)	50S ribosomal protein L5
Niben101Scf01568g01024.1	1.05448	3.85838e-05	GO:0003735, GO:0005622, GO:0005840, GO:0006412	sp|Q089P5|RS17_SHEFN	IPR000266 (Ribosomal protein S17), IPR012340 (Nucleic acid-binding, OB-fold)	GO:0003735 (structural constituent of ribosome), GO:0005622 (intracellular), GO:0005840 (ribosome), GO:0006412 (translation)	30S ribosomal protein S17
Niben101Scf13002g03013.1	1.0478	0.000722219	GO:0003735, GO:0005622, GO:0005840, GO:0006412	sp|Q9FDZ9|RL212_ARATH	IPR001147 (Ribosomal protein L21e)	GO:0003735 (structural constituent of ribosome), GO:0005622 (intracellular), GO:0005840 (ribosome), GO:0006412 (translation)	60S ribosomal protein L21-2
Niben101Scf18396g00002.1	1.03523	0.000851437	GO:0003723, GO:0003735, GO:0005840, GO:0006412, GO:0015935	sp|A6UWV8|RS5_META3	IPR000851 (Ribosomal protein S5), IPR014720 (Double-stranded RNA-binding domain)	GO:0003723 (RNA binding), GO:0003735 (structural constituent of ribosome), GO:0005840 (ribosome), GO:0006412 (translation), GO:0015935 (small ribosomal subunit)	30S ribosomal protein S5
Niben101Scf00749g04013.1	1.02377	0.000877755	GO:0003735, GO:0005622, GO:0005840, GO:0006412	sp|P46302|RS28_MAIZE	IPR000289 (Ribosomal protein S28e), IPR028626 (Ribosomal protein S28e conserved site)	GO:0003735 (structural constituent of ribosome), GO:0005622 (intracellular), GO:0005840 (ribosome), GO:0006412 (translation)	40S ribosomal protein S28
Niben101Scf08263g01016.1	1.02095	0.000803405	GO:0003735, GO:0005622, GO:0005840, GO:0006412	sp|Q9FNP8|RS193_ARATH	IPR001266 (Ribosomal protein S19e), IPR011991 (Winged helix-turn-helix DNA-binding domain)	GO:0003735 (structural constituent of ribosome), GO:0005622 (intracellular), GO:0005840 (ribosome), GO:0006412 (translation)	40S ribosomal protein S19-3
Niben101Scf04114g00031.1	-1.00367	4.62388e-06	GO:0003676, GO:0003723, GO:0003735, GO:0005622, GO:0005840, GO:0006412	sp|Q661C0|RS13_BORGA	IPR001892 (Ribosomal protein S13), IPR010979 (Ribosomal protein S13-like, H2TH), IPR027437 (30s ribosomal protein S13, C-terminal)	GO:0003676 (nucleic acid binding), GO:0003723 (RNA binding), GO:0003735 (structural constituent of ribosome), GO:0005622 (intracellular), GO:0005840 (ribosome), GO:0006412 (translation)	30S ribosomal protein S13
Niben101Scf03396g05011.1	-1.01323	7.29821e-05	GO:0008137, GO:0055114	sp|Q8PU61|FPOJ_METMA	IPR001457 (NADH:ubiquinone/plastoquinone oxidoreductase, chain 6), IPR022801 (Ribosomal protein S4/S9)	GO:0008137 (NADH dehydrogenase (ubiquinone) activity), GO:0055114 (oxidation-reduction process)	F(420)H(2) dehydrogenase subunit J
Niben101Scf00440g01014.1	-1.11327	2.60649e-05	GO:0003735, GO:0005622, GO:0005840, GO:0006412	sp|Q605C5|RS14_METCA	IPR001209 (Ribosomal protein S14)	GO:0003735 (structural constituent of ribosome), GO:0005622 (intracellular), GO:0005840 (ribosome), GO:0006412 (translation)	30S ribosomal protein S14
Niben101Scf03070g08002.1	-1.14701	0.00031807	GO:0003723, GO:0003735, GO:0005622, GO:0005840, GO:0006412, GO:0019843	ATMG00090.1	IPR000114 (Ribosomal protein L16), IPR001351 (Ribosomal protein S3, C-terminal), IPR016180 (Ribosomal protein L10e/L16)	GO:0003723 (RNA binding), GO:0003735 (structural constituent of ribosome), GO:0005622 (intracellular), GO:0005840 (ribosome), GO:0006412 (translation), GO:0019843 (rRNA binding)	structural constituent of ribosome;protein binding chrM:25482-28733 REVERSE LENGTH=556

## Sheet: Peroxidase actitivity
Name	baseMean	log2FoldChange	FDR	GO.	Human-Readable-Description
Niben101Scf07121g03008.1	82.1425	5.67535	3.89073e-17	GO:0004601, GO:0006979, GO:0020037, GO:0055114	Peroxidase 15
Niben101Scf16024g00021.1	62.4731	3.92667	2.37146e-10	GO:0004601, GO:0006979, GO:0020037, GO:0055114	Peroxidase 45
Niben101Scf02411g01001.1	267.006	2.85405	4.10068e-14	GO:0004601, GO:0006979, GO:0020037, GO:0055114	Peroxidase 4
Niben101Scf04626g00009.1	292.023	2.8357	2.53056e-07	GO:0004601, GO:0006979, GO:0020037, GO:0055114	Alpha-dioxygenase 1
Niben101Scf04627g05002.1	278.593	2.53804	2.28879e-22	GO:0004601, GO:0006979, GO:0020037, GO:0055114	Peroxidase 25
Niben101Scf01237g11010.1	497.077	2.1514	9.57291e-05	GO:0004601, GO:0006979, GO:0020037, GO:0055114	Peroxidase 4
Niben101Scf05566g04007.1	2142.08	1.28038	0.000932655	GO:0004601, GO:0006979, GO:0020037, GO:0055114	Peroxidase 17

## Sheet: Response to stress
Name	baseMean	log2FoldChange	FRD	GOIDs	Interpro-ID (Description)
Niben101Scf14837g02011.1	442.923	-3.0657	4.31094e-06	GO:0003824, GO:0006281, GO:0006284, GO:0008725	IPR005019 (Methyladenine glycosylase)
Niben101Scf00750g00005.1	58595.2	-2.0379	6.80611e-06	GO:0004867, GO:0009611	IPR000864 (Proteinase inhibitor I13, potato inhibitor I)
Niben101Scf05250g02013.1	2600.69	-1.90879	5.30035e-08	GO:0006952, GO:0009607	IPR000916 (Bet v I domain), IPR023393 (START-like domain)
Niben101Scf05304g05005.1	360.002	-1.68765	8.58948e-07	GO:0006950	IPR014729 (Rossmann-like alpha/beta/alpha sandwich fold)
Niben101Scf14320g00010.1	10048.7	-1.61766	1.32544e-07	GO:0006952, GO:0009607	IPR000916 (Bet v I domain), IPR023393 (START-like domain)
Niben101Scf01027g00003.1	817.155	-1.56369	2.10359e-06	GO:0005524, GO:0006457, GO:0006950, GO:0051082	IPR001404 (Heat shock protein Hsp90 family)
Niben101Scf03923g03003.1	18094.6	-1.55387	9.73829e-09	GO:0003700, GO:0005634, GO:0006355, GO:0009408, GO:0043565	IPR011991 (Winged helix-turn-helix DNA-binding domain), IPR027725 (Heat shock transcription factor family)
Niben101Scf01752g10008.1	345.841	-1.49324	4.90147e-06	GO:0005774, GO:0005886, GO:0006812, GO:0006814, GO:0009651, GO:0015299, GO:0016021, GO:0055075, GO:0055085	IPR006153 (Cation/H+ exchanger), IPR018422 (Cation/H+ exchanger, CPA1 family)
Niben101Scf01639g04001.1	14153.5	-1.43825	1.3023e-06	GO:0003700, GO:0005634, GO:0006355, GO:0009408, GO:0043565	IPR011991 (Winged helix-turn-helix DNA-binding domain), IPR027725 (Heat shock transcription factor family)
Niben101Ctg08688g00001.1	12093.3	-1.41182	3.53418e-05	GO:0006952, GO:0009607	IPR000916 (Bet v I domain), IPR023393 (START-like domain)
Niben101Scf02618g04018.1	783.776	-1.3827	6.34277e-05	GO:0006952, GO:0009607	IPR000916 (Bet v I domain), IPR023393 (START-like domain)
Niben101Scf11513g00004.1	88.3033	-1.37152	3.53335e-05	GO:0003700, GO:0005634, GO:0006355, GO:0009408, GO:0043565	IPR011991 (Winged helix-turn-helix DNA-binding domain), IPR027725 (Heat shock transcription factor family)
Niben101Scf00538g04001.1	1349.67	-1.1714	8.4496e-08	GO:0009269	IPR004864 (Late embryogenesis abundant protein, LEA-14)
Niben101Scf11546g00009.1	12003.6	-1.14477	4.89984e-05	GO:0006952, GO:0009607	IPR000916 (Bet v I domain), IPR023393 (START-like domain)
Niben101Scf10122g00007.1	6097.8	-1.1245	2.42252e-05	GO:0003824, GO:0006281, GO:0006284, GO:0008725	IPR005019 (Methyladenine glycosylase)
Niben101Scf01777g02001.1	15833.9	-1.03337	0.00050474	GO:0003700, GO:0005634, GO:0006355, GO:0009408, GO:0043565	IPR011991 (Winged helix-turn-helix DNA-binding domain), IPR027725 (Heat shock transcription factor family)
Niben101Scf02793g24015.1	410.934	-1.01498	0.000332266	GO:0005634, GO:0006281, GO:0030915	IPR014854 (Non-structural maintenance of chromosome element 4, C-terminal), IPR027786 (Nse4/EID family)
Niben101Scf02560g00010.1	412.07	1.02332	0.000303819	GO:0006952, GO:0016021	IPR004326 (Mlo-related protein)
Niben101Scf01959g07005.1	1060.57	1.06618	7.14443e-05	GO:0006952, GO:0016021	IPR004326 (Mlo-related protein)
Niben101Scf19584g00018.1	7316.03	1.07961	7.84108e-07	GO:0006950	IPR004926 (Late embryogenesis abundant protein, LEA-5)
Niben101Scf09832g00002.1	1086.77	1.08983	0.000793697	GO:0003824, GO:0004096, GO:0006520, GO:0006979, GO:0008483, GO:0009058, GO:0020037, GO:0030170, GO:0055114	IPR000796 (Aspartate/other aminotransferase), IPR015424 (Pyridoxal phosphate-dependent transferase), IPR018028 (Catalase, mono-functional, haem-containing)
Niben101Scf04563g02007.1	1895.19	1.12425	2.43998e-06	GO:0006952	IPR008176 (Gamma thionin)
Niben101Scf04096g02015.1	1115.97	1.12781	1.93155e-08	GO:0005524, GO:0006298, GO:0030983	IPR000432 (DNA mismatch repair protein MutS, C-terminal), IPR007695 (DNA mismatch repair protein MutS-like, N-terminal), IPR007696 (DNA mismatch repair protein MutS, core), IPR007860 (DNA mismatch repair protein MutS, connector domain), IPR027417 (P-loop
Niben101Scf05998g03013.1	499.712	1.17597	4.29619e-05	GO:0005524, GO:0006298, GO:0030983, GO:0032300	IPR002099 (DNA mismatch repair protein family)
Niben101Scf07027g05003.1	201.029	1.18467	0.000776442	GO:0006952, GO:0016021	IPR004326 (Mlo-related protein)
Niben101Scf05932g05010.1	507.487	1.18522	0.000205329	GO:0003677, GO:0003824, GO:0004518, GO:0006281, GO:0016788	IPR002421 (5'-3' exonuclease, N-terminal), IPR006085 (XPG N-terminal), IPR006086 (XPG-I domain), IPR023426 (Flap structure-specific endonuclease), IPR029060 (PIN domain-like)
Niben101Scf05566g04007.1	2142.08	1.28038	0.000932655	GO:0004601, GO:0006979, GO:0020037, GO:0055114	IPR010255 (Haem peroxidase)
Niben101Scf05437g06007.1	209.227	1.31706	3.32638e-07	GO:0006281, GO:0051382	IPR018552 (Centromere protein X)
Niben101Scf02385g01003.1	565.835	1.6055	2.47679e-07	GO:0005524, GO:0006298, GO:0030983, GO:0032300	IPR002099 (DNA mismatch repair protein family)
Niben101Scf05385g04007.1	151432	1.79938	1.63808e-08	GO:0006950, GO:0009415	IPR000167 (Dehydrin)
Niben101Scf01999g06009.1	230.225	1.90501	6.90601e-08	GO:0003677, GO:0004003, GO:0005524, GO:0006289, GO:0016787	IPR001161 (Helicase Ercc3), IPR001650 (Helicase, C-terminal), IPR014001 (Helicase superfamily 1/2, ATP-binding domain), IPR027417 (P-loop containing nucleoside triphosphate hydrolase)
Niben101Scf01143g03007.1	179.327	2.044	5.49675e-08	GO:0006950	IPR014729 (Rossmann-like alpha/beta/alpha sandwich fold)
Niben101Scf03756g02015.1	95.1162	2.05942	3.66086e-05	GO:0006950	IPR014729 (Rossmann-like alpha/beta/alpha sandwich fold)
Niben101Scf01237g11010.1	497.077	2.1514	9.57291e-05	GO:0004601, GO:0006979, GO:0020037, GO:0055114	IPR010255 (Haem peroxidase)
Niben101Scf08447g02004.1	90.1501	2.19028	3.29998e-06	GO:0006952, GO:0009607	IPR000916 (Bet v I domain), IPR023393 (START-like domain)
Niben101Scf05279g05006.1	1554.22	2.24159	1.11465e-08	GO:0006950	IPR014729 (Rossmann-like alpha/beta/alpha sandwich fold)
Niben101Scf01015g01002.1	609.237	2.32313	1.27855e-06	GO:0008061, GO:0042742, GO:0050832	IPR001002 (Chitin-binding, type 1), IPR009009 (RlpA-like double-psi beta-barrel domain)
Niben101Scf05483g08004.1	952.88	2.35798	2.15895e-05	GO:0006952, GO:0009607	IPR000916 (Bet v I domain), IPR023393 (START-like domain)
Niben101Scf07792g02034.1	96.638	2.41806	4.97962e-08	GO:0006952, GO:0016021	IPR004326 (Mlo-related protein)
Niben101Scf04627g05002.1	278.593	2.53804	2.28879e-22	GO:0004601, GO:0006979, GO:0020037, GO:0055114	IPR010255 (Haem peroxidase)
Niben101Scf04626g00009.1	292.023	2.8357	2.53056e-07	GO:0004601, GO:0006979, GO:0020037, GO:0055114	IPR010255 (Haem peroxidase)
Niben101Scf02411g01001.1	267.006	2.85405	4.10068e-14	GO:0004601, GO:0006979, GO:0020037, GO:0055114	IPR010255 (Haem peroxidase)
Niben101Scf17290g01005.1	96.7895	3.05024	2.4357e-08	GO:0006952	IPR008176 (Gamma thionin)
Niben101Scf00294g00014.1	313.122	3.1499	1.71204e-07	GO:0004867, GO:0009611	IPR000864 (Proteinase inhibitor I13, potato inhibitor I)
Niben101Scf00294g01014.1	82.1029	3.58972	3.30244e-09	GO:0004867, GO:0009611	IPR000864 (Proteinase inhibitor I13, potato inhibitor I)
Niben101Scf16024g00021.1	62.4731	3.92667	2.37146e-10	GO:0004601, GO:0006979, GO:0020037, GO:0055114	IPR010255 (Haem peroxidase)
Niben101Scf07121g03008.1	82.1425	5.67535	3.89073e-17	GO:0004601, GO:0006979, GO:0020037, GO:0055114	IPR010255 (Haem peroxidase)

## Sheet: TFs
Protein-Accession	baseMean	log2FoldChange	FDR	Blast-Hit-Accession	Interpro-ID (Description)	Gene-Ontology-ID (Name)	Human-Readable-Description
Niben101Scf11706g00010.1	75.9535	5.23792	6.82822e-15	sp|Q9FE67|ERF80_ARATH	IPR016177 (DNA-binding domain)	GO:0003677 (DNA binding), GO:0003700 (sequence-specific DNA binding transcription factor activity), GO:0006355 (regulation of transcription, DNA-templated)	Ethylene-responsive transcription factor 9
Niben101Scf01453g11005.1	52.2666	4.148	3.91532e-11	sp|Q6K7E6|ERF1_ORYSJ	IPR016177 (DNA-binding domain)	GO:0003677 (DNA binding), GO:0003700 (sequence-specific DNA binding transcription factor activity), GO:0006355 (regulation of transcription, DNA-templated)	Ethylene-responsive transcription factor 1
Niben101Scf04881g01002.1	143.768	4.07852	3.48405e-12	sp|Q9SI37|WRKY1_ARATH	IPR003657 (DNA-binding WRKY)	GO:0003700 (sequence-specific DNA binding transcription factor activity), GO:0006355 (regulation of transcription, DNA-templated), GO:0043565 (sequence-specific DNA binding)	WRKY transcription factor 1
Niben101Scf01297g01001.1	1439.51	3.884	7.44589e-15	sp|Q8L9K1|ERF99_ARATH	IPR016177 (DNA-binding domain)	GO:0003677 (DNA binding), GO:0003700 (sequence-specific DNA binding transcription factor activity), GO:0006355 (regulation of transcription, DNA-templated)	Ethylene-responsive transcription factor 13
Niben101Scf07343g00002.1	710.124	3.5427	4.30694e-13	sp|P14233|TGA1B_TOBAC	IPR004827 (Basic-leucine zipper domain)	GO:0003700 (sequence-specific DNA binding transcription factor activity), GO:0006355 (regulation of transcription, DNA-templated), GO:0043565 (sequence-specific DNA binding)	TGACG-sequence-specific DNA-binding protein TGA-1B
Niben101Scf02917g00002.1	430.194	3.47886	1.6474e-34	sp|O24160|TGA21_TOBAC	IPR004827 (Basic-leucine zipper domain), IPR029803 (Protein ABSCISIC ACID-INSENSITIVE 5)	GO:0003700 (sequence-specific DNA binding transcription factor activity), GO:0005634 (nucleus), GO:0006355 (regulation of transcription, DNA-templated), GO:0009737 (response to abscisic acid), GO:0043565 (sequence-specific DNA binding), GO:0045893 (positi	TGACG-sequence-specific DNA-binding protein TGA-2.1
Niben101Scf01785g07001.1	58.7637	3.16655	3.04018e-06	sp|Q9SI37|WRKY1_ARATH	IPR003657 (DNA-binding WRKY)	GO:0003700 (sequence-specific DNA binding transcription factor activity), GO:0006355 (regulation of transcription, DNA-templated), GO:0043565 (sequence-specific DNA binding)	WRKY transcription factor 1
Niben101Scf03773g00009.1	620.365	3.15159	1.07795e-09	sp|Q9FE67|ERF80_ARATH	IPR016177 (DNA-binding domain)	GO:0003677 (DNA binding), GO:0003700 (sequence-specific DNA binding transcription factor activity), GO:0006355 (regulation of transcription, DNA-templated)	Ethylene-responsive transcription factor 9
Niben101Scf03772g00001.1	206.991	3.15033	2.68313e-08	sp|Q40477|ERF4_TOBAC	IPR016177 (DNA-binding domain)	GO:0003677 (DNA binding), GO:0003700 (sequence-specific DNA binding transcription factor activity), GO:0006355 (regulation of transcription, DNA-templated)	Ethylene-responsive transcription factor 4
Niben101Scf23239g00002.1	98.3438	2.91299	9.27648e-12	sp|Q9SI37|WRKY1_ARATH	IPR003657 (DNA-binding WRKY)	GO:0003700 (sequence-specific DNA binding transcription factor activity), GO:0006355 (regulation of transcription, DNA-templated), GO:0043565 (sequence-specific DNA binding)	WRKY transcription factor 1
Niben101Scf00280g01007.1	138.655	2.66095	1.34522e-05	sp|Q94AN4|AP2L1_ARATH	IPR016177 (DNA-binding domain)	GO:0003677 (DNA binding), GO:0003700 (sequence-specific DNA binding transcription factor activity), GO:0006355 (regulation of transcription, DNA-templated)	AP2-like ethylene-responsive transcription factor
Niben101Scf17398g00005.1	490.75	2.53585	3.44563e-07	sp|O24160|TGA21_TOBAC	IPR004827 (Basic-leucine zipper domain)	GO:0003700 (sequence-specific DNA binding transcription factor activity), GO:0006355 (regulation of transcription, DNA-templated), GO:0043565 (sequence-specific DNA binding)	TGACG-sequence-specific DNA-binding protein TGA-2.1
Niben101Scf02242g03012.1	398.28	2.50342	0.000127934	sp|Q9FE67|ERF80_ARATH	IPR016177 (DNA-binding domain)	GO:0003677 (DNA binding), GO:0003700 (sequence-specific DNA binding transcription factor activity), GO:0006355 (regulation of transcription, DNA-templated)	Ethylene-responsive transcription factor 9
Niben101Scf07778g03025.1	69.1615	2.46909	4.36614e-09	sp|O24160|TGA21_TOBAC	IPR004827 (Basic-leucine zipper domain), IPR029803 (Protein ABSCISIC ACID-INSENSITIVE 5)	GO:0003700 (sequence-specific DNA binding transcription factor activity), GO:0005634 (nucleus), GO:0006355 (regulation of transcription, DNA-templated), GO:0009737 (response to abscisic acid), GO:0043565 (sequence-specific DNA binding), GO:0045893 (positi	TGACG-sequence-specific DNA-binding protein TGA-2.1
Niben101Scf00276g02009.1	175.442	2.25989	2.178e-05	sp|Q9XJ66|MAD22_ORYSJ	IPR002100 (Transcription factor, MADS-box), IPR002487 (Transcription factor, K-box)	GO:0003677 (DNA binding), GO:0003700 (sequence-specific DNA binding transcription factor activity), GO:0005634 (nucleus), GO:0006355 (regulation of transcription, DNA-templated), GO:0046983 (protein dimerization activity)	MADS-box transcription factor 22
Niben101Scf04763g00014.1	202.322	2.24297	7.59713e-06	sp|Q9MAI5|ERF79_ARATH	IPR016177 (DNA-binding domain)	GO:0003677 (DNA binding), GO:0003700 (sequence-specific DNA binding transcription factor activity), GO:0006355 (regulation of transcription, DNA-templated)	Ethylene-responsive transcription factor 8
Niben101Scf01611g11002.1	247.199	2.23415	4.49767e-05	sp|Q6K7E6|ERF1_ORYSJ	IPR016177 (DNA-binding domain)	GO:0003677 (DNA binding), GO:0003700 (sequence-specific DNA binding transcription factor activity), GO:0006355 (regulation of transcription, DNA-templated)	Ethylene-responsive transcription factor 1
Niben101Scf08526g02006.1	62.2192	2.13443	8.68243e-05	sp|Q9SI37|WRKY1_ARATH	IPR003657 (DNA-binding WRKY)	GO:0003700 (sequence-specific DNA binding transcription factor activity), GO:0006355 (regulation of transcription, DNA-templated), GO:0043565 (sequence-specific DNA binding)	WRKY transcription factor 1
Niben101Scf01237g06003.1	103.25	2.0617	0.000158786	sp|Q6K7E6|ERF1_ORYSJ	IPR016177 (DNA-binding domain)	GO:0003677 (DNA binding), GO:0003700 (sequence-specific DNA binding transcription factor activity), GO:0006355 (regulation of transcription, DNA-templated)	Ethylene-responsive transcription factor 1
Niben101Scf00503g07005.1	592.174	2.03198	6.58931e-09	sp|Q40477|ERF4_TOBAC	IPR016177 (DNA-binding domain)	GO:0003677 (DNA binding), GO:0003700 (sequence-specific DNA binding transcription factor activity), GO:0006355 (regulation of transcription, DNA-templated)	Ethylene-responsive transcription factor 4
Niben101Scf09157g00010.1	76.1552	1.92078	1.27274e-05	AT3G60390.1	IPR003106 (Leucine zipper, homeobox-associated), IPR006712 (HD-ZIP protein, N-terminal), IPR009057 (Homeodomain-like)	GO:0003677 (DNA binding), GO:0003700 (sequence-specific DNA binding transcription factor activity), GO:0005634 (nucleus), GO:0006355 (regulation of transcription, DNA-templated), GO:0043565 (sequence-specific DNA binding)	homeobox-leucine zipper protein 3 LENGTH=315
Niben101Scf02425g01005.1	279.161	1.88289	5.18001e-05	sp|Q9LVJ7|NFYA6_ARATH	IPR001289 (CCAAT-binding transcription factor, subunit B)	GO:0003700 (sequence-specific DNA binding transcription factor activity), GO:0006355 (regulation of transcription, DNA-templated)	Nuclear transcription factor Y subunit A-6
Niben101Scf01833g00002.1	606.945	1.84839	6.85834e-06	sp|Q9SI37|WRKY1_ARATH	IPR003657 (DNA-binding WRKY)	GO:0003700 (sequence-specific DNA binding transcription factor activity), GO:0006355 (regulation of transcription, DNA-templated), GO:0043565 (sequence-specific DNA binding)	WRKY transcription factor 1
Niben101Scf01507g00004.1	292.555	1.83772	1.40676e-05	sp|Q9SI37|WRKY1_ARATH	IPR003657 (DNA-binding WRKY)	GO:0003700 (sequence-specific DNA binding transcription factor activity), GO:0006355 (regulation of transcription, DNA-templated), GO:0043565 (sequence-specific DNA binding)	WRKY transcription factor 1
Niben101Scf18347g00023.1	103.151	1.71866	0.000299717	gb|AFP90293.1|	IPR016177 (DNA-binding domain)	GO:0003677 (DNA binding), GO:0003700 (sequence-specific DNA binding transcription factor activity), GO:0006355 (regulation of transcription, DNA-templated)	transcription factor 2 [Pinus densata]
Niben101Scf00508g09012.1	82.9943	1.70389	1.89654e-05	AT4G38900.1	IPR004827 (Basic-leucine zipper domain)	GO:0003700 (sequence-specific DNA binding transcription factor activity), GO:0006355 (regulation of transcription, DNA-templated), GO:0043565 (sequence-specific DNA binding)	Basic-leucine zipper (bZIP) transcription factor family protein LENGTH=553
Niben101Scf06059g01001.1	221.401	1.67191	4.46515e-05	sp|Q9ZWA2|ERF77_ARATH	IPR015300 (DNA-binding pseudobarrel domain), IPR016177 (DNA-binding domain)	GO:0003677 (DNA binding), GO:0003700 (sequence-specific DNA binding transcription factor activity), GO:0006355 (regulation of transcription, DNA-templated)	Ethylene-responsive transcription factor 10
Niben101Scf24758g01002.1	794.385	1.63049	7.82885e-10	AT4G37790.1	IPR003106 (Leucine zipper, homeobox-associated), IPR006712 (HD-ZIP protein, N-terminal), IPR009057 (Homeodomain-like)	GO:0003677 (DNA binding), GO:0003700 (sequence-specific DNA binding transcription factor activity), GO:0005634 (nucleus), GO:0006355 (regulation of transcription, DNA-templated), GO:0043565 (sequence-specific DNA binding)	Homeobox-leucine zipper protein family LENGTH=278
Niben101Scf10767g03010.1	792.386	1.58364	0.000810106	sp|Q6K7E6|ERF1_ORYSJ	IPR015300 (DNA-binding pseudobarrel domain), IPR016177 (DNA-binding domain)	GO:0003677 (DNA binding), GO:0003700 (sequence-specific DNA binding transcription factor activity), GO:0006355 (regulation of transcription, DNA-templated)	Ethylene-responsive transcription factor 1
Niben101Scf08804g01009.1	9183.49	1.47741	5.27879e-07	sp|B1AY10|NFX1_MOUSE	IPR000967 (Zinc finger, NF-X1-type), IPR001841 (Zinc finger, RING-type), IPR012677 (Nucleotide-binding alpha-beta plait domain), IPR019787 (Zinc finger, PHD-finger)	GO:0000166 (nucleotide binding), GO:0003700 (sequence-specific DNA binding transcription factor activity), GO:0005515 (protein binding), GO:0005634 (nucleus), GO:0006355 (regulation of transcription, DNA-templated), GO:0008270 (zinc ion binding)	Transcriptional repressor NF-X1
Niben101Scf01142g04009.1	334.967	1.37208	3.43711e-06	sp|Q9LDE4|ERF83_ARATH	IPR016177 (DNA-binding domain)	GO:0003677 (DNA binding), GO:0003700 (sequence-specific DNA binding transcription factor activity), GO:0006355 (regulation of transcription, DNA-templated)	Ethylene-responsive transcription factor 7
Niben101Scf04627g00001.1	376.744	1.35925	7.42117e-05	sp|O24160|TGA21_TOBAC	IPR004827 (Basic-leucine zipper domain)	GO:0003700 (sequence-specific DNA binding transcription factor activity), GO:0006355 (regulation of transcription, DNA-templated), GO:0043565 (sequence-specific DNA binding)	TGACG-sequence-specific DNA-binding protein TGA-2.1
Niben101Scf06444g02001.1	2921.01	1.2513	0.000112182	sp|O80341|EF102_ARATH	IPR016177 (DNA-binding domain)	GO:0003677 (DNA binding), GO:0003700 (sequence-specific DNA binding transcription factor activity), GO:0006355 (regulation of transcription, DNA-templated)	Ethylene-responsive transcription factor 5
Niben101Scf04337g01005.1	615.913	1.225	0.000113086	sp|O80340|ERF78_ARATH	IPR016177 (DNA-binding domain)	GO:0003677 (DNA binding), GO:0003700 (sequence-specific DNA binding transcription factor activity), GO:0006355 (regulation of transcription, DNA-templated)	Ethylene-responsive transcription factor 4
Niben101Scf01126g03004.1	1544.56	1.22011	3.45365e-05	sp|Q8LG10|GAT15_ARATH	IPR013088 (Zinc finger, NHR/GATA-type)	GO:0003700 (sequence-specific DNA binding transcription factor activity), GO:0006355 (regulation of transcription, DNA-templated), GO:0008270 (zinc ion binding), GO:0043565 (sequence-specific DNA binding)	GATA transcription factor 15
Niben101Scf11756g01019.1	450.265	1.0497	0.000171438	sp|Q8GWK2|AP2L4_ARATH	IPR001471 (AP2/ERF domain)	GO:0003700 (sequence-specific DNA binding transcription factor activity), GO:0006355 (regulation of transcription, DNA-templated)	AP2-like ethylene-responsive transcription factor
Niben101Scf05912g02001.1	6496.36	1.0373	7.36222e-06	sp|Q12986|NFX1_HUMAN	IPR000967 (Zinc finger, NF-X1-type), IPR001841 (Zinc finger, RING-type), IPR012677 (Nucleotide-binding alpha-beta plait domain), IPR019787 (Zinc finger, PHD-finger)	GO:0000166 (nucleotide binding), GO:0003700 (sequence-specific DNA binding transcription factor activity), GO:0005515 (protein binding), GO:0005634 (nucleus), GO:0006355 (regulation of transcription, DNA-templated), GO:0008270 (zinc ion binding)	Transcriptional repressor NF-X1
Niben101Scf05444g00004.1	4084.91	-1.02436	2.03275e-06	sp|Q9SV30|GATA8_ARATH	IPR013088 (Zinc finger, NHR/GATA-type)	GO:0003700 (sequence-specific DNA binding transcription factor activity), GO:0006355 (regulation of transcription, DNA-templated), GO:0008270 (zinc ion binding), GO:0043565 (sequence-specific DNA binding)	GATA transcription factor 8
Niben101Scf01721g08007.1	3147.74	-1.02451	0.000386278	sp|O04609|WRK22_ARATH	IPR003657 (DNA-binding WRKY), IPR018872 (Zn-cluster domain)	GO:0003700 (sequence-specific DNA binding transcription factor activity), GO:0006355 (regulation of transcription, DNA-templated), GO:0043565 (sequence-specific DNA binding)	WRKY transcription factor 22
Niben101Scf01777g02001.1	15833.9	-1.03337	0.00050474	AT2G26150.1	IPR011991 (Winged helix-turn-helix DNA-binding domain), IPR027725 (Heat shock transcription factor family)	GO:0003700 (sequence-specific DNA binding transcription factor activity), GO:0005634 (nucleus), GO:0006355 (regulation of transcription, DNA-templated), GO:0009408 (response to heat), GO:0043565 (sequence-specific DNA binding)	heat shock transcription factor A2 LENGTH=345
Niben101Scf09191g00005.1	4878.66	-1.04129	0.000906893	sp|Q9LW49|ERF4_NICSY	IPR016177 (DNA-binding domain)	GO:0003677 (DNA binding), GO:0003700 (sequence-specific DNA binding transcription factor activity), GO:0006355 (regulation of transcription, DNA-templated)	Ethylene-responsive transcription factor 4
Niben101Scf23241g00003.1	4928.74	-1.053	8.413e-05	sp|O80341|EF102_ARATH	IPR016177 (DNA-binding domain)	GO:0003677 (DNA binding), GO:0003700 (sequence-specific DNA binding transcription factor activity), GO:0006355 (regulation of transcription, DNA-templated)	Ethylene-responsive transcription factor 5
Niben101Scf02156g03004.1	1353.75	-1.05489	6.82268e-08	sp|Q8GWK2|AP2L4_ARATH	IPR016177 (DNA-binding domain)	GO:0003677 (DNA binding), GO:0003700 (sequence-specific DNA binding transcription factor activity), GO:0006355 (regulation of transcription, DNA-templated)	AP2-like ethylene-responsive transcription factor
Niben101Scf03479g03001.1	1469.76	-1.0746	3.12577e-06	sp|Q56XP9|ERFL1_ARATH	IPR016177 (DNA-binding domain)	GO:0003677 (DNA binding), GO:0003700 (sequence-specific DNA binding transcription factor activity), GO:0006355 (regulation of transcription, DNA-templated)	Ethylene-responsive transcription factor-like protein
Niben101Scf04869g07001.1	2282.54	-1.09278	0.000100374	sp|Q9LXV5|NFYA1_ARATH	IPR001289 (CCAAT-binding transcription factor, subunit B)	GO:0003677 (DNA binding), GO:0003700 (sequence-specific DNA binding transcription factor activity), GO:0006355 (regulation of transcription, DNA-templated), GO:0016602 (CCAAT-binding factor complex)	Nuclear transcription factor Y subunit A-1
Niben101Scf05483g01007.1	1684	-1.10274	3.54849e-08	sp|P55993|RPOD_HELPY	IPR014284 (RNA polymerase sigma-70 like domain), IPR016262 (RNA polymerase sigma factor, SigB/SigC/SigD, plastid)	GO:0003677 (DNA binding), GO:0003700 (sequence-specific DNA binding transcription factor activity), GO:0006352 (DNA-templated transcription, initiation), GO:0006355 (regulation of transcription, DNA-templated), GO:0016987 (sigma factor activity)	RNA polymerase sigma factor RpoD
Niben101Scf06076g00011.1	541.429	-1.10924	7.49588e-10	sp|Q10CQ1|MAD14_ORYSJ	IPR002100 (Transcription factor, MADS-box), IPR002487 (Transcription factor, K-box)	GO:0003677 (DNA binding), GO:0003700 (sequence-specific DNA binding transcription factor activity), GO:0005634 (nucleus), GO:0006355 (regulation of transcription, DNA-templated), GO:0046983 (protein dimerization activity)	MADS-box transcription factor 14
Niben101Scf02362g02014.1	30761.9	-1.16004	2.20722e-07	sp|Q9SI37|WRKY1_ARATH	IPR003657 (DNA-binding WRKY)	GO:0003700 (sequence-specific DNA binding transcription factor activity), GO:0006355 (regulation of transcription, DNA-templated), GO:0043565 (sequence-specific DNA binding)	WRKY transcription factor 1
Niben101Scf06045g00014.1	278.198	-1.18607	0.000462377	sp|Q5HZ36|GAT21_ARATH	IPR013088 (Zinc finger, NHR/GATA-type)	GO:0003700 (sequence-specific DNA binding transcription factor activity), GO:0006355 (regulation of transcription, DNA-templated), GO:0008270 (zinc ion binding), GO:0043565 (sequence-specific DNA binding)	GATA transcription factor 21
Niben101Scf04950g01005.1	275.823	-1.20341	1.85112e-07	sp|Q9XJ66|MAD22_ORYSJ	IPR002100 (Transcription factor, MADS-box), IPR002487 (Transcription factor, K-box)	GO:0003677 (DNA binding), GO:0003700 (sequence-specific DNA binding transcription factor activity), GO:0005634 (nucleus), GO:0006355 (regulation of transcription, DNA-templated), GO:0046983 (protein dimerization activity)	MADS-box transcription factor 22
Niben101Scf14311g01006.1	1433.88	-1.22563	2.12961e-09	sp|Q03066|RPSC_NOSS1	IPR014284 (RNA polymerase sigma-70 like domain)	GO:0003677 (DNA binding), GO:0003700 (sequence-specific DNA binding transcription factor activity), GO:0006352 (DNA-templated transcription, initiation), GO:0006355 (regulation of transcription, DNA-templated), GO:0016987 (sigma factor activity)	RNA polymerase sigma-C factor
Niben101Scf06441g01026.1	1365.42	-1.2411	6.7174e-14	sp|O82632|GATA9_ARATH	IPR013088 (Zinc finger, NHR/GATA-type)	GO:0003700 (sequence-specific DNA binding transcription factor activity), GO:0006355 (regulation of transcription, DNA-templated), GO:0008270 (zinc ion binding), GO:0043565 (sequence-specific DNA binding)	GATA transcription factor 9
Niben101Scf00471g00013.1	4684.57	-1.24307	2.9228e-07	sp|P55993|RPOD_HELPY	IPR014284 (RNA polymerase sigma-70 like domain), IPR016262 (RNA polymerase sigma factor, SigB/SigC/SigD, plastid)	GO:0003677 (DNA binding), GO:0003700 (sequence-specific DNA binding transcription factor activity), GO:0006352 (DNA-templated transcription, initiation), GO:0006355 (regulation of transcription, DNA-templated), GO:0016987 (sigma factor activity)	RNA polymerase sigma factor RpoD
Niben101Scf00646g03011.1	108.019	-1.25535	0.000198778	sp|Q9C519|WRKY6_ARATH	IPR003657 (DNA-binding WRKY)	GO:0003700 (sequence-specific DNA binding transcription factor activity), GO:0006355 (regulation of transcription, DNA-templated), GO:0043565 (sequence-specific DNA binding)	WRKY transcription factor 6
Niben101Scf03437g02045.1	153.807	-1.26874	0.000385171	sp|A0JPZ8|AP2L3_ARATH	IPR016177 (DNA-binding domain)	GO:0003677 (DNA binding), GO:0003700 (sequence-specific DNA binding transcription factor activity), GO:0006355 (regulation of transcription, DNA-templated)	AP2-like ethylene-responsive transcription factor
Niben101Scf04312g03008.1	290.393	-1.27749	0.00064247	sp|Q5HZ36|GAT21_ARATH	IPR013088 (Zinc finger, NHR/GATA-type)	GO:0003700 (sequence-specific DNA binding transcription factor activity), GO:0006355 (regulation of transcription, DNA-templated), GO:0008270 (zinc ion binding), GO:0043565 (sequence-specific DNA binding)	GATA transcription factor 21
Niben101Scf07693g00011.1	253.985	-1.30186	0.000437894	sp|O80340|ERF78_ARATH	IPR016177 (DNA-binding domain)	GO:0003677 (DNA binding), GO:0003700 (sequence-specific DNA binding transcription factor activity), GO:0006355 (regulation of transcription, DNA-templated)	Ethylene-responsive transcription factor 4
Niben101Scf08321g01005.1	7201.98	-1.30224	4.90098e-05	AT4G11070.1	IPR003657 (DNA-binding WRKY)	GO:0003700 (sequence-specific DNA binding transcription factor activity), GO:0006355 (regulation of transcription, DNA-templated), GO:0043565 (sequence-specific DNA binding)	WRKY family transcription factor LENGTH=313
Niben101Scf00215g05003.1	598.66	-1.308	3.59581e-05	sp|P55993|RPOD_HELPY	IPR014284 (RNA polymerase sigma-70 like domain), IPR016262 (RNA polymerase sigma factor, SigB/SigC/SigD, plastid)	GO:0003677 (DNA binding), GO:0003700 (sequence-specific DNA binding transcription factor activity), GO:0006352 (DNA-templated transcription, initiation), GO:0006355 (regulation of transcription, DNA-templated), GO:0016987 (sigma factor activity)	RNA polymerase sigma factor RpoD
Niben101Scf03253g01020.1	893.17	-1.34355	2.65094e-09	sp|Q03066|RPSC_NOSS1	IPR014284 (RNA polymerase sigma-70 like domain)	GO:0003677 (DNA binding), GO:0003700 (sequence-specific DNA binding transcription factor activity), GO:0006352 (DNA-templated transcription, initiation), GO:0006355 (regulation of transcription, DNA-templated), GO:0016987 (sigma factor activity)	RNA polymerase sigma-C factor
Niben101Scf07063g00001.1	2588.38	-1.36374	1.2085e-06	AT4G23810.1	IPR003657 (DNA-binding WRKY)	GO:0003700 (sequence-specific DNA binding transcription factor activity), GO:0006355 (regulation of transcription, DNA-templated), GO:0043565 (sequence-specific DNA binding)	WRKY family transcription factor LENGTH=324
Niben101Scf11513g00004.1	88.3033	-1.37152	3.53335e-05	AT2G26150.1	IPR011991 (Winged helix-turn-helix DNA-binding domain), IPR027725 (Heat shock transcription factor family)	GO:0003700 (sequence-specific DNA binding transcription factor activity), GO:0005634 (nucleus), GO:0006355 (regulation of transcription, DNA-templated), GO:0009408 (response to heat), GO:0043565 (sequence-specific DNA binding)	heat shock transcription factor A2 LENGTH=345
Niben101Scf00715g09001.1	4832.12	-1.40431	4.71387e-06	sp|Q9C5T4|WRK18_ARATH	IPR003657 (DNA-binding WRKY)	GO:0003700 (sequence-specific DNA binding transcription factor activity), GO:0006355 (regulation of transcription, DNA-templated), GO:0043565 (sequence-specific DNA binding)	WRKY transcription factor 18
Niben101Scf08635g02001.1	145.425	-1.40726	3.25412e-07	sp|O49741|GATA2_ARATH	IPR016679 (Transcription factor, GATA, plant)	GO:0003677 (DNA binding), GO:0003700 (sequence-specific DNA binding transcription factor activity), GO:0005634 (nucleus), GO:0006355 (regulation of transcription, DNA-templated), GO:0008270 (zinc ion binding), GO:0043565 (sequence-specific DNA binding), G	GATA transcription factor 2
Niben101Scf00687g08008.1	3831.23	-1.41021	2.18386e-07	sp|P14233|TGA1B_TOBAC	IPR004827 (Basic-leucine zipper domain)	GO:0003700 (sequence-specific DNA binding transcription factor activity), GO:0006355 (regulation of transcription, DNA-templated), GO:0043565 (sequence-specific DNA binding)	TGACG-sequence-specific DNA-binding protein TGA-1B
Niben101Scf03489g00005.1	2673.1	-1.43145	1.80841e-14	sp|Q03066|RPSC_NOSS1	IPR014284 (RNA polymerase sigma-70 like domain)	GO:0003677 (DNA binding), GO:0003700 (sequence-specific DNA binding transcription factor activity), GO:0006352 (DNA-templated transcription, initiation), GO:0006355 (regulation of transcription, DNA-templated), GO:0016987 (sigma factor activity)	RNA polymerase sigma-C factor
Niben101Scf01639g04001.1	14153.5	-1.43825	1.3023e-06	sp|Q9LUH8|HFA6B_ARATH	IPR011991 (Winged helix-turn-helix DNA-binding domain), IPR027725 (Heat shock transcription factor family)	GO:0003700 (sequence-specific DNA binding transcription factor activity), GO:0005634 (nucleus), GO:0006355 (regulation of transcription, DNA-templated), GO:0009408 (response to heat), GO:0043565 (sequence-specific DNA binding)	Heat stress transcription factor A-6b
Niben101Scf02408g00021.1	3971.7	-1.53229	0.000179889	sp|Q6K7E6|ERF1_ORYSJ	IPR016177 (DNA-binding domain)	GO:0003677 (DNA binding), GO:0003700 (sequence-specific DNA binding transcription factor activity), GO:0006355 (regulation of transcription, DNA-templated)	Ethylene-responsive transcription factor 1
Niben101Scf02437g08005.1	3408.98	-1.54364	4.11703e-05	sp|Q6K7E6|ERF1_ORYSJ	IPR016177 (DNA-binding domain)	GO:0003677 (DNA binding), GO:0003700 (sequence-specific DNA binding transcription factor activity), GO:0006355 (regulation of transcription, DNA-templated)	Ethylene-responsive transcription factor 1
Niben101Scf01209g02015.1	564.792	-1.55349	2.19513e-10	sp|Q9SV30|GATA8_ARATH	IPR013088 (Zinc finger, NHR/GATA-type)	GO:0003700 (sequence-specific DNA binding transcription factor activity), GO:0006355 (regulation of transcription, DNA-templated), GO:0008270 (zinc ion binding), GO:0043565 (sequence-specific DNA binding)	GATA transcription factor 8
Niben101Scf03923g03003.1	18094.6	-1.55387	9.73829e-09	sp|Q9LUH8|HFA6B_ARATH	IPR011991 (Winged helix-turn-helix DNA-binding domain), IPR027725 (Heat shock transcription factor family)	GO:0003700 (sequence-specific DNA binding transcription factor activity), GO:0005634 (nucleus), GO:0006355 (regulation of transcription, DNA-templated), GO:0009408 (response to heat), GO:0043565 (sequence-specific DNA binding)	Heat stress transcription factor A-6b
Niben101Scf04819g03016.1	2029.81	-1.55582	1.11795e-06	sp|P14233|TGA1B_TOBAC	IPR004827 (Basic-leucine zipper domain)	GO:0003700 (sequence-specific DNA binding transcription factor activity), GO:0006355 (regulation of transcription, DNA-templated), GO:0043565 (sequence-specific DNA binding)	TGACG-sequence-specific DNA-binding protein TGA-1B
Niben101Scf01539g00001.1	504.542	-1.60668	1.20755e-05	sp|Q8L9K1|ERF99_ARATH	IPR016177 (DNA-binding domain)	GO:0003677 (DNA binding), GO:0003700 (sequence-specific DNA binding transcription factor activity), GO:0006355 (regulation of transcription, DNA-templated)	Ethylene-responsive transcription factor 13
Niben101Scf05135g03009.1	411677	-1.6241	7.11617e-06	sp|O04609|WRK22_ARATH	IPR003657 (DNA-binding WRKY), IPR018872 (Zn-cluster domain)	GO:0003700 (sequence-specific DNA binding transcription factor activity), GO:0006355 (regulation of transcription, DNA-templated), GO:0043565 (sequence-specific DNA binding)	WRKY transcription factor 22
Niben101Scf06493g01013.1	560.229	-1.62473	1.47492e-06	sp|Q10CQ1|MAD14_ORYSJ	IPR002100 (Transcription factor, MADS-box), IPR002487 (Transcription factor, K-box)	GO:0003677 (DNA binding), GO:0003700 (sequence-specific DNA binding transcription factor activity), GO:0005634 (nucleus), GO:0006355 (regulation of transcription, DNA-templated), GO:0046983 (protein dimerization activity)	MADS-box transcription factor 14
Niben101Scf01143g03005.1	1241.85	-1.64242	5.39497e-05	sp|Q10CQ1|MAD14_ORYSJ	IPR002100 (Transcription factor, MADS-box), IPR002487 (Transcription factor, K-box)	GO:0003677 (DNA binding), GO:0003700 (sequence-specific DNA binding transcription factor activity), GO:0005634 (nucleus), GO:0006355 (regulation of transcription, DNA-templated), GO:0046983 (protein dimerization activity)	MADS-box transcription factor 14
Niben101Scf11694g01005.1	5386.05	-1.6631	0.000199978	sp|O80340|ERF78_ARATH	IPR016177 (DNA-binding domain)	GO:0003677 (DNA binding), GO:0003700 (sequence-specific DNA binding transcription factor activity), GO:0006355 (regulation of transcription, DNA-templated)	Ethylene-responsive transcription factor 4
Niben101Scf00298g00001.1	2842.03	-1.6785	6.66499e-07	sp|Q6K7E6|ERF1_ORYSJ	IPR016177 (DNA-binding domain)	GO:0003677 (DNA binding), GO:0003700 (sequence-specific DNA binding transcription factor activity), GO:0006355 (regulation of transcription, DNA-templated)	Ethylene-responsive transcription factor 1
Niben101Scf00163g22003.1	379.796	-1.70749	8.05425e-05	sp|Q40478|ERF5_TOBAC	IPR016177 (DNA-binding domain)	GO:0003677 (DNA binding), GO:0003700 (sequence-specific DNA binding transcription factor activity), GO:0006355 (regulation of transcription, DNA-templated)	Ethylene-responsive transcription factor 5
Niben101Scf08060g00005.1	7980.68	-1.73163	8.58029e-05	sp|Q6K7E6|ERF1_ORYSJ	IPR016177 (DNA-binding domain)	GO:0003677 (DNA binding), GO:0003700 (sequence-specific DNA binding transcription factor activity), GO:0006355 (regulation of transcription, DNA-templated)	Ethylene-responsive transcription factor 1
Niben101Scf03321g01009.1	139.586	-1.73873	0.000123326	sp|Q9ZWA2|ERF77_ARATH	IPR016177 (DNA-binding domain)	GO:0003677 (DNA binding), GO:0003700 (sequence-specific DNA binding transcription factor activity), GO:0006355 (regulation of transcription, DNA-templated)	Ethylene-responsive transcription factor 10
Niben101Scf05773g00002.1	291.483	-1.86147	0.000114573	sp|O80340|ERF78_ARATH	IPR016177 (DNA-binding domain)	GO:0003677 (DNA binding), GO:0003700 (sequence-specific DNA binding transcription factor activity), GO:0006355 (regulation of transcription, DNA-templated)	Ethylene-responsive transcription factor 4
Niben101Scf06378g04004.1	9392.63	-1.87461	2.41346e-05	sp|Q6K7E6|ERF1_ORYSJ	IPR016177 (DNA-binding domain)	GO:0003677 (DNA binding), GO:0003700 (sequence-specific DNA binding transcription factor activity), GO:0006355 (regulation of transcription, DNA-templated)	Ethylene-responsive transcription factor 1
Niben101Scf01143g04003.1	101.503	-1.88542	9.73879e-06	sp|P0C5B0|MADS7_ORYSI	IPR002100 (Transcription factor, MADS-box), IPR002487 (Transcription factor, K-box)	GO:0003677 (DNA binding), GO:0003700 (sequence-specific DNA binding transcription factor activity), GO:0005634 (nucleus), GO:0006355 (regulation of transcription, DNA-templated), GO:0046983 (protein dimerization activity)	MADS-box transcription factor 7
Niben101Scf02279g08003.1	572.802	-1.891	1.84392e-07	AT1G69780.1	IPR003106 (Leucine zipper, homeobox-associated), IPR009057 (Homeodomain-like)	GO:0003677 (DNA binding), GO:0003700 (sequence-specific DNA binding transcription factor activity), GO:0005634 (nucleus), GO:0006355 (regulation of transcription, DNA-templated), GO:0043565 (sequence-specific DNA binding)	Homeobox-leucine zipper protein family LENGTH=294
Niben101Scf05552g06008.1	344.182	-1.89146	1.37106e-09	sp|Q9XJ60|MAD50_ORYSJ	IPR002487 (Transcription factor, K-box)	GO:0003700 (sequence-specific DNA binding transcription factor activity), GO:0005634 (nucleus), GO:0006355 (regulation of transcription, DNA-templated)	MADS-box transcription factor 50
Niben101Scf07172g00019.1	937.041	-1.9202	1.25634e-06	sp|Q6K7E6|ERF1_ORYSJ	IPR016177 (DNA-binding domain)	GO:0003677 (DNA binding), GO:0003700 (sequence-specific DNA binding transcription factor activity), GO:0006355 (regulation of transcription, DNA-templated)	Ethylene-responsive transcription factor 1
Niben101Scf07223g00002.1	288.533	-2.00644	0.000347951	sp|O80341|EF102_ARATH	IPR016177 (DNA-binding domain)	GO:0003677 (DNA binding), GO:0003700 (sequence-specific DNA binding transcription factor activity), GO:0006355 (regulation of transcription, DNA-templated)	Ethylene-responsive transcription factor 5
Niben101Scf06560g01004.1	1715.01	-2.0511	4.51203e-13	sp|Q10CQ1|MAD14_ORYSJ	IPR002100 (Transcription factor, MADS-box), IPR002487 (Transcription factor, K-box)	GO:0003677 (DNA binding), GO:0003700 (sequence-specific DNA binding transcription factor activity), GO:0005634 (nucleus), GO:0006355 (regulation of transcription, DNA-templated), GO:0046983 (protein dimerization activity)	MADS-box transcription factor 14
Niben101Scf06286g01010.1	764.503	-2.07206	3.05357e-06	AT1G69780.1	IPR003106 (Leucine zipper, homeobox-associated), IPR009057 (Homeodomain-like)	GO:0003677 (DNA binding), GO:0003700 (sequence-specific DNA binding transcription factor activity), GO:0005634 (nucleus), GO:0006355 (regulation of transcription, DNA-templated), GO:0043565 (sequence-specific DNA binding)	Homeobox-leucine zipper protein family LENGTH=294
Niben101Ctg16115g00003.1	5975.33	-2.13939	3.26201e-25	sp|Q9C5T4|WRK18_ARATH	IPR003657 (DNA-binding WRKY)	GO:0003700 (sequence-specific DNA binding transcription factor activity), GO:0006355 (regulation of transcription, DNA-templated), GO:0043565 (sequence-specific DNA binding)	WRKY transcription factor 18
Niben101Scf05480g00003.1	58.485	-2.15742	1.10462e-08	sp|Q94ID6|ERF81_ARATH	IPR016177 (DNA-binding domain)	GO:0003677 (DNA binding), GO:0003700 (sequence-specific DNA binding transcription factor activity), GO:0006355 (regulation of transcription, DNA-templated)	Ethylene-responsive transcription factor 12
Niben101Scf00397g01009.1	1011.1	-2.36394	3.93545e-06	sp|O49743|GATA4_ARATH	IPR016679 (Transcription factor, GATA, plant)	GO:0003677 (DNA binding), GO:0003700 (sequence-specific DNA binding transcription factor activity), GO:0005634 (nucleus), GO:0006355 (regulation of transcription, DNA-templated), GO:0008270 (zinc ion binding), GO:0043565 (sequence-specific DNA binding), G	GATA transcription factor 4
Niben101Scf00592g06001.1	776.253	-2.53089	8.79877e-14	sp|P14233|TGA1B_TOBAC	IPR004827 (Basic-leucine zipper domain)	GO:0003700 (sequence-specific DNA binding transcription factor activity), GO:0006355 (regulation of transcription, DNA-templated), GO:0043565 (sequence-specific DNA binding)	TGACG-sequence-specific DNA-binding protein TGA-1B
Niben101Scf01682g01007.1	116.344	-2.59377	6.36925e-05	sp|Q944S9|MAD16_ORYSJ	IPR002100 (Transcription factor, MADS-box), IPR002487 (Transcription factor, K-box)	GO:0003677 (DNA binding), GO:0003700 (sequence-specific DNA binding transcription factor activity), GO:0005634 (nucleus), GO:0006355 (regulation of transcription, DNA-templated), GO:0046983 (protein dimerization activity)	MADS-box transcription factor 16
Niben101Scf00337g04004.1	80.4999	-2.8148	0.000159551	sp|Q9SAR1|MADS8_ORYSJ	IPR002100 (Transcription factor, MADS-box), IPR002487 (Transcription factor, K-box)	GO:0003677 (DNA binding), GO:0003700 (sequence-specific DNA binding transcription factor activity), GO:0005634 (nucleus), GO:0006355 (regulation of transcription, DNA-templated), GO:0046983 (protein dimerization activity)	MADS-box transcription factor 8
Niben101Scf07913g00005.1	214.624	-2.88232	2.3854e-07	sp|Q9ZWA2|ERF77_ARATH	IPR016177 (DNA-binding domain)	GO:0003677 (DNA binding), GO:0003700 (sequence-specific DNA binding transcription factor activity), GO:0006355 (regulation of transcription, DNA-templated)	Ethylene-responsive transcription factor 10
Niben101Scf08604g00003.1	104.606	-3.16322	8.13799e-07	sp|Q9SI37|WRKY1_ARATH	IPR003657 (DNA-binding WRKY)	GO:0003700 (sequence-specific DNA binding transcription factor activity), GO:0006355 (regulation of transcription, DNA-templated), GO:0043565 (sequence-specific DNA binding)	WRKY transcription factor 1
								up-regulated TFs
								down-regulated TFs
							TF family (number of up-regulated TFs, number of down-regulated TFs)

## Sheet: Chloroplast-related genes
Protein-Accession	log2FoldChange	FDR	baseMean	Interpro-ID (Description)	Gene-Ontology-ID (Name)	Human-Readable-Description
Niben101Scf10847g00001.1	-2.40823	5.96878e-07	161.912		GO:0008299 (isoprenoid biosynthetic process)	Geranyl diphosphate synthase small subunit [Antirrhinum majus]
Niben101Scf02387g03005.1	-2.15861	8.68286e-06	386.621	IPR017446 (Polyprenyl synthetase-related)	GO:0008299 (isoprenoid biosynthetic process)	Geranylgeranyl diphosphate synthase
Niben101Scf01269g12011.1	-2.14723	4.55142e-09	278.217	IPR017446 (Polyprenyl synthetase-related)	GO:0008299 (isoprenoid biosynthetic process)	Geranylgeranyl diphosphate synthase
Niben101Scf05174g02005.1	-1.72148	1.37442e-07	1523.44	IPR001128 (Cytochrome P450)	GO:0005506, GO:0016705, GO:0020037, GO:0055114	Cytochrome P450 superfamily protein LENGTH=140
Niben101Scf02243g02006.1	-1.66916	6.75987e-05	221.658	IPR008543 (Uncharacterised protein family Ycf2)	GO:0005524 (ATP binding), GO:0009507 (chloroplast)	Protein Ycf2
Niben101Scf04331g03004.1	-1.5525	0.000710259	623.145	IPR001902 (Sulphate anion transporter)	GO:0008271 (secondary active sulfate transmembrane transporter activity), GO:0008272 (sulfate transport), GO:0009507 (chloroplast), GO:0015116 (sulfate transmembrane transporter activity), GO:0016020 (membrane), GO:0016021 (integral component of membrane)	Sulfate transporter 3.1
Niben101Scf00929g03016.1	-1.52035	1.89443e-09	5384.85	IPR017446 (Polyprenyl synthetase-related)	GO:0008299 (isoprenoid biosynthetic process)	Geranylgeranyl diphosphate synthase
Niben101Scf08613g02006.1	-1.44806	1.73603e-05	57615.8	IPR004294 (Carotenoid oxygenase)		Carotenoid 9,10(9',10')-cleavage dioxygenase 1
Niben101Scf01083g04003.1	-1.41148	0.000438032	231.544	IPR003687 (Photosystem II PsbK)	GO:0009523 (photosystem II), GO:0009539 (photosystem II reaction center), GO:0015979 (photosynthesis)	Photosystem II reaction center protein K
Niben101Scf07253g01008.1	-1.35236	2.40564e-06	5446.17	IPR002060 (Squalene/phytoene synthase)	GO:0009058, GO:0016740, GO:0016765	PHYTOENE SYNTHASE LENGTH=437
Niben101Scf00090g07001.1	-1.3262	1.30848e-05	1888.81	IPR001128 (Cytochrome P450)	GO:0005506, GO:0016705, GO:0020037, GO:0055114	Cytochrome P450 superfamily protein LENGTH=472
Niben101Scf00854g02038.1	-1.24438	9.96769e-06	51.8109	IPR001280 (Photosystem I PsaA/PsaB)	GO:0009522 (photosystem I), GO:0009579 (thylakoid), GO:0015979 (photosynthesis), GO:0016021 (integral component of membrane)	Photosystem I P700 chlorophyll a apoprotein A1
Niben101Scf00177g07008.1	-1.23536	3.53687e-05	2243.35	IPR011038 (Calycin-like)	GO:0009507 (chloroplast), GO:0046422 (violaxanthin de-epoxidase activity), GO:0055114 (oxidation-reduction process)	violaxanthin de-epoxidase-related LENGTH=522
Niben101Scf03693g10002.1	-1.21455	0.000143636	1604.6	IPR001280 (Photosystem I PsaA/PsaB)	GO:0009522 (photosystem I), GO:0009579 (thylakoid), GO:0015979 (photosynthesis), GO:0016021 (integral component of membrane)	Photosystem I P700 chlorophyll a apoprotein A2
Niben101Scf04655g02006.1	-1.15726	0.000237666	2743.5	IPR001209 (Ribosomal protein S14), IPR001280 (Photosystem I PsaA/PsaB)	GO:0003735 (structural constituent of ribosome), GO:0005622 (intracellular), GO:0005840 (ribosome), GO:0006412 (translation), GO:0009522 (photosystem I), GO:0009579 (thylakoid), GO:0015979 (photosynthesis), GO:0016021 (integral component of membrane)	Photosystem I P700 chlorophyll a apoprotein A2
Niben101Scf00568g04071.1	-1.14156	0.00033094	6035.33	IPR001280 (Photosystem I PsaA/PsaB)	GO:0009522 (photosystem I), GO:0009579 (thylakoid), GO:0015979 (photosynthesis), GO:0016021 (integral component of membrane)	Photosystem I P700 chlorophyll a apoprotein A2
Niben101Scf04655g02004.1	-1.11853	0.00046316	2235.45	IPR001280 (Photosystem I PsaA/PsaB)	GO:0009522 (photosystem I), GO:0009579 (thylakoid), GO:0015979 (photosynthesis), GO:0016021 (integral component of membrane)	Photosystem I P700 chlorophyll a apoprotein A2
Niben101Scf36578g00001.1	-1.11753	0.000703431	1528.82	IPR001280 (Photosystem I PsaA/PsaB)	GO:0009522 (photosystem I), GO:0009579 (thylakoid), GO:0015979 (photosynthesis), GO:0016021 (integral component of membrane)	Photosystem I P700 chlorophyll a apoprotein A2
Niben101Scf07893g00003.1	-1.11505	5.34218e-07	3406.42	IPR011038 (Calycin-like)	GO:0009507 (chloroplast), GO:0046422 (violaxanthin de-epoxidase activity), GO:0055114 (oxidation-reduction process)	Violaxanthin de-epoxidase, chloroplastic
Niben101Scf04328g00044.1	-1.09903	0.00058046	8859.11	IPR001280 (Photosystem I PsaA/PsaB)	GO:0009522 (photosystem I), GO:0009579 (thylakoid), GO:0015979 (photosynthesis), GO:0016021 (integral component of membrane)	Photosystem I P700 chlorophyll a apoprotein A2
Niben101Scf00854g06027.1	-1.05162	0.000684824	1492.71	IPR001280 (Photosystem I PsaA/PsaB)	GO:0009522 (photosystem I), GO:0009579 (thylakoid), GO:0015979 (photosynthesis), GO:0016021 (integral component of membrane)	Photosystem I P700 chlorophyll a apoprotein A1
Niben101Scf12135g00014.1	-1.01578	8.56855e-07	1014.53	IPR016053 (Haem oxygenase-like), IPR016951 (Haem oxygenase (decyclizing), plant)	GO:0004392, GO:0006788, GO:0055114	heme oxygenase 3 LENGTH=285
