# Supplementary material for: Virus-induced gene silencing of the RPC5-like subunit of RNA polymerase III caused pleiotropic effects in Nicotiana benthamiana
Source: Sci Rep. 2016 Jun 10;6:27785. doi: 10.1038/srep27785 (PMC4901293; doi:10.1038/srep27785)
Supplement: Supplementary Table S4 [file srep27785-s5.xlsx]

## Sheet: qPCR
Lev G. Nemchinov, Alexander M. Boutanaev and Olga A. Postnikova. Virus-induced gene silencing of the RPC5-like subunit of RNA polymerase III caused pleiotropic effects in Nicotiana benthamiana
Supplementary Table S4. QPCR.
mRNA expression
	log2FoldChange
Transcript ID	DESeq digital	qPCR	Annotation
Niben101Scf03693g06001.1	-1.63832	-2.30362	RPC5
Niben101Scf03072g06004.1	-1.54191	-1.39317	RPC5
Niben101Scf05329g05016.1	-2.47805	-5.12195	transcription factor bHLH93-like protein [Medicago truncatula]
Niben101Scf01604g01005.1	3.19186	2.38778	HXXXD-type acyl-transferase family protein LENGTH=442
Niben101Scf02353g01015.1	1.57746	0.526958	RP-SAe; small subunit ribosomal protein SAe
Niben101Scf02844g03014.1	-2.30422	-4.01029	Transcription factor bHLH96
Niben101Scf07712g01003.1	-1.28344	-2.14152	RP-S3; small subunit ribosomal protein S3
Niben101Scf10465g00013.1	3.31301	4.37352	GH3; auxin responsive GH3 gene family
Niben101Scf34790g00005.1	2.2003	1.3495	HXXXD-type acyl-transferase family protein LENGTH=353
Niben101Scf03595g15003.1	1.3476	0.0442065	Polyadenylate-binding protein 1-B
Niben101Scf02588g00006.1	1.76737	1.30413	Cyclin-D4-2
Niben101Scf02486g06007.1	-2.00118	-3.21436	Cyclin-D-binding Myb-like transcription factor 1
Niben101Scf02408g03016.1	-1.33292	-2.40048	Cyclin-dependent kinase inhibitor 7
Niben101Scf36076g00002.1	1.43718	0.271357	Elongation factor 1-alpha 1
Niben101Scf15536g01001.1	-4.99834	-5.52946	Myb-related protein 308 MYBP; myb proto-oncogene protein, plant
Niben101Scf01964g05008.1	3.79175	4.31776	WAT1-related protein
Niben101Scf02395g02002.1	1.51564	0.771629	tRNA pseudouridine synthase B
Niben101Scf07086g00005.1	-1.65378	-1.1386	Aspartate--tRNA ligase
Niben101Scf01777g03022.1	1.07152	0.27874	Elongation factor 2
Niben101Scf07635g00001.1	-1.44928	-1.52533	50S ribosomal protein L5
Niben101Scf01578g00012.1	-3.58261	-3.19992	GASA/GAST/Snakin [Medicago truncatula]
Niben101Scf00173g09004.1	-1.11354	-1.85836	Ribulose bisphosphate carboxylase large chain
Niben101Scf00878g04013.1	-3.88121	-4.73186	Squamosa promoter-binding-like protein 8
Niben101Scf01897g06013.1	1.32896	0.223201	Ribosomal protein L11 methyltransferase
Niben101Scf07793g02024.1	3.85352	1.88499	Histone deacetylase 6
Niben101Scf04387g01036.1	1.22667	-0.0146521	60S ribosomal protein L5
Niben101Scf04018g05006.1	2.17303	1.59528	DNA-directed RNA polymerase III subunit RPC4
Niben101Scf04122g01009.1	-3.45146	-2.78309	Cyclin-D6-1
Niben101Scf13429g04018.1	-2.86839	-4.18096	YbaK/aminoacyl-tRNA synthetase-associated domain LENGTH=232
Niben101Scf01191g01010.1	-1.10367	-2.13979	Cyclin-P3-1
Niben101Scf06736g08010.1	4.86905	4.88405	Cyclin-D-binding Myb-like transcription factor 1
Niben101Scf05307g03009.1	3.87012	1.19	Lysine--tRNA ligase
Niben101Scf03913g01042.1	-1.13438	-2.20141	Alanine--tRNA ligase
Niben101Scf04267g00014.1	1.48413	-0.505394	Zinc finger protein 208
Niben101Scf21960g01003.1	2.22114	0.503954	tRNA dimethylallyltransferase
Niben101Scf01362g02001.1	-3.00828	-4.41187	Transcription factor PRE5
Niben101Scf01063g09014.1	1.40679	0.417387	Cell division cycle protein 20 homolog B
Niben101Scf03351g02004.1	-1.14181	-1.81173	Repressor of RNA polymerase III transcription MAF1 homolog
Niben101Scf00526g00018.1	3.77073	up	NAC domain-containing protein 86
Niben101Scf01682g01007.1	-2.59377	-4.48877	MADS-box transcription factor 16
Niben101Scf05308g01010.1	-2.21445	-3.09533	Transcription factor IBH1
Niben101Scf06504g01027.1	-1.72687	-3.06237	Auxin response factor 9
Niben101Scf06172g04004.1	-1.99746	-3.21729	Transcription factor PRE1
Niben101Scf00337g04004.1	-2.8148	-5.35518	MADS-box transcription factor 8
Niben101Scf14562g00007.1	-1.67435	-1.51524	3-oxo-5-alpha-steroid 4-dehydrogenase 1
Niben101Scf06926g04001.1	-1.29488	-2.59825	Cytochrome P450 superfamily protein LENGTH=472
Niben101Scf16024g00021.1	3.92667	up a lot	Peroxidase 45
Niben101Scf02562g02012.1	4.34788	2.89178	UDP-Glycosyltransferase superfamily protein LENGTH=447
Niben101Scf01478g00014.1	2.24014	1.50677	60S acidic ribosomal protein P1
Niben101Scf03396g05011.1	-1.01323	-1.46139	F(420)H(2) dehydrogenase subunit J
Niben101Scf03070g08002.1	-1.14701	-1.19012	structural constituent of ribosome;protein binding chrM:25482-28733 REVERSE LENGTH=556
Niben101Scf01386g00005.1	1.08317	1.2393	UDP-Glycosyltransferase superfamily protein LENGTH=496
Niben101Scf01634g07023.1	1.89952	0.948826	UDP-glycosyltransferase 73B4
Niben101Scf04404g01009.1	2.39872	1.48971	UDP-Glycosyltransferase superfamily protein LENGTH=496
Niben101Scf02802g00009.1	1.38804	1.44841	50S ribosomal protein L3
Niben101Scf14010g01001.1	1.41572	-0.365244	60S ribosomal protein L23a
Niben101Scf00440g01014.1	-1.11327	-3.15415	30S ribosomal protein S14
Niben101Scf04114g00031.1	-1.00367	-1.13894	30S ribosomal protein S13
Niben101Scf07121g03008.1	5.67535	4.3832	Peroxidase 15
Niben101Scf05820g01008.1	1.47507	-1.06042	50S ribosomal protein L18
R=	0.945729
RNA expression
ID	qPCR log2 FoldChange	Confidence	Annotation
gi|2695891|emb|AJ222659.1|	-2.05327	0.0251693	rRNA 5S
At4g33085	-2.0899	0.0788892	U6 spliceosomal RNA
At4g35225	-1.77222	0.115495	U6 spliceosomal RNA
gi|343488|gb|M16885.1|TOBCPI	-0.485712	0.103115	tRNA Iie
gi|343491|gb|M16897.1|TOBCPLB2	-1.76747	0.100795	tRNA Thr
Arabidopsis_thaliana_chr1.trna216-MetCAT	-1.47944	0.103374	tRNA Met
gi|343490|gb|M16869.1|TOBCPLB1	-1.23855	0.0668639	tRNA Ser
Arabidopsis_thaliana_chr1.trna228-LysCTT	-1.19686	0.0541824	tRNA Lys
SolS-IV [Wenke 2011] Solanacea/Planta	-1.5473	0.085059	SINE repeat
ID	DESeq digital	Confidence	Annotation
medtr-TyrGTA-36	-1.76517	0.00705145	medtr-TyrGTA-36
rRNA 5S	-1.10706	4.05142e-05	rRNA 5S
